# Supplementary material for: Pili allow dominant marine cyanobacteria to avoid sinking and evade predation
Source: Nat Commun. 2021 Mar 25;12:1857. doi: 10.1038/s41467-021-22152-w (PMC7994388; doi:10.1038/s41467-021-22152-w)
Supplement: Supplementary file 4 — Supplementary Data 1 [file 41467_2021_22152_MOESM4_ESM.xlsx]

## Sheet: Isolate genomes
Supplementary Data 1. Presence of structural pilus genes in cultured isolates
E-value was obtained from the BLASTp search using the protein sequences of Synechococcus sp. WH7803
Species	Strain	SubCluster	Clade	Pigment type	GC %	SAR11 ID	PilA1 gene	PilA1 sequence	E-value	PilE gene	PilE sequence	E-value	PilA2 gene	PilA2 sequence	E-value	PilA3 gene	PilA3 sequence	E-value	PilC gene	PilC sequence	E-value	PilQ gene	PilQ sequence	E-value	PilB gene	PilB sequence	E-value	ComEA gene	ComEA sequence	E-value	ComEB gene	ComEB sequence	E-value
Synechococcus sp.	Syn_CC9311	5.1	I	3dA	52.5		Syn_CC9311_0652	MNPLNSRMQLALINRKKSRNLLEKGFTLVELMIVIVIVGILSAVALPNFLSQTDKAKATEAKSVSSSYLKQIYAAYQEGGLSAANSAIGTGSIPCPADTRYFTFSCPDPENADTNQIIATGNTTSGSLSESTITSSVYLTAQNAVTGSSGSGVEGEAGYQAPTPDIPALSSGTIVIGNPEAGKS	3e-25	Syn_CC9311_0651	MAITNRWKTYSTAANTIKEITCDHGFTLSECIITVAIVGTLSSIALPNYINQVNRTTQNEVVATVSQLQTTIAAYADEYGILPTSWLDLHNISAIMTVEGPITELKDDETKSLGDEPESVDDNTQSFEDDEIILANGNYKVGISNNINLFTITANREESKLNVVACINLSNGASDINRGSIKAEATTPNCG	5e-22	Syn_CC9311_0648	MTQEHATEGFSLLELLVGIVIISIGLSTSIPTYIRNMRQGEVDRYTQQIEAGFFALRAKLGKQKTSCTLRFDHSGLNNFVPPSDLVEMGEHPERLECCNSDIRAAGEPSGCANGPQIGDLLASSITNSLQKSKVQRDRSLRLIDREGTAESQVVEVAVNSATYELTPPGTSTMSDNLIFLIRSTNTSEKRLRTRCLQISGTGTVLSASWNQATSSCKNR	2e-24	Syn_CC9311_0657	MVVSVLGIVLSVPFVTGRSDRDQLQLDASARRLQIGLDRARSIAKREQRACGIALTEEGFRAPDEEFLSGAIPSCTGIGFSLQEDFEHGPIVLSTNLPSVLRVTANGLILDGGIAVLSHPRLVKARCLVVSLPLGVSRIGSYQDPLPSKGGRLGSSRCLPHVSAR	1e-39	Syn_CC9311_0019	MVSFTATYTSATGQPRTVTVKANDAVSARRLLRRRGIKADELRQDTSKRKGKEKFQAESKGAGGSSSAGWLSMDLGEAFQKPPGVKEKAIWASKLAALVDAGVPIVRSLDLMATQQKLPMFKKALTSVGLEVNQGTAMAAAMRQWPKVFDQLTIAMVEAGEAGGVLDESLKRLAKLLEDNARLQNQIKGALGYPVAVLVIAILVFLGMTIFLIPTFAGIFEDLGAELPLFTQLMVDLSALLRSSASVVFAGILMIGAWLIGRYYNTHKGRRVLDKLILKLPLFGDLIMKTATAQFCRIFSSLTRAGVPILMSMEISSETAGNSIISDAILDSRTLVQEGVLLSTALTRQKVLPDMALSMLSIGEETGEMDRMLSKVADFYEDEVSTSVKALTSMLEPAM…	0	Syn_CC9311_2698	MPSRPSRLIPLALIGSLALAECDVMFGLGGAGAIRAQSQGSMNLSLRRGNEGVELVIEGVGDQPFLQQRLNGQVWEGSLQTQGAPGVRNGQVRLSDPVIGIQSATLVGSGSSYALKVKPSPGRPLKDPVVSADGRDLILKFPGLVVAPTLQTGRLNLNTPGRVPQTQYAPPLRPRAVAPPLGDMAVGTMVMQNRSYVNVSGPPVTLTLNNAPAKDALMALARLGGYGFVFVGEQDGGSKDVALPSRPVSIAFQNESYARALNGVLLASGLQGKLDGRTLMVGSKVSANTFGPQMSKVYRLNQSSAVSAAKYLGSLGASIQEPVPLKTTSILEEASGDASNSISNTSEQIEIRSYSSGQGPLVGLIGTTDSRLQTITLIGDSLLVKLAEGYLRQIDLRQR…	0	Syn_CC9311_0021	MEASPLILTRCKITSRHVEGSHGPTTSAESRISMSADSTRMPLPPALPAKLISEAELAAGEALLHSGQVLDLETWKQLQALPIHLTDDGLMVAIASSSDRNSREQLKQVLKSHGYITKLVLANGADLKRILDPQEFNSDSNISQTSISETAKSLLDGFDTEGILSADPDEAEIQSNSASSLDINSSITGASPVVTLVDRILIKALDMNASDIHVEPQQSGLQIRLRKDGVLTNLAQPLPIKLIPAITSRFKIMADLDIAERRQAQDGRIRRQYKGRTVDFRVNSLPSRYGEKICLRLLDSQSTQLGLDKLISNPNTLELVRTLGSKPFGMILVTGPTGSGKSTTLYSLLAERNEPGINISTVEDPIEYTLPGITQCQVNREKGFDFSTALRAFMRQDPD…	0	Syn_CC9311_2473	VNRSQRKAPRSGLIASALSGLLASGCSRAGVVLGQKPVDLGLPVGIEVGFNHRAGERYRSPLTGAWRNGDNLEQMLIDAIQSAEEEILVAVQELSLPRIAHSLVAALRRGVKVKVILENNYSTPWSQHHELDLSRHQRQRLQSLKALADQDQNGVVSPEEERESDALLILQSGQISWIDDTEDGSKGSGLMHHKFVVIDGERVITGSANFTNSGMHGDAGVTQTRGNVNHLISIQNPALATLFKEEFAQMWGDGPGGSNDSHFGRNKVPQPQQTIKMGTMNISVLFPPQSKSNQGHGLDLIEDQLESAKKTIDLALFVFSAQQLTNKLAERISAGVKLRLLADPGFASRSFSEVLDLLGLAIPDRFCKLETDNQPLTKPLKGIGTPGLARGDKLHHKFA…	1e-171	Syn_CC9311_0705	MNVALWLVLLMLATQLGAAFSQGIHHWIVVLLGLAAAVLVICHRYALPGWKLILFVVVLCGLFLRSSTGQEAIPPTSLDPLQLVPSGSDQKPLVIEGRALADAHVRRGRCQALLQVNHLGGKVRDGRTELVADPCFQMLRKGSLLRAQGQLVTPAVATHPLLPNPAKRLAARGCWTQFRTKQVELIHQAHTPLADARRQIAARFQDSAGEHSGGLLAALVLGGAQVELNSELREAFRVAGLSHVLAASGFHLSVLLGTTLALTRRVDMLLRLAAGVGAMAVFLALAGVQPSVVRAVLMGATSLLIRERGSRAQPLGVLLTTLVLMLLVHPSWASSIGFQLSASATAGLVLSSQPLEQWLLQLCPQRWMRVMAPALSVPVAALLWTLPLQILHFGSVPLY…	0
Synechococcus sp.	Syn_MVIR-18-1	5.1	I	3aA	53.4		Syn_MVIR-18-1_0724	MSTLNSRLQFSVLNRKKGQNLLEKGFTLVELMIVIVVVGVLSAVALPNFLGVKDKAQAGAQVGEFVGLAKECSTAIIIEGPYPNDYPAESIEGISRDCNNAGDTSTAPTSDVIFTSTIEEGSTAKAKCGPKIEFGAGETCLITVKSENGAIEFTQPTGDE	7e-19	Syn_MVIR-18-1_0723	MIRKFPSPNTYRPKNGFSLVEIAISTAIIGTLSSIAYPSYTNANNSAKLADAKAKMLVIPAIIGQHIDETGEAPTTWDELSSIAAVMTSNGPATGDLNTPITLPNSIYDLSITGPTESVYTMTATRVSDREKEEENADETKYTYAIKSCFNISNGASDLRSGNLSEIENTINCG	5e-14	Syn_MVIR-18-1_0720	MKNKKDGFTLIEMVVTVSLLSIATAATVPMITRNRWQGDVNTYAYKLESGLLDLKAKLGKQKTSCLIEFPTAYSFQTPDNLVEFSQGSSGNTTTMQCCNSEISQLANDPDCSTGAPGYSLSTLTGREQDNLRIVQYESTPTSKAVRVAVSTTKFGFTPPGTTLNSDQISFLICHERSLSEDDSTTCLPGSNKLAIRCVQIDGAGEVSNGLWKLEEPTSAISSGSCQTT	3e-21	Syn_MVIR-18-1_0727	MSLIEQLIVVSLVGMLASIPIVTGGGDRDQLQLDASARRLQSGLDRARSIARRKQIACGVSLNDEGFTDPDEGSLPGSLPACPGIGMALQEEFEQGPIVLSTNLPPLLRFTANGLLLDGGIAVLSHRRLAKARCVVVSLPLGVSRIGFYQAPLPSDGGRLRSSHCLPDVASS	7e-40	Syn_MVIR-18-1_0019	MVSFTATYTSATGQPRTVTVKANDAVAARRLLRRRGIKAEELRQDKGKGNNKAKAESKNAGGSASAGFLSMDLGEAFQKPPGVKEKAIWASKLAALVDAGVPIVRSLDLMATQQKLPMFKKALTSVGLEVNQGTAMAAAMRQWPKVFDQLTIAMVEAGEAGGVLDESLKRLAKLLEDNARLQNQIKGALGYPVAVLVIAILVFLGMTIFLIPTFAGIFEDLGAELPLFTQLMVDLSALLRSSASLVFAGILMVGAWMIGRYYNTHTGRRVIDKLILKLPLFGDLIMKTATAQFCRIFSSLTRAGVPILMSMEISSETAGNSIISDAILDSRTMVQEGVLLSTALTRQKVLPDMALSMLSIGEETGEMDRMLSKVADFYEDEVSASVKALTSMLEPAMIV…	0	Syn_MVIR-18-1_2823	VGIPSRPSRLIPLALIGSLALAECDVVFGLGGAGAIRAQSQGSMNLRLRRGNAGVELVIEGVGAQPQLQQRMNGQVWEGSLQTRGAPGVRNGQVRLTDPVTGIQSATLVGSGSSYALKVTPSPGRPLKDPVVSADGRDLILQFSGLGVAPTLQTGRLNLNTPGRVPQAQYAPPLRPRAVAPPLGDMAVGTMVLQNRSYVNVSGPPVTLTLNNAPAKDALMALARLGGYGFVYVSDSAESGRDPDAVSTANSVSIAFQNETYSRALNGVLLAAGLQGKLDGKTLLVGSAVSAKTFGPQVSKVYRLNQASAASAADYLASLGASISKVNTTRLTSQETASTGTPANSTANVTASTSTLTSVETYGSAMGPLRGLSGTTDSRLQAITLVGDSRLVAVGESYL…	0	Syn_MVIR-18-1_0021	MSADSTRMPLPPALPEKLISEAELAAGEAILQSGQVLDLETWKQLQALPIHLTDDGLIVAIASSSDKDSREQLKQVLRSHGYASKLVLANAAHLKRILDPQEFNSDSTISQTSIIETAKSLLDGFDTEGIFNADPDEAEIQSNSASSLDINPSIAGGSPIVTLVDRILVKALDMNASDIHVEPQQAGLQIRLRKDGVLTNLTQPLPTKLIPAITSRFKIMADLDIAERRQAQDGRIRRQYKGRTVDFRVNSLPSRYGEKICLRLLDSQSTQLGLDKLISNPNTLELVRTLGSKPFGMILVTGPTGSGKSTTLYSLLAERNEPGINISTVEDPIEYTLPGITQCQVNREKGFDFSTALRAFMRQDPDVLLVGETRDQETAKTAIEAALTGHLVLTTLHCN…	0	Syn_MVIR-18-1_2635	MLPLRGLIVTGLLGLVASSCSQAGVVLGQKPVDLTVPNGIDVGFNHRAVSRYRSPLSGAWRNGDNLEQMLINAINSAGKEILVAVQELSLPRIAESLVAASRRGVNVKVILENNYSTPWSQQHELDLSRHGRKRLQRLKVEADQDQSGVVSPEEERKSDALLILQNGQIAWIDDTEDGSKGSGLMHHKFVVIDGERVITGSANFTNSGIHGDAGATQTRGNVNHLINIQSPALASIFKEEFAQMWGDGPGGSKNSRFGRNKTAQPLRTIKVGSMNVSVLFPPHAKTHSGHGLDLIEDQLGRAKKTIDLALFVFSAQQLTNKLAERISAGVKLRLLADPGFASRSFSEVLDLLGVALPDRFCKLEAGNQPLTKPLKGIGTPRLARGDKLHHKFAVIDNKT…	1e-175	Syn_MVIR-18-1_0752	MNVALWLVLLMLATQLGAALSQATQHWCVVLVGLAAAVLLICRQFSLFRWKLFVLVVVLGGLLLRSLTGQAATPTPLDPLQFVPSGSDQIPLVIEGRALADAPVRRERCQALLQVNHLSGQVLDGRTELVVDPCHQMLRKGASVRAQGQLVTPAVASHPLLPNPSKRLAARGCWTQFRTKQVELIHQDHTPLADGRRRIATRFQDLAGEHSGGLLAALVLGGAQVELSSELKEAFRVAGLSHALAASGFHLSVLLGATLALTRRVGTPLRLAAGVGAMAVFLALAGGQPSVVRAVLMGAAVLLIRERGSRAQPLGVLLSTLVLMLLVNPSWARSIGFQLSAAATAGLVLSSQPLEQWFLQRCPHPWLRLLAPAVSVPVAALLWTLPLQILHFGSVPLYS…	0
Synechococcus sp.	Syn_PROS-9-1	5.1	I	3dA	53.9		Syn_PROS-9-1_0647	MNTQLKSILARRLAKKGKKPNGFTLIELMVVVAIVGVLSAVALPQLTKAQDRAKSAAAQSTALNAAKTCSIALIGGTATEGNLAASAADADIVNSATTCTKTGSFIVDGGGDRWTVPMDDGIPGTPGKTATPSGPA	6e-07							Syn_PROS-9-1_0651	MSLIEQLIVVSLVGLLASIPIVTGGSDRDQLQLDASARRLQVGIDRARSIARREQTACGLSLSEEGFMDPDQGILPASLPACPGIGMALQEELEQGPIVLSTNLPPLLRFTANGLLLDGGIAVLRHQRLAKARCLVVSLPLGVSRIGSYQDPLPSNGGRLFSSRCLPDVYLG	2e-39	Syn_PROS-9-1_0018	MVSFTATYTSATGQPRTVTVNANDAVSARRLLRRRGIKAEELRQDSGKGKSKGRAKTESKNAGGSASAGWLSIDLGEAFQKPPGVKEKAIWASKLAALVDAGVPIVRSLDLMATQQKLPMFKKALTSVGLEVNQGTAMAAAMRQWPKVFDQLTIAMVEAGEAGGVLDESLKRLAKLLEDNARLQNQIKGALGYPVAVLVIAILVFLGMTIFLIPTFAGIFEDLGAELPMFTQLMVDLSALLRSSASLVFAGILMVGAWMIGRYYNTHKGRRVIDKLILKLPLFGDLIMKTATAQFCRIFSSLTRAGVPILMSMEISSETAGNSIISDAILDSRTMVQEGVLLSTALTRQKVLPDMALSMLSIGEETGEMDRMLSKVADFYEDEVSASVKALTSMLEPAM…	0	Syn_PROS-9-1_2593	VGIPSRPSRLIPLVLIGSLALVECDVMFGLGGAGAIRAQSQGSMNLRLRRSNEGVELVIEGVGDQPLLQQRMNGKVWEGSLQTQGAPGVRNGQVRLTDPVTGIQSATLVGSGSSYALKVTPSPGQPLQDPVVSANGRDLILKFPGLVAAPTLQTGRLNLNTPGRVPQTQYAPPLRPRAVAPPLGDMAVGTMVLQNRSYVNVSGPPVTLTLNNAPAKDALMALARLGGYGFVFVGEQDGGAEGVGRDGVVSAKTTDRPVSIAFQNESYARALNGVLLASGLQGKLDGRTLMVGSKVSAKTFGPQMSKVYRLNQSSAVSAANYLGSLGADVNKVMTTSITSSETNSTGTPANNSASTTAQQSSLTNVETYGASVGPLKGLIVTTDSRLQSVTLVGDSKLVV…	0	Syn_PROS-9-1_0020	MSADSTRMPLPPALPAKLISEAELAAGEALLQSGQVLDLETWKQLQALPIHLTNDGLMVAIASSSDRDSREQLKQVLRSHGYISKLVLANAADLKRILDPQAVESDSKINQTLISETAKSLLDGFDVEGILNADPDEAEIQSNSASSLDLNPSSANASPVVTLVDRILAKALDMNASDIHVEPQSSGLQIRLRKDGVLTNLTQPLPTKLIPAITSRFKIMADLDIAERRQAQDGRIRRQYKGRTVDFRVNSLPSRYGEKICLRLLDSQSTQLGLDKLISNPATLEIVRTLGSKPFGMILVTGPTGSGKSTTLYSLLAERNEPGINISTVEDPIEYTLPGITQCQVNREKGFDFSTALRAFMRQDPDVLLVGETRDQETAKTAIEAALTGHLVLTTLHCN…	0	Syn_PROS-9-1_2412	VRSAYFPVNRTQPRLPLRGWIVTALVGLFASSCSQAGVVLGQMPVDLAEPKGIEVGFNHRTASRYRSPLSGAWRNGDNLEQMLINAIQSAETEILVAVQELSLPRIAESLVAASRQGVNVKVILENNYSTPWSKQHELDLSSHGRQRLQRLSALADQDQNGVVSPEEARNHDALLILQQGQIAWIDDTEDGSKGSGLMHHKFVVIDGERVITGSANFTNSGMHGDAGATQTRGNVNHLISIQSPTLATVFKEEFAQMWGDGPGGSNNSRFGRNKTAQRLRTVKVGSMNVSVMFPPHAKTYSSHGIDVIEDQLGGAKKTIDLALFVFSAQQLTNKLAERISAGVKLRLLADPGFASRSFSEVLDLLGVALPDRFCKLEAGNQPLPKPLKGIGTPRLARGD…	1e-174	Syn_PROS-9-1_0671	MNVALWLVLLMLGTQLGAALSQGIQHWCVVLVGLAAAVLLTCRQFAFSSWKTFVLVVVLCGLLLRSSMGQEATPTPLDPIQFVPGGSDQKLLVIEGRALADAPVRRGRCQALLQVNHLAGQVLEGRTELVVEPCLQMLPKGASVRAQGQLVTPAVATHPLLPNPAKRLAARGSWTQFRTKQVELIHQDHTPLADGRRQIAAQFQDLAGEHSGGLLAALVLGGAQVELSSELREAFRVAGLSHALAASGFHLSVLLGATLALTRRVGMPLRLAAGVGAMAIFLALAGGQPSVVRAVLMGAAALLIRERGYRAQPLGVLLSTLVLMLLVNPSWARSIGFQLSAAATAGLVLSSQPLEQWFLKRCSQRSIRVLAPALAVPMAALLWTLPLQILHFGSVPLYS…	0
Synechococcus sp.	Syn_ROS8604	5.1	I	3a	54		Syn_ROS8604_0875	MTTLKSRLQLSLLNRKKGRNLLEKGFTLVELMVVTVIVGILSGIALPSFLGQANKAKATECTTKVGSILSAFGADAAGNKVEALASAVAQAENETTTSEYCTIAAPTDAGNTGVLAISATGKDDLAGEYFAAGCVNSTTGSRELVTSTEAAPDAPTCA	7e-22	Syn_ROS8604_0874	MQRTHQRETVTTVTQAMDLVITTYDEEDNILPNGWNDFRRDFMTDTGVASGATFSEITLPGANYTLTATGGGLEPRYVFTATPTESKASGFNVLGCINVRTGASNIQTGDGTTAAATTDLTCP	2e-08	Syn_ROS8604_0871	MNQLNPKLNGFTLVELLVVVTILSLVTSWSAPSFLRKVWQGEVDRYTQTVEAGMLKLMRKLGTTRSSCTLTFPVSKSFQPTWDILEFQQPNGSSATNTRMECCNSDFATANLDEGCLNNLDPLFPPTFRLIQREGSSDRTNVEVAVSQSSYSLTPPGTSAETGNLTFRIRSLKQMDPAMLKGDGSNRLVERCIEISGTGNLMRGKWLNNQCIEEKLIEIT	2e-27	Syn_ROS8604_0880	MSLIEQIMVVSLVGMLASIPVVTGRGDRDQLQLDASARRLQSGLDRARSIARREQTACGLSLNEEGFMAPDDGILPVSLPACPGIGMALQEAFEQGPIELSTNLPPVLRFTANGLLLDGGIAVLSHQRLAKARCLVVSLPLGVSRIGSYQAPLPSDGGRLLSSRCLPDVAAS	2e-40	Syn_ROS8604_0018	MVSFTATYTSGTGQPRTVTVKANDAVSARRQLRRRGIKAEELRQEADRGKDKAKGESKTAGGSSSAGWLSMNLGEAFQKPPGVKEKAIWASKLAALVDAGVPIVRSLDLMATQQKLPMFKKALTSVGLEVNQGTAMAAAMRRWPKVFDQLTIAMVEAGEAGGVLDESLKRLAKLLEDNARLQNQIKGALGYPVAVLVIAILVFLGMTIFLIPTFAGIFEDLGAELPLFTQLMVDLSALLRSSASLVFAGVLMLGVWMIARYYNTHKGRRVLDKLMLKLPLFGDLIMKTATAQFCRIFSSLTRAGVPILMSMEISSETAGNSIVSDAILDSRTLVQEGVLLSTALTRQKVLPDMALSMLSIGEETGEMDRMLSKVADFYEDEVSATVKALTSMLEPAMIV…	0	Syn_ROS8604_3513	MPSRPSRLIPLALIGSLALAECDVVFGLGGAGVIRAQSQGSMNLRLRRGNEGVELVIEGVGDQPVLQQRLNGSVWEGRLQTQGEPGVRNGQVRLSDRAVGIESATLVGSGSTYELKLKPVAGRPLQDPLVSADGRNLILTFSGLGAAPTLQTGRLNLNTPGRVPQTQYAPPLRPRAVAPPLGDMAVGTMVLQNRSFVNVSGPPVTLTLNNAPAKDALMALARLGGYGFVYVADESDSGSAPSAAGNVRTVSMSFHRESYARALNGVLLASGYQGKLDGRTLLVGTAVSAKTFGPQVSKIYRLNQASATSAADYLASLGASISKVITTRLTSQETASTGTPANNTANSTASTTTLSNVETYGASIGPLRGLTGTTDSRLQTITLVGDSRLVAIGESYLKQ…	0	Syn_ROS8604_0020	MSADFNRMPLPPALPAKLISEAELAAGEALLQSGKVLDLETWKQLQALPIHLSVDTLMVAIASSSNRENREQLKQILRSHGYISKLVLANAADLKRILDPQSVDSNSKINQASVSETAKSFLDGFDVEGILNADPDEAEIQSNSASSLDVDPSSTDQSPIITLVDRILAKALDMNASDIHVEPQYSGLQIRFRKDGVLTNLTQPLPTKLIPAITSRFKIMADLDIAERRQAQDGRIRRNYKERTVDFRVNSLPSRYGEKICLRLLDSQSTQLGLDKLISNPTTLELVRTLGSKPFGMILVTGPTGSGKSTTLYSLLAERNEPGINISTVEDPIEYTLPGITQCQVNREKGFDFSTALRAFMRQDPDVLLVGETRDQETAKTAIEAALTGHLVLTTLHCN…	0	Syn_ROS8604_3269	VLGQRPIDLALPNGIDVGFNHRGGRRYRSPLSGEWRNGDNLEQMLINAIQSADEEILVAVQELSLPQIAQSLVAAARRGVNIKVILENNYSTPWSQAHELDLSRHGRQRLRRLKALADRDQNGVVSPQEERESDALLILRNGRIAWIDDTEDGSKGSGLMHHKFVIIDAERVITGSANFTNSGIHGDAGATQTRGNVNHLINIQSPALASIFKEEFAQMWGDGPGGSKNSRFGRNKTSQPLRTVKVGSMNIKVLFPPHAKTHPGHGLDLIAGQLGSAKQTIDLALFVFSAQQLTNKLADRVSAGVKLRLLADPGFASRSFSEVLDLLGVALPDRFCKLEAGNQPLTKPLQGVGTPGLARGDKLHHKFAVIDNKTVITGSFNWSPSAAHTNDETLIVIHS…	1e-173	Syn_ROS8604_0904	MNVALWLVLVMLATQLGAALSQATQHWCVVLVGLAAAVVLICRRFALSGWKLFVLVVVLCGLLLRSSIGQVATPTPLDPLQLVPSGSDSQQLVIEGRALADAPVRRGRCQALLQVHHLAGQVRDGRTELVVDPCPQLVRKGSWVRAQGQLVTPAVATHRSLPNPAERLAARGCWTQFRTKTVELIHQDHTPLADRRRQIAARFQELAGEPSGGLLAALVLGGAHVELSSELREAFRVAGLSHALAASGFHLSVLLGATLVLTRRGCMPLRLVAGVGAMAVFLALAGGQPSVVRAVLMGAAALLIRERGSRVQPLGVLLSTLVVMLLLNPAWARSIGFQLSAAATAGLVLSAQPLEQWLLQLGSQRCPQRWMSVLAPALSVPMAALLWTLPLQILHFGSV…	0
Synechococcus sp.	Syn_SYN20	5.1	I	3a	53.4		Syn_SYN20_0751	MQLALINRKKGRNLLEKGFTLVELMIVIVIVGILSAVALPNFLSQSAKAKITEPIGKVSAGLKQAQSLWVETGTFANVNCNDIGFTATDGAFTENGWTYVCTPAANGSSLTMTAAGVGGGANANLGLTGCTITGATGIITACVKDTDAQA	9e-25	Syn_SYN20_0750	MNTKILLCKSKGYTITELLIALSILGILSAMALPNFFNQVQKTRLSEATSALVQLQTILVAYADENNTTNSGCNNGTAPAWGDLNGIAAIMTNNGPASDCIILTSAITMPSGHYTLARTGNTSDSNYYEFTASDSNAPEFNAMACVDLVNGASDIEKGNSNTAIQSSDLDCR	2e-25	Syn_SYN20_0746	MKVQQKRKQINGEDAFTLIELLITIVIVGLASTWALPAWHRQLLQGQVDQYTAQLETGLFDLKAMAGKEKISFIATPPYIDKFREPWEMIEFTKNDGTRINGSDQRLCVIHGDNQPACDTTSVNNPRNPRFRFLKLENSRQSREIEIKIKLNSLQTKFQITPPGTINYEDVVFIIRSKKASESSNQKVKERCILLSGNGYLRSGTWEETCQ	2e-22	Syn_SYN20_0756	MNLIEQLTVVSLVGILASIPIVTGRTDRDQLQLDASARRLHSGLDRARSIVRREQRACGLYLSEKGFMAPDEGILPASLPACPGIGMALQEELKQGPVALNTNLPSVLRVTANGLLLDGGIAVLSHQRLAKARCLVVSLPLGVSRIGSYQDALPSNGGHLLSSRCLPDVATR	2e-38	Syn_SYN20_0018	MVSFTATYTSATGQPRTVTVKANDAVSARRLLRRRGIKAEELRQDKGKGNNNAKAESKSAGQSSSAGWMSMDLGEAFQKPPGVKEKAIWASKLAALVDAGVPIVRSLDLMATQQKLPMFKKALTSVGLEVNQGTAMAAAMRQWPKVFDQLTIAMVEAGEAGGVLDESLKRLAKLLEDNARLQNQIKGALGYPVAVLVIAILVFLGMTIFLIPTFAGIFEDLGAELPLFTQLMVDLSALLRSSASLVFAGILMVGAWMIGRYYNTHKGRRVIDKLILKLPLFGDLIMKTATAQFCRIFSSLTRAGVPILMTMEISSETAGNSIISDAILDSRTMVQEGVLLSTALTRQKVLPDMALSMLSIGEETGEMDRMLSKVADFYEDEVSASVKALTSMLEPAMIV…	0	Syn_SYN20_3179	MLCFRAGSSAFRSIPSAHSFCESGVGMPSRPSRLIPLALIGSLALAECDVLFGLGEVGAIRAQSQGSMNLRLRRGSEGMELVIEGVGDQPVLQQRLNGQVWEGSLRTQGAPGVRNGQVRLTDPVSGIQSATLAGSGSSYALKVTPSPGRPLQDPVVSANGRDLILKFPGLVAAPTLQTGRLNLNTPGRVLQTQYAPPLRPRAVAPSLGDMAVGTMVLQNSSFVNVGGPPVTLTLNNAPAKDALMALARLGGYGFVFVGKPGGGTSDSRSVGVVSAEVSNPPVSIAFQNESYARALNGVLLASGLQGKLDGRTLIVGSKVSDKTFGPQMSKVYRLNQSSAVSAAKYLGSLGASIQEPVPLKTTSVLEEASGDVVNSMANASEQIEIRSYSSGQGPLVGLI…	0	Syn_SYN20_0020	MPLPPALPAKLISEAELAAGKALLHSGQVLDLETWKQLQALPIHLSDDGLMVAIASSSDRNSREQLKQVLKSHGYISKLVLANGADLKQILDPQEFNSGSNISQTSISETAKSLLDGFDTEGILSADPDEAEIQSNSASSLDINSSITGASPVVTLVDRILIKALDMNASDIHVEPQQAGLQIRLRKDGVLTNLAQPLPTKLIPAITSRFKIMADLDIAERRQAQDGRIRRQYKGRTVDFRVNSLPSRYGEKICLRLLDSQSTQLGLDKLISNPNTLELVRTLGSKPFGMILVTGPTGSGKSTTLYSLLAERNEPGINISTVEDPIEYTLPGITQCQVNREKGFDFSTALRAFMRQDPDVLLVGETRDQETAKTAIEAALTGHLVLTTLHCNDAPSAIA…	0	Syn_SYN20_2960	VNRSQHRLPLGKLIVSAAFGLLASGCSRAGVVLGQRPIDLALPNGIDVGFNHRGGRRYRSPLSGEWRNGDNLEQMLMDGIQSAEEEILVAVQELSLPHIAQSLVAAARRGVNVKVILENNYSTPWSQQHELDLSHHGRQRLRRLKALADQDQNGVVTPEEERKSDALLILQNGQIAWIDDTEDGSKGSGLMHHKFVVIDGERVITGSANFTNSGIHGDAGATQTRGNVNHLINIQSPALASIFKKEFAQMWGDGPGGSKNSRFGRNKTAQPLRTVKVGSMNVSVLFPPHAKTHSGQGLDLIEDQLGRAKKTVDLALFVFSAQQLTNKLAERISAGVKLRLLADPGFASRSFSEVLDLLGVALPDRFCKLEAGNQPLTKPLKGIGTPRLAHGDKLHHKFA…	1e-177	Syn_SYN20_0782	MNVALWLVLLMLATQLGAALSQATQHWCVVLVGLAAAVLLICRQFSLFRWKLFVLVVVLGGLLLRSLTGQAATPTPLDPLQFVPSGSDQIPLVIEGRALADAPVRRERCQALLQVNHLSGQVLDGRTELVVDPCHQMLRKGASVRAQGQLVTPAVASHPLLPNPSKRLAARGCWTQFRTKQVELIHQDHTPLADGRRRIATRFQDLAGEHSGGLLAALVLGGAQVELSSELREAFRVAGLSHALAASGFHLSVLLGATLALTRRVGTPLRLAAGVGAMAVFLALAGGQPSVVRAVLMGAAVLLIRERGSRAQPLGVLLSTLVLMLLVNPSWARSIGFQLSAAATAGLVLSSQPLEQWFLQRCSHPWMRLLAPAVSVPVAALLWTLPLQILHFGSVPLYS…	1e-148
Synechococcus sp.	Syn_WH8016	5.1	I	3aA	54.1		Syn_WH8016_0713	MTKLNSRLQLALLNRKKGRNLLEKGFTLVELMIVIVIVGILSAVALPSFLNQTVKAKATECTTKFGAMLSQIAAEAQISTGDADTLAAALVSSGDTNSLICDFTITPIEDGTGSIYTGSVAGKGELLNKYLAKGCVNYSNSKRVIKSATSNTDSPPTIADADINCT	2e-22	Syn_WH8016_0713	MTKLNSRLQLALLNRKKGRNLLEKGFTLVELMIVIVIVGILSAVALPSFLNQTVKAKATECTTKFGAMLSQIAAEAQISTGDADTLAAALVSSGDTNSLICDFTITPIEDGTGSIYTGSVAGKGELLNKYLAKGCVNYSNSKRVIKSATSNTDSPPTIADADINCT	0.002	Syn_WH8016_0711	MNNHRVIHNGFSLPELMVVVAIVGILSGISIASFDRNYKQEVLKRDSREASTWLREVKSKAVQQNRICEVTIDRSLGTATQTNPSDSGLAAADRCEQLGDYSFRAPISTLISDNQCLWDDNTNKLLISFTARGTLPCGGEIRLTDTKYSTTRCVKLVSPLGVIREGPEQQGICNYANSY	0.29	Syn_WH8016_0718	MSLIEQLMVVSLVGMLASIPFVTGRGDRDQLQLDASARRLQVGLDRARSMARREQTACGLSLSEAGFAAPDEGIQPGAIPPCPGLGMALQEAFEQGPVALNTNLPAVLRFTANGLLLDGGIAVLSHQRLAKARCLVVSLPLGVSRIGSYQAPLPSNGGRLLSSRCLPDVAAS	7e-41	Syn_WH8016_0018	MASFTATYTSSTGQPRTVTVKASDAVSARRQLRRRGIKAEELRQDSGRGKDKAKGDSKTAAGSSSASWLSMDLGEAFQKPPGVKEKAIWASKLAALVDAGVPIVRSLDLMATQQKLPMFKKALTSVGLEVNQGTAMAAAMRRWPKVFDQLTIAMVEAGEAGGVLDESLKRLAKLLEDNARLQNQIKGALGYPVAVLVIAILVFLGMTIFLIPTFAGIFEDLGAELPLFTQLMVDLSALLRSSASLVFAGILMLGVWMIARYYNTHKGRRVLDKLMLKLPLFGDLIMKTATAQFCRIFSSLTRAGVPILMSMEISSETAGNSIISDAILDSRTLVQEGVLLSTALTRQQVLPDMALSMLSIGEETGEMDRMLSKVADFYEDEVSASVKALTSMLEPAMIV…	0	Syn_WH8016_2787	VGIPSRASRLIPLALIGSLALAECDVVFGLGGAGAIRAQSQGSMNLRLRRGSQGVELVIEGVGAQPQLQQRMNGQAWEGSLRTQGEPGVRNGQVRLTDPATGIQSATLVGSGSSYALKVTPSPGQPLQDPVVSANGRDLILKFPGLVVAPTLQTGRLNLNTPGRVPQTQYAPPLRPRAVAPPLGDMAVGTMVMQNRSYVNVSGPPVTLMLNNAPAKDALMALARLGGYGFVYVGGESGGATQQVSTGQQQTAKRLVSLAFLNEEFGRAFNSVLLASGLKGRLSGNSLFVGKTVVGASFSPQVSKVYRLNQISADSAAQYLASLGASVCTPTTTTFNSSNSATQGTASSTTEQSETTSSEKTEISCYGGGRKEGNSMSGDGPLFGLEGTTDKRLSTVTLV…	0	Syn_WH8016_0020	MPLPPALPAKLISEAELASGEALLQSGKVLDLETWKQLQALPIHLSDDGLMVAIASSSDRDHREQLKQVLRSHGYISKLVLANAADLKRVLDPQAFESDSTTNQTSISETAKSLLDGFDVEGILTSDPNESDIQNNSVSLVDITPSGNDQSPIVTLVDRILIKALDMNASDIHVEPQQSGLQIRLRKDGVLNNLTQPISSKLIPAITSRFKIMADLDIAERRQAQDGRIRRQYKGRTVDFRVNSLPSRYGEKICLRLLDSQSTQLGLDKLISNPTTLELVRTLGSKPFGMILVTGPTGSGKSTTLYSLLAERNQPGINISTVEDPIEYTLPGITQCQVNREKGFDFSTALRAFMRQDPDVLLVGETRDQETAKTAIEAALTGHLVLTTLHCNDAPSAIA…	0	Syn_WH8016_2583	VNRSQPRLPLRKLIVSTAFGLLASGCSRAGVVLGQRPIDLALPDGIDVGFNHRRDRRYRSPLSGEWRNGDNLEQMLIEGIQSADEEILVAVQELSLPQIAQSLVAAARRGVTVKVILENNYSTPWSQAHELDLSGHGRQRLQRLRAQADQDRNGVVSSEEARKHDALLILQNGQIPWIDDTEDGSKGSGLMHHKFVTIDAERVITGSANFTNSGIHGDAGATQTRGNVNHLIDIESEALAAVFKEEFAQMWGDGPGGSNDSRFGRNKTAQPLQTVKVGPVKINVLFPPHAKTDPGHGLDLIAGQLSSAKQTIDLALFVFSAQQLTNKLADRVSAGVRLRLLADPGFASRSFSEVLDLLGVALPDRFCKLEAGNQPLTKPLQGVGTPGLARGDKLHHKFA…	1e-180	Syn_WH8016_0738	MNVALWLVLLMLATQLGAAFPQGIQHWCVVLVGLAAAVVLICRRFSLSGWKLFVLVVVLCGLLLRSSMGQVATPTPLDPLQLVPSDSDSQQLVLEGRALADAPVRRGRCQALLQVHHLAGQVRDGRTELVVDPCPQLVRKGAWVRAQGQLVTPAVATHPLLPNPAERLAARGCWTQFRTKTVELIHQDHTPLADRRRQIAARFQELAGEHSGGLLAALVLGGAHVELSAELREAFRVAGLSHALAASGFHLSVLLGATLALTRRGCMPLRLAAGVGAMAVFLALAGGQPSVVRAVLMGAAALLIRERGSRVQPLGVLLSTLVVMLLLNPAWARSIGFQLSAAATAGLVLSAQPLEQWLLQHGSQCCPQRWMTVLAPALSVPMAALLWTLPLQILHFGSV…	0
Synechococcus sp.	Syn_WH8020	5.1	I	3dA	53.3		Syn_WH8020_0617	MSVLNSRLQLSILNITKKRNLIERGFTLVELMIVIVIVGILSAVALPNFLNQTAKAKATEAKSDISAIIKNASAEFTTGGASYVETLIGTTAGTSCDNIGGRNEDITTKFDYTCSIDSTTNDLTVTATGDDNDTGIKGKMITQKANLEDGDVTLEKEETCQIFGGTKTDDGCA	1e-22	Syn_WH8020_0616	MHNHKIQLLKLPQLVGLKILKNYSFKSRGFTLTEVIVTVGIVGILSSIALPNYFRQIQRTHQAEANATMSQMMATIAAFNDEFGTHPDQWDDLNAITTLMTHQGPATTDDRGFDEAITLPGKRYTLIRNKTDKRAYYIFEAKAINEAASKYNIFACINLTTGASDQIIGGRNNKPAKKSCLACNEKANETECV	4e-23	Syn_WH8020_0621	MMQEQPAEGFSLLELLAGIVIITIGLSTSIPTYIRNMRQDEVDRYTQQIEAGFFALRAKLGKQKTSCTLRFDHSGLNNFVPPSDLVEMGEHPERLECCNSDIRAAGEPSGCANGPQIGDLLATSITNSIQKSKVQRDRSLRLIDREGTAESKVVEVAVNSATYELTPPGTSTMSDNLIFLIRSINTSEKRLRTRCLQISGTGTVLRASWNQATSSCKNS	4e-25	Syn_WH8020_0631	MSLIEQLMVVSVLGLVLSIPFVTGRSDRDQLQLDASARRLQMGLDRARSFAKREQRACGMALTEEGFRAPDDDLLPGAIPSCTGIGFSLQEPFEHGPIVLTTNLPSVLRFTANGLLLDGGIAVLSHQRLEKARCLVVSLPLGVSRLGSYQDPLPSKSGRLSSSRCLPHVSAS	4e-39	Syn_WH8020_0029	MVSFTATYTTATGQPRTVTVKANDAVSARRLLRRRGIKAEELRQDTDKGKDKTKAKGAGASSSAGWLSMDLGEAFQKPPGVKEKAIWASKLAALVDAGVPIVRSLDLMATQQKLPMFKKALTSVGLEVNQGTAMAAAMRQWPKVFDQLTIAMVEAGEAGGVLDESLKRLAKLLEDNARLQNQIKGALGYPVAVLVIAILVFLGMTIFLIPTFAGIFEDLGAELPLFTQLMVDLSALLRSSASLVFAGILMIGAWLIGRYYNTHKGRRVLDKVILKLPLFGDLIMKTATAQFCRIFSSLTRAGVPILMSMEISSETAGNSIISDAILDSRTLVQEGVLLSAALTRQKVLPDMALSMLSIGEETGEMDRMLSKVADFYEDEVSTSVKALTSMLEPAMIVVV…	0	Syn_WH8020_2924	MPSRPSRLIPLALIGSLALAECDVVFGLGGSGAIRAQSQGSMNLRLRRGNDGVELVIEGVGDQPLLQQRLNGQVWEGRLQTQGAPGVRNGQVRLSDPVIGIQSATLVGSGSSYALKVTPSPGRPLKDPVVSADGRDLILKFSGLVVAPTLQTGRLNLNTPGRVPQTQYAPPLRPRAVAPPLGDMAVGTMVMQNRSYVNVSGPPVTLTLNNAPAKDALMALARLGGYGFVFVGEQGGGSQDAALPIRPVSIAFQNESYARALNGVLLASGLQGKLDGRTLMVGSKVSANTFGPQMSKVYRLNQSSAVSAAKYLGSLGASIQEPVPLKTTSILEEASGDASNSSSNTSEQIEIRSYSSGQGPLVGLIGTTDSRLQTITLIGDSLLVKLAEGYLRQIDLRQR…	0	Syn_WH8020_0031	MPLPPALPAKLISEAELAAGEALLHSGQVLDLETWKQLQALPIHLSDDGLMVAIASSSDRNSREQLKQVLKSHGYISKLVLANGADLKRILDPEEFNSGSNISQTSISETAKSLLDGFDTEGILSADPDEAEIQNNSASSLDINSSITGASPVVTLVDRILIKALDMNASDIHVEPQQSGLQIRLRKDGVLTNLAQPLPTKLIPAITSRFKIMADLDIAERRQAQDGRIRRQYKGRTVDFRVNSLPSRYGEKICLRLLDSQSTQLGLEKLISNPATLELVRTLGSKPFGMILVTGPTGSGKSTTLYSLLAERNEPGINISTVEDPIEYTLPGITQCQVNREKGFDFSTALRAFMRQDPDVLLVGETRDQETAKTAIEAALTGHLVLTTLHCNDAPSAIA…	0	Syn_WH8020_2697	VNRSQRKAAFNRLIVSALSGLLASGCSRAGVVLGQTPVDLSLPEGIAVGFNHRTGHCYRSPLSGAWRSGDNLEQMLIEAIQSAEEEILVAVQDLSLPRIAQSLVAATGKGVSVKVILENNYSTPWSQQHELDLSRHGRQRLQRLRALADEDQNGLISLEEAQNHDALRILQNGPIPWIDDTEDGSKGSGLMHHKFVVIDGERVITGSANFTNSGMHGDAGAPQTRGNVNHLISIQSPTLATVFKQEFAQMWGDGPGGSNDSRFGRNKIPQPQQTIKAGTVNISVLFPPHAKSHQGHGLDVIEEQLGRAKTTIDLALFVFSAQQLTNKLAQRISAGAKVRLLADPGFASRSFSEVLDLLGLALPDRFCKLEAGNQPLSKPLKGIGTPGLARGDKLHHKFA…	1e-172	Syn_WH8020_0661	MNVALWLVLLMLATQLGAAFPQGIQHWCVVLVGLAAAVLLICRRFPLPGWRLFLLVLVLCGLLLRSSTGQEAMPSSLDPLQLVSSGSDQKPLVIEGRALADAPVRRGRCQALLQVNHLGGQSRDGRTELVVDPCLQMLRKGSLVRAQGQLVTPAVATHPLLPNPAERLADQGCWSQFRTKQVELIQQEHTPLADGRRLIAARFQDLAGEHSGGLLAALVLGGGQVELSSELREAFRVAGLSHALAASGFHLSVLLGATLALTRRVDMLLRLAAGAGAMAVFLALAGGQPSVVRAVLMGATALLIRERGSRTQPLGVLLTTLVLMLLVHPSWARSIGFQLSAAATAGLVLSSQPLEQWLLQLCPQRWIRVLAPALSVPVAALLWTLPLQILHFGSVPLYA…	0
Synechococcus sp.	Syn_A15-44	5.1	II	2	60.8		Syn_A15-44_0837	MSAPTVHITNQQLLRMTSLNSKLQLALLNRKKGRNLIEKGFTLVELMIVIVIVGVLSAVALPNFLNQTAKAKATECTTKGGNIMGLVAAEALQSEAAGNASLTALVDEADTNSNICDFTSGGDADSNVYTLTATGIGDLAGKYDGAFCVNYATGKKGAATSTTGSAPTAPSC	6e-24	Syn_A15-44_0836	VGILTSLALPNYLNQVNRSRQNEAASTVAQIQTTIASYADEFGVLPTSWAELNETSAVMTENGPATSNNFQVITLAGGYYDVAIRNTDNLFTIRATHDEAPNLNIVACINLTNGASGINKGTKITAASAPNCG	5e-19	Syn_A15-44_0833	MKSKSAGFSLLELLVGMVIVTIGLTAAIPSYLRNMRQGEVDRYTQQLEAGFFGLRAKLGQQKTSCTLNFDQNGLSNFAAPADVVEMQDHPERIECCNSDIEAAGRSSGCAYGPEIGTLLAEGSSGDEKAKIIRDRSLRLLDREGTPESDAVEVSVNLSSYELTPPGTSTMSEDLIFLIRSTNTEEQRLRTRCLQISGTGTIVRASWDASTSSCVK	1e-25	Syn_A15-44_0842	MPSDLARSDGLSRTRPDGFSLVECLVVVALLGILATLAIPSSSAVQRRLELDSGLRRLRVGLDRGRMAAQRDRQPCALQLSATGWQPTLAGDLPACRGGVTSLAETGSGELELRSNLPDAVRFSTNGLVLDGGLVLLSHPSHAQALCLVIGLPLGISRSGVYRGDPGGSLSSALCQPSDA	3e-32	Syn_A15-44_0018	MPTFNVKVRKADGTVDDLVVESKSPLNAKNFLRRRGLKPLDIQIKRPDISGEVKPRDQHYVATCQLRNGTKTTIELTAVSEIAARRQLRRRGQRVLKLEPAERQKRPTELNTKEITTSILSESKTQTRVAAKKSSALQTLERLLERPPGVKEKAVWASKLSALVDAGVPIVRGLDLMATQQKLPLFQRALSELSAEVNQGVAMGTAMRANNKVFDQLTIAMVEAGEAGGVLDEALKRLAKLLEDNAKLQNQIKGALGYPVAVLVIAILVFLGMTIFLIPTFAGIFEDLGAELPAFTQLLVDLSELLRSPVALYAAGAILLSIWLFGRFYATHSGRRTIDRLMLKLPLFGELILMTATAQFCRIFSSLTRAGVPILMSMEISSETAGNAIISDAILASRS…	1e-169	Syn_A15-44_2964	MIRRMLPLAMAWGLAAPSLGLYAFVAAPKVVAQSPVVLKLRRLGDRVDVVVDGVLADARVVSQSSSPTQWSGQLRASAPLSLRRSQEVELAEAGLKSIRLSAQGQGGLELVVKASQGTSLPDPMIRVDGNSLIVSFARLPIQTTALTSGRLDLSRPGRVAQPTVVPPIRPRAVAPPLGDMAVGTMVLQNRSYVNLSGPPVTLMLNNASAKDVLMALARQGGYGFLFVGEDPVESSSVGEPSVRRVTMAFKNESYARALNGVLLASGLQAKLEGRMLLVGKAAASKTFGPQISKVIRLNQVSAPSAAEYLGNLGATFNLTNTITTTTGEAASSGTSQLSNQTSQTNSTKLQSDSFGASVGPLRGLVVTTDSRLSTVTLVGTSRVVAVAEGYLRQIDLRQR…	0	Syn_A15-44_0020	MTLTLPTPDAGDTARQRFALELLLQQPVPGPEQLLASRNLLNDALPDVGPDQWRALQAMPIAIGADHLDIAIPSQWRDQEWQQLIDQLPDQHRTIRLHPAIEADLQWALGEDVIQPPQVEEAPAPASTETTGTQQTNPENVSTESFLEGFNTDGVLENDEDEEGQQAQEAIDLETRLKDAEASPVVTLVDRILLQAMSVNASDIHVEPQQKGLRLRFRQDGVLQQYVEPLPSRLIPAVTSRFKILADLDIAERRQAQDGRIRRKYRDRVVDFRVNTLPSRFGEKVCLRLLDSGATQLGLDKLISDSDALALVRDLGSKPFGMILVTGPTGSGKSTTLYSLLAERNDPGINISTVEDPIEYTLPGITQCQVNREKGFDFATALRAFMRQDPDVLLVGETR…	0	Syn_A15-44_2778	MLKNTLGWVAAALVCGGCSQAGMVVGTAPAGLAMPEQINVVFNHNPRSRYRSPLTGEWRDGDDMEAWLIEAIDGANEEVLVAVQELSLPKIAQALIAAQQRGVHVAVVLENNYRQAWSEQRPSRLNKRERQRWHQLNRLADSDRNGTTTADEAVQGDAVALLQAANIPLIDDTEDGSSGSGLMHHKFLVIDQTTVITGSANLTSSGLHGDAGRPSSRGNVNHLLRISSPELALVFRQEFVQMWGDGPGGKQDSRFGLQKAKGSVQTVQVGNIHVDVLFSPHPRRDSNHGLNLLAEQLKAAKKSLDMALFVFSAQQLTNVLQEKVEQGVEIRLVADPGFASRPFSEVLDLLGVSLPDHTCKVEAGNQPLDQALKGVGTPRLARGDKLHHKFAVIDNKTVI…	1e-166	Syn_A15-44_0859	LLADVRRYSSGCSGLLEVDWVEARRVDGRTELQLPECPAPLLQGWRVQATGVLRRPLPAVHPLLPGSAERLARQGSWSQLRAESIEVLQRPWTPLADLRRDVAQRLQQAVGPRRGGFLAALVLGSAQVQLPEDIRAAFRMAGLSHALAASGFHLSVLLGSVLMLARRWPLGLRLPLAATALLLFLCLAGAQPSVVRAVLMAAMALLIREAGHHSRPVGVLWLTLSGMLLLRPAWALSIGFQLSAAATAGLILTAPRLEKAVQAWLPDRCQGLAAALSIPVAALLWTLPLQLLHFGAMPLYALVANLLVAPLLAPLTLLAMLSALLVLVGPRAVLPLLLWPVHQLAGLVITMASWISHWPGAQLLTGRPQVWVVALLVLGLLPWLLGAGPCRRCWSLIPL…	1e-161
Synechococcus sp.	Syn_A15-62	5.1	II	3dB	59.9														Syn_A15-62_0018	LFEKAPGVKEKAVFASKLAALVDAGVPIVRSLDLIATQQKLPIFKRALTKVSLDVNEGIALATALRQWPKVFDQLSIAMVEAGEAGGVLDEALKRLAKLLEDNAKLQNQIKGALGYPVAVLVIAILVFLGMTIFLIPTFAGIFEDLGAELPAFTQLLVDLSELLRSPVALYAAGAILLSIWLFGRFYATHNGRRTIDRLVLKLPLFGELILMTATAQFCRIFSSLTRAGVPILMSMEISSETAGNSIISDAILASRGMVQEGVLLSNALIRHKVLPDMALNMLAIGEETGEMDKMLSKVADFYEDEVGAMVKALTSMLEPAMIVVVGGIVGSILLAMYLPMFTVFDQIQ	1e-162				Syn_A15-62_0020	VRELGSKPFGLILVTGPTGSGKSTTLYSLLAERNDPGINISTVEDPIEYTLPGITQCQVNRDKGFDFATALRAFMRQDPDVLLVGETRDLETAKTAIEAALTGHLVLSTLHANDAPSTIARLDEIGVEPFMVSASLIGIISQRLLRRVCSHCREPYRPEERELGRFGLMASRKADVTFYRAHHHGPNEPVCPHCQGSGYKGRVGIYEVLRIQEDMATAISKGASTDVIRQPALESGMVTLLGYSLELVRRGETTLEEVGRMVLTDSGLESERRARALSTKTCEGCVAGLQEGWLECPYCLTPRH	1e-143	Syn_A15-62_2396	MLKNTLGWIAAVLLCSGCSQAGSVVGKAPPDLTRPHQIDVAFNHNARSRYRSPLTGDWRNGDDMEAWLIDAIDGANEEVLVAVQELSLPKIAQALIAAQQRGVQVAVVLENNYSQAWSKLRPSRLNRRGRQRWHQLNKLADSNGDGSTSSEEAVLGDAIALLQAATIPLIDDTEDGSGGSGLMHHKFLVIDQTTVITGSANLTSSSLHGDTGRPSSRGNVNHLLQINSPELALVFRQEFAQMWGDGPGGAQDSRFGLQKTKGSVQTVQVGDIRVDVLFSPHPKKDRNHGLNLLAEQLKAAKKSIDMALFVFSAQQLTNALREQMKQGVEIRLVADPGFASRPFSEVLDLLGGHPSRSHLQGRSWQSPTGAGPERDRHPSPRPWRQAAPQVRRDR	1e-110	Syn_A15-62_0830	VAISGRLLADVRRFSSGCSALLEVDRIEARRGDGRTELQLPACSAPLQQGWRVQAIGVLRRPLPAAHPLLPGSAERLARQGSWSQLRVESIKVLQRPWTPLVDLRRDVAQRLQRALGPRRGGFLAALVLGSAQVQLSADIREAFRMAGLSHALAASGFHLSVLLGTVLMLARRWPPGLRLPLAAMALLLFVCLAGAQPSVVRAVLMAAMALLIREAGHHSRPLGVLVLTLSGMLLLRPAWALSIGFQFSAAATAGLILTAPRLERAVQAWLPDRCQGLAAAFSIPLAALLWTLPLQLLHFGAMPLYALVANLLVAPLLAPLTLLAMLSALLVLVGPPSVLPLLLWPVHQLAGLVITMASWISHWPGTQLLTGRPQEWVIALFVLGLLPWLLGAGPCRRC…	1e-161
Synechococcus sp.	Syn_CC9605	5.1	II	3c	59.2														Syn_CC9605_0018	MTAFIASYAGPTGQPRTVTIKAANLAEAKKLLRRRGIRAEELRPVSLGNTQDGKANGADAAGLRSIDLNRLFEKAPGVKEKAVFASKLAALVDAGVPILMSMEISSETAGNAIISDAILASRGMVQEGVLLSNALIRQKVLPDMALNMLAIGEETGEMDKMLSKVADFYEDEVGAMVKALTSMLEPAMIVVVGGIVGSILLAMYLPMFTVFDQIQ	6e-55				Syn_CC9605_0020	MPIAIGADHLDIAIPSQWRDQEWQRLIDQLPDQHRTIRLHPAIEADLQRALATETNQPTTEPKPPATEELSNPAPAETASTLDVNAESFLHDFNPDGVLESDEDNDAQLAQDAIDLEASLKDAEASPVVTLVDRILLQAMAVGASDIHVEPQQKGLRLRFRQDGVLQQHVEPLPSRLVPAVTSRFKILADLDIAERRQAQDGRIRRKYRDRVIDFRVNTLPSRFGEKVCLRLLDSGATQLGLDKLIDDPDALALVRELGSKPFGMILVTGPTGSGKSTTLCSLLAERNDPGINISTVEDPIEYTLPGITQCQVNRDKGFDFATALRAFMRQDPDVLLVGETRDLETAKTAIEAALTGHLVLSTLHANDAPSTIARLEEWAWSPSWCRLP	1e-129	Syn_CC9605_2331	MLKNTLGWAAAALVCGGCSQAGSVVGMAPAEPAMPEQIDVVFNHNARSHYRSPLTGDWRNGDDMEAWLIDAIDGANEEVLVAVQELNLPKVA	5e-19	Syn_CC9605_0816	MPPAAVAISGRLLADVRRFPSGCSALLEVDWIEARRVDGRTELQLPACSAPLQQGWRVQAIGVLRRPLPAAHPLLPGSAERLARQGSWSQLRVESIEVLQRPWTPLADLRRDVAQRLQKIVGPRRGGFLAALVLGSAQVQLSADIREAFRMAGLSHALAASGFHLSVLLGTVLMLARRWPPGLRLPLAAMALLLFVCLAGAQPSVVRAVLMAAMALLIREAGHHSRPLGVVVLTLSGMLLLRPAWALSIGFQLSAAATAGLILTAPRLERAVQAWLPDRCQGLAAACSIPLAALVWTLPLQLLHFGAMPLYALVANLLVAPLLAPLTLLAMLSALLVLVGPPAVLPLLLWPVHQLTGLVITMASWISHWPGAQLLTGRPQEWVIALFVLGLLPWWLGAG…	1e-164
Synechococcus sp.	Syn_KORDI-52	5.1	II	3bB	59.1		Syn_KORDI-52_0779	MTQVRTNLQKSLLQRLTKLKARNSKSLIQKGFTLIELLIVVIILGVLAAVVFPSLLDAADQAKINAAEAAVKGAGTGCAASLITGDTFTTPTNVTGTCSSTATFTSDTAAFDVDTAAVATVSGTSVTITTNAAISN	1e-08	Syn_KORDI-52_0773	MYSQDEQGFTLIEALLSVVILGTLTAIAIPNFQSSINRTQQNEAASTISQIQTTIAAYADEFGVLPNSWADLNDTSAVMTDNGPATNNNFQAITLAGGYYDVSVSNASNLYTITATRDDKPTLNIIACINLTNGASAINKGSSTSAASSPNCG	8e-23	Syn_KORDI-52_0770	MKPKSAGFSFVELLVAMVIMTIALSASIPSYQRNMRQGEVDRYTQQLESGFFGLRAKLGQQKTSCTLNFGQNGLNNFVAPANLVEMKDHPERMECCNSDIEAAGRSSGCAYGPEIGALLAVGTSGADKDNIIRNRSLRLLDREGTTESKAVEMSVNLANYELTPPGTSTMSDNLVFLIRSTNTEEQRLRTRCVQISGTGTVTRGSWDASTSSCME	2e-26	Syn_KORDI-52_0784	MPADFVDVDRGGGFTLLECLVAVALLGGLASLSMPSTMALKQRLMLETSLRRVQVGLDRGRIAARRDRQPCALRLGLSGWQAPLQGQLPPCRLATTTLHELGVEELQLRSNLPDAVRFSSRFGA	1e-16	Syn_KORDI-52_0018	MADFLATYPSPAGQVRTVTIKAANLTEARKLLRRRGIRAENLRPVAPGNTKNATTDRSAKRGFGAIEIKLFERAPGVKEKAVFANKLAALINAGVPIVRSLDLMARQQKLPMFKRALNKVSLDVNEGIALGTALRQWPKVFDNLSVAMVEAGEAGGVLDETLGRLAKLLEDNAKLKNQIKGALAYPVIVLVIAILVFFGMTIFLIPVFAEIFEDLGAELPVFTQILIDLSSLLRSSFSLYAIAIIILSLWMLKRFYATHKGRRAVDLLILKMPLFGDLILLAATAQYCRIFSSLTRAGVPILLSMEISSETAGNSIISDAIDASREMVQEGVLLSDALIRQKVLPDMALEMLAIGEESGEMDKMLGKVADFYEDEVSTTTKALTSLLEPIMIVLVGGIV…	1e-154	Syn_KORDI-52_2556	MPELGLKSIRLSQNSDFGFDLAVQSSHNITLTQPRISANGEELIVSFQGLSAQGKTSTSAQLDLRRPGRVAQPSFVPPLRSRASAPPLGDMAVGSMLVSPNNVLNISGPPVSMILNNAPAKDALMALSKVGGFNFVYVDSLDSGDQEPVVRPVSVVFKNEVFGRALNSILLSSGLEGRLEGRTLLVGKSLQNSSFAPQMSKVFRLNQVKPETAANYLSSLGAKMTKVIEIKVTTGSSASLGTTELSNQVSQATGIESSIETLEAQVGPLNGLVGTTDGRLGSVTLVGEPRLIALAESYLKQIDLRKRQVAVKVQIINVDLDNDKRIDSSFSSRMGNTFIVSDKGKAFINFGDYKPGGVEGTGIYGSGDSGVPGTYARYGEEPQQRVIDPVAQRQLEVPN…	1e-142	Syn_KORDI-52_0020	MTLTLPTPDADDTARQRFALELLLQQPVPGPEQLLNSRHLLQDALQDVRPDQWRMLQAMPISIGADHLDIAVPSQWRNQEWQRLIDQLPEQQRTIRLHPAIEADLQQVLHTEATKADEPKTDQTTQSSSDSISSPLEDVDEPETTFQPFSESFLQDFSPFEALGETVEDAQLTQDAIDLETSLKDAEASPVVMLVDRILLQAMSVNASDIHVEPQQKGLRLRFRQDGVLQQYIEPLPSRLVPAVTSRFKILADLDIAERRQAQDGRIRRRFRDRVIDFRVNTLPSRFGEKVCLRLLDSGATQLGLDKLVSEAEALSLVRDLGSKPFGMILVTGPTGSGKSTTLYSLLAERNDPGVNISTVEDPIEYTLPGITQCQVNRDKGFDFPTALRAFMRQDPDVL…	0	Syn_KORDI-52_2356	MLQSRLGLIASLLLCGGCSQAGSVVGHGPADLALPDQIDVVFNHHATSRYRSPLTGSWRNGDDLEQWLITAINTANEEVLVAVQELSLSRIAAALIAAQQRGVHVAVLLENNYSPAWSEQRPSGLNERDRQRWHQLNRLADSDGDGSTSPEEAFRGDAVALLRAAHIPLLDDTEDGSSGSGLMHHKFLVIDQTTVITGSANLTSSGLHGDAGRPSSRGNVNHLLRLNSSELAALFRQEFAQMWGDGPGGKQDSRFGLQKAGGGVRRLQVGGIPVEVLFSPHPKRDRNHGLNLLTRQLKTAKKRIDLALFVFSAQQLTNVLREQIEQGVTIRLVADPGFASRPFSEVLDLLGVTLPDHACKVEAGNHPLEQGLNAIGTPRLARGDKLHHKFAVIDNKTVI…	1e-162
Synechococcus sp.	Syn_M16.1	5.1	II	3a	61.4														Syn_M16.1_0018	MLKLPLFGELILMTATAQFCRIFSSLTRAGVPILMSMEISSETAGNAIISDAILASRGMVQEGVLLSNALIRQKVLPDMALNMLAIGEETGEMDKMLSKVADFYEDEVSAMVKALTSMLEPAMIVVVGGIVGSILLAMYLPMFTVFDQIQ	7e-69	Syn_M16.1_2331	LDSNGRPIYVAGKDPNEYRQPQDSFLAYVEAQIESRNAKTLATPTLLVQEGNTAKVQTGTSVITDVTKTVTDSGTTLSTERENAGLTLNLEVAKIDDNGFVTLSVNPEISVPQPADPVDGILVYKITKRSLESGTIRLRDRQALVLTGVIQDKDREIVIK	4e-22				Syn_M16.1_2151	MEAWLIEAIDGATEEVLVAVQELSLPRVAQALIAAKHRGVLVQVILENNYRQAWSQQRPSRLNQRERQRWHQLNRLADSDRNGTTTADEVFQGDAVALLQAANIPLIDDTEDGSSGSGLMHHKLLVIDQTTVITGSANLTSSGLHGDAGRPSSRGNVNHLLRVNSPELALVFRQEFTQMRGDGPGGKQDSRFGLQKAKGSVQTVKVGDIRMDVLFSPHPRRDSNHGLNLLAEQLKAAKKSLDMALFVFSAQQLTNVLREQMKRGIEIRLVADPGFASRPFSEVLDLLGVSLPDHTCKVEAGNQPLEQALQGVGTPRLARGDKLHHKFAVIDKKRVITGSFNWSPSAAHTNDETLLVIHSPQLAKHFTREMDRLWESAELGITPHIQRKLEHQKIRCGDG…	1e-144	Syn_M16.1_0759	LLADVRRFPSGCSGLLEVDRIDARRVDGRTELQLPECPAPLLQGWRVEATGVLRRPLPAVHPLLPGSAERLARQGSWSQLRAESIEVLQRPWTPLADLRRDVAQRLQQAVGPRRGGFLAALVLGSALVQLPEDIRAAFRMAGLSHALAASGFHLSVLLGSVLMLARRWPPGLRLPLAATALLLFLCLAGAQPSVVRAVLMAAMALLIREAGHHSRPVGVLLLTLSGMLLLRPAWALSIGFQLSAAATAGLILTAPRLEKAVQAWLPDRCQGLAAALSIPVAALLWTLPLQLLHFGAMPLYALVANLLVAPLLAPLTLLAMLSALLVLVGPTAVLPLLLWPIHQLAGLVITMASWISHWPGSQLLTGRPQMWVVALLVLGLLPWLLGAGPCRRCWACCLG…	1e-126
Synechococcus sp.	Syn_PROS-U-1	5.1	II	3dB	58.4		Syn_PROS-U-1_0952	MSSLNSKLQLALLNRKKGRNLLEKGFTLVELMIVIVIVGILSAVALPNFLSQTSKAKATEAKSQISAMIKNASADYQQLGIVTPETDCSGIGGPAAYKEEGGVNVGGEQLFDYTCGITGEALTVTATANANDPSIEGGLVVFNANLKTGKVGMNNDQSSLMFGGKLANPA	2e-27	Syn_PROS-U-1_0950	MKTKKRSTNSKYYLAKQAIRLKSSEDGFTLSEVMVAIVIVGILSSVALPNYLNQVNRSRQNEAASTISQIQTTIASYADEFGVLPDSWAELNDTSAVMTDDGPATKDNFQAITLSGGYYDVKIEPVGNLFTITATRDEAPNLNIVACVNLTNGASGINKGTKTASASAPNCG	2e-23	Syn_PROS-U-1_0947	MKSKSAGFSLLELLVGMVIVTIGLTAAMPSYLRNMRQGEVDRYTQQLEAGFFGLRAKLGQQKTSCTLNFDQNGINNFAAPADVVEMKEHPERIECCNSDIAAAGQSSGCAYGPEIGTLLADGSSGDEKAKIIRDRSLRLLDREGTPESEAVEVSVNLASYELTPPGTSTMSDDLIFLIRSTNTQEQRLRTRCLQISGTGTIVRASWDASTSSCVK	3e-27	Syn_PROS-U-1_0957	MRSGWSRRNPPNGFSLVECLVVVALLGILATLAIPSSSAVQRRLELDSALRRLRVGLDRGRMAAERDRQPCALELSANGWQPPLAGDLPACRGGMTPLVETGEGELELRSNLPDAVRFSTNGLVLDGGLVVVSHPSHAQALCLVIGLPLGISRSGVYRGDPRSALSSALCQPSDA	3e-32	Syn_PROS-U-1_0019	MAAFIASYSGPTGQPRTVTIKAADVGEAKKLLRRRGIRADELRPVTPGNTQDGKADAAAEGGLGSFDLNRLFEKAPGVKEKAVFASKLAALVDAGVPIVRSLDLMATQQKLPMFKRALTKVSLDVNEGIALATSLRQWPKVFDQLSIAMVEAGEAGGVLDEALKRLAKLLEDNAKLQNQIKGALGYPVAVLVIAILVFLGMTIFLIPTFAGIFEDLGAELPAFTQLLVDLSALLRSSVALYALGVILLAMWLLGRFYATHNGRRTIDRLVLKLPLFGELILMTATAQFCRIFSSLTRAGVPILMSMEISSETAGNSIISDAILASRGMVQEGVLLSNALIRQKVLPDMALNMLAIGEETGEMDKMLSKVADFYEDEVGAMVKALTSMLEPAMIVVVGGI…	1e-170	Syn_PROS-U-1_2885	LSLVIACSDRYHQAGRLLSATTEVRRSIFRHSLPLALLIGFGCLSAEIVVVMASAPAVARSTVALKLRRLGDRVDLVVSGLGDNPRLISQRSSASGWFGRLRGTTSSASTVPQEVAMPSLGLLSVGLKAGTDASFELTVKTVEGMVLPQPVLNSTGSSLIVSFRPLPMRSTAVQAGRLDLSRPGRVQQPVMVPPMRARAAAPPLGDIAVGSMLLNNRSYVQATGPSVSLTLNNAPAKDALMSLARLGGYGFVYVGDPESDPTKTTPVGVTMAFRNERFDRALNSVLLASGLQAKLDGRTLMVGTAISSKTFGPQMSKVFRLNQVKVDKAANYLASLGASMNVINTITTTTGEASSAGTNQLSNQTSQTTQKSTQVETYGASVGPLLGLTGTTDTRLGTV…	1e-166	Syn_PROS-U-1_0021	LDSDEDTQVAQDAIDLETSLKDAEASPVVTLVDRILLQAMSVNASDIHVEPQQKGLRLRFRQDGVLQQYIEPLPSRLVPAVTSRFKILADLDIAERRQAQDGRIRRKYRDRVIDFRVNTLPSRFGEKVCLRLLDSGATQLGLDKLISDPDALALVRDLGSKPFGMILVTGPTGSGKSTTLYSLLAERNDPGINISTVEDPIEYTLPGITQCQVNREKGFDFATALRAFMRQDPDVLLVGETRDLETAKTAIEAALTGHLVLSTLHANDAPSTIARLDEMGVEPFMVSASLIGIISQRLLRRVCSHCREPYRPEERELGRFGLMASREADVTFYRAHHHNPNEPVCPHCQGSGYKGRVGIYEVLRIQDDMATAISRGASTDVIRQLALESGMVTLLGYSL…	0	Syn_PROS-U-1_2703	MLYLRLGLITTILFCSGCSQAGSVMGEGPTRLALPEKIDVVFNHNTRSRYRSPLTGNWRDGDDLEQWLISAIDASNQEVLVAVQELSLPRLGKALIAAKKRGVHVAVVLENNYSSAWSEQRPSRLNQRERQRWHRLNRLADRNGDGTTSPEEAFQGDAVALLKAAGISLLDDTEDGSSGSGLMHHKFLVIDQTLVITGSANFTSSGVHGDAGQPSSRGNVNHLLRFNSPELASVFRKQFTQMWGDGPGGKQDSRFGLQKESEGTQNVRVGNTQVNVLFAPHPKRNQEHGLNLLAEQLRRAKKSIDMALFVFSAQQLTNVLRHQIEQGVEIRLVADPGFASRPFSEVLDLLGVTLPDHTCKVEAGNQPLAQGLKGIGTPRLARGDKLHHKFAVIDHRTVI…	1e-164	Syn_PROS-U-1_0975	MQTSSDPSRLISTPSPSVLLSGRLSSDLRRFPWGCSVLLEVDRVAGRRARGRTELQLPECSSPLLQGWHVRSLGVLRRPMPGAHPLLPGSAERLARQGSWSQLRVESIEVLQRPRTPLADLRRHVAQRLQQAVGPRRGGFLAALVLGSAQVQLPDDLRQAFRVAGLSHALAASGFHLSVLLGSVLMVVRRWPPCLRLPLAGLALLLFVCLAGVQPSVVRAVLMAAIALLIRESGHHSRPFGVLVMTLSGMLLFCPSWARSIGFQLSAAATAGLILTAPRLEQAVQGCLPDRSHGVAAALSIPVAALLWTLPLQLLHFGAMPLYALFANLLVAPLLAPLTLMAMLSALLVLFCPLSVLPLVLWPVQQLAGLVMAIATWISHWPGAQVLTGRPQVWVVALL…	1e-162
Synechococcus sp.	Syn_RS9902	5.1	II	3c	59.8														Syn_RS9902_0018	MTFAGIFEDLGAELPAFTRLLVDLSALLRSSASLYAVGVILLAIWMLNRFYATHNGHRTIDRLMLKLPLFGELILMTATAQFCRIFSSLTRAGVPILMSMEISSETAGNAIISDAILASRGMVQEGVLLSNALIRQKVLPDMALNMLAIGEETGEMDKMLSKVADFYEDEVGAMVKALTSMLEPAMIVVVGGIVGSILLAMYLPMFTVFDQIQ	5e-95	Syn_RS9902_0905	MAAKVGVGLLGLGTVGGGVASILQNPSERHPLVGELELIRVAVRDLNRPRPVALDESLLTTDPSAVIQDPAVDVVVEVIGGLEPARSLILQAIAAGKSVVTANKAVIARHGQEIAEAAAAAGVYVLIEAAVGGGIPIIEPLKQSLGGNRINRVSGIINGTTNYILTRMAEEGAAYDAVLKDAQELGYAEADPAADVDGLDAADKIAILATLAFGGSVDRAAVPTDGISGLQGVDVDYANQLGYGVKLLAVAERMAESGDPLPLSLRVQPTLVPKDHPLAGVNGVNNAILVEGDPIGRVMFYGPGAGAGPTASAVVADILNIAGIRQASEGPGNVDPLLAASSWRPCSLVDSGDIRQRHYVRFKTKDAPGVIGKVGGCFGERNVSIQSIVQFNASDAGAE…	0.62	Syn_RS9902_0019	MTLTLPTPDAGDTARQRFALELLLQQPVPGPEQLLESRKLLSDALPDVSPDQWRALQAMPIAIGADHLDIAIPSQWRDQEWQQLNDQLPEQHRTIRLHPAIEADLQRALATETDQPTTEPNPPAAEHSSNPAPAETASTLDLNAESFLHDFSPDEVLESEEDSDAQLARDALDLETSLNDAEASPVVTLVDRILLQAMSVGASDIHVEPQQKGLRLRFRQDGVLQQYVEPLPSRFGEKVCLRLLDSGATQLGLDKLIDDPDALALVRKLGSKPFGMILVTGPTGSGKSTTLYSLLAERNDPGINISTVEDPIEYTLPGITQCQVNRDKGFDFATALRAFMRQDPDVLLVGETRDDVRGDLRRSGRRAAGLHQAAR	2e-83	Syn_RS9902_0535	MPKQIDVVFNHNARSRYRSPLTGEWRNGDDMEAWLIEAIDGATEEVLVAVQELILPRVAQALIAAKHRGVLVQVILENNYRQAWSEQRPSRLNQRERQRWHQLNRLADSDRNGTTTADEAFQGDAVALLQAANSPLIDDTEDGSSGSGLMHHKFLVIDQMTVITGSANLTSSGLHSDAGRPSSRGNVNHLLRVNSPELALVFRQEFTQMWGDGPGSKQDSRFGLQKAKGSVQTVKAGDIRMDVLFSPHPRRDSNHGLNLLAEQLKPAKKSLDMALFVFSAQQLTNVLRGKIEQGVEIRLVADPGFASRPFSEVLDLLGVSLPDHNCKVEAGNQPLDQALKGVGTPRLARGDKLHHKFAVIDNKTVITGSFNWSPSAAHTNDETLLVIHSPQLAKHFTRE…	1e-157	Syn_RS9902_2244	MLLNGLSHALAASGFHLSVLLGSVLMLARRWPPGLRLPLAATALLLFLCLAGAQPSVVRAVLMAAMALLIREAGHHSRPVGVLLLTLSGMLLLRPAWALSIGFQLSAAATAGLILTAPRLEKAVQAWLPDRCQGLAAALSIPVAALLRTLPLQLLHFGAMPLYALVANLLVAPLLAPLTLLAMLSALLVLVGPTAVLPLLLWPVHQLAGLVITMASWISHWPGAQLLTGRPQVWVVALLVLGLLPWLLGAGPCRRCWSLIPLATALLVYGLVQLGDGLVTVERFDRHWLLARHRGRAALVSTHGDARSCRMTKKLAAVHGHARLDWVLFLDPVATDVLACWQALAHRVEAPQQGQAPIAIGQMLRSDGLSVQRLQSRSGALVMRVGHQRWQLVPSPQAL…	1e-116
Synechococcus sp.	Syn_RS9907	5.1	II	3a	60.4		Syn_RS9907_0755	VPKPITKYRSIMTTLNSNLRLASLNHNKTESALQKGFTLIELLITVVILGVLSSVAVPGFLAQKDKADIAAANAQGKALMTACKAALQENPVAKVDLNLRDPIPFGKVTWTPTLGTDFGGTNTSNTKLCQSTTSGTTTPQEYLLNASTGEVTDFAATPAKAQDAE	2e-13	Syn_RS9907_0755	VPKPITKYRSIMTTLNSNLRLASLNHNKTESALQKGFTLIELLITVVILGVLSSVAVPGFLAQKDKADIAAANAQGKALMTACKAALQENPVAKVDLNLRDPIPFGKVTWTPTLGTDFGGTNTSNTKLCQSTTSGTTTPQEYLLNASTGEVTDFAATPAKAQDAE	5e-05	Syn_RS9907_0750	MKRQKNGFTLVEMVVALSLLSIATAATVPTIARNRWQKDVNGYAIKLESGLLDLKAKLGKQKTSCEIEFPVAYSFKSPSDLIEFSQQSSKNTTTMQCCNSEISELTNNPDCNTGAPGYSLSTLTGRDQDNLRMVQFESTPESKAVRVAVSSTNFGFTPPGTTLNAEQITFLICHNQSLSTEDATACVANKNKLDIRCVQIDGTGEVSNGIWKLEDPTLPISTGSCTTT	3e-18	Syn_RS9907_0760	MRSDGSSRNQPDGFSLVECLVVVALLGILATLAIPSSSAVQRRLELDSGLRRLRVGLDRGRMAAERNRQPCALQLSVTGWKSPPAGDLPACRGGVTLLTETGEGVLELRSNLPDAVRFSSNGLVLDGGLVVLSHPSHGQALCLVIGLPLGISRSGVYRGDPSGPLSSALCLPSDV	5e-31	Syn_RS9907_0018	MAAFIASYAGPTGQPRTVTIKASNLAEARKLLRRRGIRAEELRTVSPGNTQDGNADGADTAGLKSIDLNRMFEKAPGVKEKAVFASKLAALVDAGVPIVRSLDLMATQQKLPMFKRALTKVSLDVNEGIALATALRQWPKVFDQLSIAMVEAGEAGGVLDEALKRLAKLLEDNAKLQNQIKGALGYPIAVLVIAILVFLGMTIFLIPTFAGIFEDLGAELPAFTRLLVDLSALLRSSASLYATGVILLAIWMLNRFYATHNGRRTIDRLMLKLPLFGELILMTATAQFCRIFSSLTRAGVPILMSMEISSETAGNAIISDAILASRGMVQEGVLLSNALIRQKVLPDMALNMLAIGEETGEMDKMLSKVADFYEDEVGAMVKALTSMLEPAMIVVVGGI…	1e-172	Syn_RS9907_2765	MAGQGLIDSMLLEQAALAQTVSRVSLKLRKEPKHLDLMLAGIGDSARVVQERSSTTSWRGEIVRSDEGSSTKEVAQQLAMPKMGLANVRLRGSGSTFQLEVTSVAGTVLPKPQILASGDDLVLRFRGLTGAISTRQTGSFDLRRPGRIPQPVYAPPLRARAVAPPLGDMAVGSMLIGNRSFVQVSGPPVTLTLNNAPAKDALMALARIGDYGFVYVGSSEDSGLGVSEGSGITMAFRGESYAKALNSVLMASGLQGKLDGRTLLVGTSVSSKTFGPQMSKVFRLNQVDATSALNYLGSLGTKVNVANAKTVTATSREESSGSGTGDAEASTSETSESTTVESYGAEVGPLVGLVGTADTRLNTIVLVGDPKLISIAEAYLKQIDLRKRQVAVKVQILNV…	1e-165	Syn_RS9907_0020	LTLPTPDAGDTARQRFALELLLQQPVPGPEQLLASRNLLSDALPDVSPDQWRALQAMPIAIGADHLDIAIPSQWRDQEWQHLIDQLPDQHRTIRLHPAIEADLQRALATATDQPTKEPNPPAAEQSSNPAPAETASTLDLNAESFLHDFSPDEVLESEEDSDAQLARDAIDLEASLNDAEASPVVTLVDRILLQAMSVGASDIHVEPQQKGLRLRFRQDGVLQQYVEPLPSRLVPAVTSRFKILADLDIAERRQAQDGRIRRKYRDRVIDFRVNTLPSRFGEKVCLRLLDSGATQLGLDKLIDDPDALALVRELGSKPFGMILVTGPTGSGKSTTLYSLLAERNDPGINISTVEDPIEYTLPGITQCQVNRDKGFDFATALRAFMRQDPDVLLVGETRD…	0	Syn_RS9907_2574	MPKQIDVVFNHNARSRYRSPLTGEWRNGDDMEAWLIEAIDGATEEVLVAVQELSLPRVAQALIAAKHRGVLVQVILENNYRQAWSEQRPSRLNQRERQRWHQLNRLADSDRDGTTTADEAFPGDAVALLQAANIPLIDDTEDGSSGSGLMHHKFLVIDQTTVITGSANLTSSGLHGDAGRPSSRGNVNHLLRVNSPELALVFRQEFVQMWGDGPGGKQDSRFGLQKEKGSVQTVQVGNIHVDVLFSPHPKRDSNHGLNLLAEQLKAAKKSLDMALFVFSAQQLTNMLRAKIEQGVEIRLVADPGFASRPFSEVLDLLGVSLPDHTCKVEEGNQPLDQALKGVGTPRLARGDKLHHKFAVIDNKTVITGSFNWSPSAAHTNDETLLVIHSPQLAKHFTHE…	1e-161	Syn_RS9907_0777	LLADVRRFPSGCSGLLEVDRVEARRVDGRTELELPECPAPLLQGWRVQATGVLRRPLPAAHPLLPGSAERLARQGSWSQLRVESIEVLQRPWTPLADLRRDVAQRLQQAVGPRRGGFLAALVLGSAQVQLPEDIRAAFRMAGLSHALAASGFHLSVLLGSVLMLARRWPPGLRLPLAATALLLFLCLAGAQPSVVRAVLMAAMALLTREAGHHSRPVGVLLLTLSGMLLLRPAWALSIGFQLSAAATAGLILTAPRLENAVQAWLPDRCQGLAAALSIPLAALLWTLPLQLLHFGAMPVYALVANLLVGPLLAPLTLLAMLSALLVLMGPTAVLPLLLWPIHQLAGLVITMASWISHWPGAQLLTGRPQMWVVAVLVLGLLPWLLGAGPCRRCWSLIPL…	1e-160
Synechococcus sp.	Syn_TAK9802	5.1	II	3a	60.8														Syn_TAK9802_0018	MAAFIASYAGPTGQPRTVTIKAANQAEARKLLRRRGIRSEELRPVSAGNTQDGNADGADTAGLKSIDLNRMFEKTPGVKEKAVFASKLAALIDAGVPIVRSLDLMATQQKLPMFKRALTKVSLDVNEGIALAKALRQWPKVFDQLSIAMVEAGEAGGVLDEALKRLAKLLEDNAKLHNQIKGALGYPIAVLVIAILVFLGMTIFLIPTFAGIFEDLGTELPAFTRLLVDLSALLRSSASLYAVGVILLAIWMLNRFYATHNGRRTIDRLMLKLPLFGELILMTATAQFCRIFSSLTRAGVPILMSMEISSETAGNAIISDAILASRGMVQEGVLLSNALIRQKVLPDMALNMLAIGEETGEMDKMLSKVADFYEDEVGAMVKALTSMLEPAMIVVVGGI…	1e-170	Syn_TAK9802_2441	LTGSVKSLLIRRLLPFAMALGLTTPTDGLLSIVASPQVVAQSLLQLKLRRSGERVDVVIEGLSTDARVVSQRSSPSQWIGQLRAAGPLSLRRSQQVELPAVGLESIRLSASAKGGLELVVKATQGMALPEPQIRMDGTSLIVSLEGLSVQTTALPSGKLDLRRPGRLAQPKVVPPMRPRAVAPPLGDMAVGTMILQNRSYVNLSGPPVTLVLNDSPAKSALMSLTRLGGYGLVYMGDGGDANALTKITLGEKKESPGPSRLITMSFKNESYDRVLNAILLASGLQAKLDGQTLMVGPNILDKTFGPKVSKVYRLNQSSAFSAANYLGGLGAEVNRIATSSVTSSSETGFDGASSKTTTETKGDSVKVEAYGASVGPLKGLFVTTDSRLQTVTLIGDSSL…	0	Syn_TAK9802_0020	MTLTLPTPDAGDTARQRFALELLLQQPVPGPEQLLVSRNLLNDALPDVGPDQWRALQAMPIAIGADHLDIAIPSQWRDQEWQQLIDQLPDQHRTIRLHPAIEADLQRALATETDQPTTERNPAAAEQAKEELSNPAPAETASTLDLKAESFLHDFNPDGVLESDEDSDAQLARDALDLEASLNDAEASPVVTLVDRILLQAMSVGASDIHVEPQQKGLRLRFRQDGVLQQYVEPLPSRLVPAVTSRFKILADLDIAERRQAQDGRIRRKYRDRVIEFRVNTLPSRFGEKVCLRLLDSGTTQLGLDKLISDPDALALVRELGSKPFGMILVTGPTGSGKSTTLYSLLAERNDPGINISTVEDPIEYTLPGITQCQVNRDKGFDFSTALRAFMRQDPDVLL…	0	Syn_TAK9802_2260	MLKNTLGWMAAALVCGGCSQPGSIVGMAPAELPMPKQIEVVFNHNARSRYRSPLTGEWRNGDDMEAWLIEAIDGATEEVLVAVQELSLPKVAQALIAAKHRGVLVQVILENNYRQAWSEQRPSRLNQRERQRWHQLNRLADSDRNGTTTADEVFQGDAVALLQAANIPLIDDTEDGSSGSGLMHHKFLVIDQTTVITGSANLTSSGLHGDAGRPSSRGNVNHLLRVNSPELALLFRQEFTQMWGDGPSSKQDSRFGLQKAKGSVQTVKVGDIRMDVLFSPHPRRDSNHGLNLLAEQLKPAKKSLDMALFVFSAQQLTNVLREKIEQGVEIRLVADPGFASRPFSEVLDLLGVSLPDHNCKVEAGNQPLDQALKGVGTPRLARGDKLHHKFAVIDNKTVI…	1e-168	Syn_TAK9802_1793	VLWGAPTPSRSDSSRLIQTPPAAVAISGRLLADVRRFPSGCSGLLELDRIDARRVDGRTELQFPECPAPLLQGWRVQATGVLRRPLPAVHPLLPGSAERLARQGSWSQLRAESIEVLQRPWTPLADLRRDVAQRLQQAVGPRRGGFLAALVLGSAQVQLPEDNRAAFRLAGLSHALAASGFHLSVLLGSVLMLARRWPPGLRLPLAATALLLFLCLAGAEPSVVRAVLMAAMALLIREAGHHSRPVGVLLLTLSGMLLLRPAWALSIGFQLSAAATAGLILTAPRLEKAVQAWLPDRCQGLAAALSIPVAALLWTLPLQLLHFGAMPLYALVANLLVAPLLAMLSALLVLVGPTAVLPLMLWPVHQLAGLVITMASWISHWPGAQLLTGRPQMWVVALL…	1e-159
Synechococcus sp.	Syn_WH8109	5.1	II	3bB	60.1														Syn_WH8109_0018	MALNMQAIGEETGEMDKMLSKVADLYEDEVGAMVKAHTSMLEPTMLWWWAESWDPPAGDVHRV	1e-12	Syn_WH8109_1944	MAAKVGVGLLGLGTVGGGVASILQNPSERHPLVGELELIRVAVRDLNRPRPVALDESLLTTDPSAVIQDPAVDVVVEVIGGLEPARSLILQAIAAGKSVVTANKAVIARHGQEIAEAAAAAGVYVLIEAAVGGGIPIIEPLKQSLGGNRINRVSGIINGTTNYILTRMAEEGAAYDAVLKDAQELGYAEADPAADVDGLDAADKIAILATLAFGGSVDRAAVPTDGISGLQGVDVDYANQLGYGVKLLAVAERMAESGDPLPLSLRVQPTLVPKDHPLAGVNGVNNAILVEGDPIGRVMFYGPGAGAGPTASAVVADILNIAGIRQASEGPGNVDPLLAASSWRPCALVDSGDIRQRHYVRFKTKDAPGVIGNVGGCFGQRNVSIQSIVQFNASDAGAE…	0.62
Synechococcus sp.	Syn_A15-24	5.1	III	3c	59.6																	Syn_A15-24_2500	VSATETANGSTQFQNTRENAGLTVDLSVSKIDDNGFISLELKPEISVQIPAGTQEGVGRRCRNLQHSGSKIGVWKHPPP	9e-05	Syn_A15-24_1970	MVLRLIPQTILTMEQLKLPEVLTELAGRPKGLILVTGPTGSGKSTTLAAMIDWINRNETRHILTIEDPVEFVHDSKRSLIRHQEVGMHTLKFHNALRAALREDPDVILVGEIRDQETLSTALEAAQTGHLVFGTLHTNSAVKTVERVLGMFPPEEQDSVRRSLSESLQGVIAQGLIRTTDGKRAAFHDILINTDACRDYIQRGALDQVEEILERSSFDGMVTTNQSLQALVEAGRVEPDKAVAVSLKPNELAQVLRGRS	1e-25	Syn_A15-24_0371	VLFAPHPKRNADHGLNWLAALLASAKNQIDMALFVFSAQQLADVLEERANDGVKIRLVADPGFASRSFSEVLDLLGVALPDRDCKLEAHNKPFAKPIRGVGTPRLARSDTLHHKFAVIDNKTVVTGSFNWSPSAAHTNDETLLVIHSPQLSKHFTREMDRLWDGAELGITPHLQRKFDRQRIRCGDGVERA	2e-75	Syn_A15-24_1759	VQLTGRLLADARRFDDACSALVAVEWIDAVRRDGRTELQLRPCPDPPRQGWRVRVRGPLKRPAAGVHPLLPGPAERLAARGSWSQLRATSIEVLNRPWTPIADLRRQVADRLQAAAGPERGGLLAALVLGSAQVQLPDELRQAFRVAGLSHALAASGFHLSVLLGAALAVGRCLGRSLRLALAALALLIFLLCAGAQPSVVRAVLMGATALLIRESGERSRGFGVLLLTLSLMLLVHPAWARSIGFQLSAAATTGLILTGPGLERWWAECLPTRLGWLAPALAVPLAAMSWTLPLQLLHFGSAPLYALLANLLAAPLLAPLTLSAMGLALASLLLPAAALPLLAWPVAQLAALLIALVSWISHWPSSAHGCGVAGARLAAMAVDWLGALAADGVAAHAV…	1e-122
Synechococcus sp.	Syn_A15-28	5.1	III	3c	60.1		Syn_A15-28_1790	MTNKFLQTALLNNKKAKNALQKGFTLVELMVVIVIVGILSAVALPQLNAAQDRAKDSVAKQEAIAAAKECSIYTLAGGTIPNGSQYIAVTIGKDCADVVSTSPTGTTYKVTLTDGIPGPVED	1e-13							Syn_A15-28_1787	MDRDPCAGFSLIELLLAVVMLGILASIAIASPAAVKHNLDLETGLRRLRIGVDRGQMAAERNQQPCALHLTPQGWQPPVAGDLPACRGGSLDLQDQGASPLILRSNLPDVVRFTANGLVLDSSLVVLSHPQRNHALCFVIGLPLGITRGGIYRADINTPLSSSQCRPRDAR	1e-31	Syn_A15-28_0018	VDLADARKQLRRRGIRATELRPAPSGQNNGADGSGEGKSLFSIDLGTTFEKAPGVKEKAVFASKLAALVDAGVPIVRSLDLMATQQKLPMFKRALTKVSLDVNEGIALGSAIREWPKVFDQLSIAMVEAGEAGGVLDEAMKPLAKLLEDNAKLQNQIKGALGYPVAVLVIAILVFLGMTIFLIPTFAGIFEDLGAELPAFTQLLVNFSELLRSTVALYFVGALLLIIWLFARYYGTHNGRRVIDRLILKLPLFGELILMTATAQFCRIFSSLTRAGVPILMSMEISSQTAGNSIISDAILASRTMVQEGVLLSTALIRQKVLPDMALNMLAIGEETGEMDKMLSKVADFYEDEVGAMVKALTSMLEPAMIVVVGGIVGSILLAMYLPMFTVFDQIQ	1e-168				Syn_A15-28_0020	LDIAIPSQWGETEWQALIDQLPPNDRTIRLHPTLHDDLRRALATEPSERSTPSAPGEAPRETQAITTSQPSQNRTESQLSLEDEASSFLEDFNAEGVLETAEDEEAALSANAVDLESSLEDPDASPVVALVDRILLQAMSVGASDIHVEPQQKGLRLRYRQDGVLQQYVEPLPNRLIPAVTSRFKILADLDIAERRQAQDGRISRRYRDRVVDFRVNTLPSRFGEKVCLRLLDSSATQLGLDKLISNPATLALVRDLGAKPFGMILVTGPTGSGKSTTLYSLLAERNDPGINISTVEDPIEYTLPGITQCQVNRDKGFDFATALRAFMRQDPDVLLVGETRDLETAKTAIEAALTGHLVLSTLHANDAPSTIARLDEMGVETFMVSAALIGIVSQRLMR…	0	Syn_A15-28_0363	MRVRTALLVIPLLLCCSCSRPGQIVGAVEADLPLPPGFALGFNHRESGRYPSPLTGEWRNGDDLEQLIVEAIQAADSSLLVAVQELSLPSPAKQLIAAHRRGVQVKLVLENSYSTPWSEQQPSHLPKHQRHRWHQLQQLADADGDRITTPQEARDGDAVRLLVEAGVPLMDDTEDGSSGSGLMHHKFVVVDDRSVITGSANFTSSGLHGDAGRASTRGNVNHLLRIDSTALAAVFRGEFERMWGDGPGGAKDSRFGLGKGGHEAERITVGDVEVEVLFSPHPKRNASHGLNWLAAKLAAAQRQIDMALFVFSAQQLANVLEERANKGGKIRLVADPGFASRTFSEVLDLLGVALPDRHCKLEANNKPFQQPIRGVGTPRLARGDKLHHKFAVIDNKTVI…	1e-168	Syn_A15-28_1769	VQLTGRLLADARRFDHACSALVAVEWLDGIRRPGRTELQLRPCPDPPRQGWRIRVRGQLKRPAAGVHPLLPGPAERLAARGSWSQLRASRIEVLDRPWTPIADLRRRIADRLQAAAGAQRGGLLAALVLGSAQVQLPDDLRKAFRVAGLSHALAASGFHLSVLMGASLALGRCLGRSLRLAFAALAMLIFLICAGAQPSVVRAVLMGATALLIRESGERSRGFGVLLLTLSLMLLLHPAWARSIGFQLSAAATAGLILTAPGLERWWAERLPRRLGWLAPALAVPLAAMAWTLPLQLLHFGSAPLYALLANLLAAPLLAPLTLSAMGLALASLVLPAAALQLLAWPVAQLAALLIAMVRWISHWPAARLLTGHPQPWVVALLVIGLLPWLLLEGGRWRR…	1e-138
Synechococcus sp.	Syn_A18-40	5.1	III	3dB	59.5														Syn_A18-40_0018	MPSFIATYAGPTGQPRDLTLKANDIAEARKQLRRRGIRATNLRAATSDRKKGSEDARNAEAKGLLSIDLNKAFEQAPGVKEKAVFASKLAALVDAGVPIVRSLDLMASQQKLPMFKRALTKVSLDVNEGIALGNAIRQWPKVFDELSIAMVEAGEAGGVLDEALKRLAKLLEDNAKLQNQIKGALGYPVAVLVIAILVFLGMTIFLIPTFAGIFEDLGAELPAFTQLLVDLSELLRSPMALYIVGVLLLVIWLFARYYATHNGRRVIDRLILKLPLFGELILMTATAQFCRIFSSLTRAGVPILMSMEISSQTAGDSIISDAILASREMVQEGVLLRTALIRQKVLPDMALNMLAIGEETGEMDKMLSKVADFYEDEVGAMVKALTSMLEPAMIVVVGG…	1e-170	Syn_A18-40_2576	LGGYGFVFVGENGTDASDSGTPVSMSFRNERFDRALNSVLMASGLQGKLDGQTLLVGSTVAAKTFGPQMSKVFRLNQVDAEGAAQYLASLGASMTAVKTIEITSGEAEQVGSTTISNQLSQTRESITETQTYGSSTGPLVGLNGVTNSRLNTVTLVGEPMLISVAESYLTQLDLRKRQVAVKVQILSVFLNNDKSIDSSFPARMGDVFLVSQSGKAHMNFGRNKPSSADATGVYDGSNSMQPGVLPGDSGVPAQIVNPSFVPLAESA	2e-66	Syn_A18-40_0021	VLQQYVEPLPGRLIPAVTSRFKILADLDIAERRQAQDGRIRRRYRERVVDFRVNTLPSRFGEKICLRLLDSSATQLGLDKLISNPTTLELVRDLGAKPFGMILVTGPTGSGKSTTLYSLLAERNDPGINISTVEDPIEYTLPGITQCQVNREKGFDFATALRAFMRQDPDVLLVGETRDLETAKTVIEAALTGHLVLSTLHANDAPSTIASLDEMGVEPFMVSAALIGIVSQRLMRRVCTSCREAYRPDERELGRFGLMTGAESAMTFFKAHHHDGTGTPCPKCKGSGYEGRVGVYEVLRMNEDLAAAVSSGASTDVIRQLALESGMVTLLGYSLELVRQGHTTLEEVGRMILTDSGLESERRAKALSTMTCKGCGAGLQETWLECPYCLSQRK	0	Syn_A18-40_0314	MRSPTELLLLPLLLCCGCSRPGEIVGAVEADLPLPPGFSLAFNHRDGSRYQSPLTGQWRNGDDLERFIVDAIEGADTSLLVAVQELSSLSLARHLIAAHRRGLQVKLVLENSYSTPWSDQQPSHLPKHQRHRWHQLQHLADADGDGITTAEEARQGDAVGLLLQAGVPLLDDTEDGSSGSGLMHHKFVVVDDRSVITGSANFTSSGIHGDAGKLRTRGNVNHLLRIDNPALAAAFRREFERMWGDGPGGAKDSRFGLGKGGQSDAERVQVGDVEIEVLFAPHPKRNPSHGLNGLAALLASAKHQIDMALFVFSAQQLANVLEERANDGVKIRLVADPGFASRSFSEVLDLLGVALPDRDCKLEANNKPFTQPIRGVGTPRLARGDKLHHKFAVIDNKTV…	1e-171	Syn_A18-40_1827	VQLPDALRQAFRVAGLSHALAASGFHLSVLLGAALAVGRCLGRSLRLALAALALLIFLLCAGAQPSVVRAVLMGATALLIRESGESSHGFGVLLLTLSLMLLVHPAWARSIGFQLSAAATAGLIITGPGLERWWAERLPMRLGWLAPALAVPLAAMGLALASLLLPAAALPLLAWPVAQLAALLITLVSWISHWPAARLLTGHPQPWVVVLLVLGLLPWLLPCKGPWRPMGLLLTLSAVVVQGCVQLADGVVTVQRGRQHWLLARHQGRAALVSTSADASSCRMARRLADAHGHGRLDWVMLFDPVATEAMVCWEGLGHRVVAPHQGRAGLAMGQRLLSDGLSVELLSDRGQAMLLRVGDQRWRLLPRPQALWALRHQGSSGDVDGTWLGFQPNRTERR…	1e-97
Synechococcus sp.	Syn_A18-46.1	5.1	III	3c	59.3		Syn_A18-46.1_1923	MTTLNNRLQLALLNRKRGKSPLEKGFTLVELMIVIVIVGILSAVALPNFLSQTERAKATEGTSKLSGLLKEAHAEYQLAGTEADAVSGMSASITNANAGSIFTYTLTDGSGVITGTATANTSSSSNYDASIASKLLYGCVNVSTGKTDISSRLLSSSSSSDVSCN	6e-24	Syn_A18-46.1_1923	MTTLNNRLQLALLNRKRGKSPLEKGFTLVELMIVIVIVGILSAVALPNFLSQTERAKATEGTSKLSGLLKEAHAEYQLAGTEADAVSGMSASITNANAGSIFTYTLTDGSGVITGTATANTSSSSNYDASIASKLLYGCVNVSTGKTDISSRLLSSSSSSDVSCN	8e-06	Syn_A18-46.1_1926	MVRPFKQNSKLDAKGFTMVELMVVSALVGLMASILLVSFQRNVHDERLRSVSRSLLETLLETQTRARQENIPIEVQLNHTNGTVQQSDITDITNPITLGTIDLSDSIEGLQRLKICSRTSTIIDTFACDEFNDGSDLDSTSQPRSSVTMVFTPRGTVSVGGLVKMHLPQATRTRCVAVLTPIGMIREGRDDGTGCNFDLNL	0.22	Syn_A18-46.1_1917	LCHRGFTLMELLVVIAVLGILASAALARPLRQHAQQQLEIASRRLRLGLDRGRLAAERSGEACGLTLSSQGWSAVLDGSLPTCRGAMASLTDRGADAITLQSNLPETVRFTANGLILDGGLVLLTHPDLAQPRCVVIGLPLGITRAGTYQASQEVALSSTHCLPNDAG	4e-33	Syn_A18-46.1_0018	MPSFIATYAGPTGQPKDLTLKANDLAEARKQLRRRGIRATNLRAATSNRKKGSEDARNAEAKGLLSIDLNKAFEQAPGVKEKAVFASKLAALVDAGVPIVRSLDLMASQQKLPMFKRALTKVSLDVNEGIALGNAIRQWPKVFDELSIAMVEAGEAGGVLDEALKRLAKLLEDNAKLQNQIKGALGYPVAVLVIAILVFLGMTIFLIPTFAGIFEDLGAELPAFTQLLVDLSELLRSPMALYIVGVLLLVIWLFARYYATHNGRRVIDRLILKLPLFGELILMTATAQFCRIFSSLTRAGVPILMSMEISSQTAGNSIISDAILASREMVQEGVLLSTALIRQKVLPDMALNMLAIGEETGEMDKMLSKVADFYEDEVGAMVKALTSMLEPAMIVVVGG…	1e-171	Syn_A18-46.1_2668	VLNSSSLRLASYALALGIGVTGVLVPVTAPLAKARSSEPVQLKLRQVNGRVDVVIAGLGPDGRVISQRHAGSGWVARLNSASLSDVQLGAKELRMPSQGLVSIRLEHSDEGLALRVEAQPEMSLPVPTISSNGADLIISFVGLPSQAERQTGQLDLRRPGRVAQPTAVPPMRARASAPPVGDMAVGTMLINNRSFVAVSGPPVSLTLNNAPAKDALMSLARLGGYGFVFVGENVTDASGSDTPVSMSFRNERFDRALNSVLMASGLQGKLDGQTLLVGSTVAAKTFGPQMSKVFRLNQVDVEGAAQYLASLGASMTAVKTIEITSGEAEQAGSTTISNQLSQTRESITETQTYGSSTGPLVGLNGVTNSRLNTVTLVGEPMLISVAESYLKQLDLRKRQ…	1e-166	Syn_A18-46.1_0020	MTLTQSVPAARSAAQKRLELELLLKQPVPDPEQLQRSLPLLHALHDISPDRWRSLQALPITVNEHQLDIAIPSQWGEAEWQALIDQLPQNERTIRLHPTLHEDLIDALTTESSEQPTPSAADQAPPETPAATTDQKNESNSDNQGSVEEDASSFLEGFSAEGVLEAADDEDAALAADGIDLESSLQYAEASPVVALVDRILLQAMSVGASDIHVEPQQKGLRLRYRQDGVLQQYVEPLPGRLIPAVTSRFKILADLDIAERRQAQDGRIRRRYRERVVDFRVNTLPSRFGEKICLRLLDSSATQLGLDKLISNPITLELVRDLGAKPFGMILVTGPTGSGKSTTLYSLLAERNDPGINISTVEDPIEYTLPGITQCQVNREKGFDFATALRAFMRQDPD…	0	Syn_A18-46.1_0343	MRSPTALLLLPLLLCCGCSRPGEIVGAVEADLPLPPGFSLAFNHRDGSRYQSPLTGQWRNGDDLEQMIVDAIEAADTSLLVAVQELSLPGLVRHLIAAHRRGVQVKLVLENSYSTPWSDQQPSHLPEHQRHRWHQLQHLADADGDGITTAEEARQGDAVGLLLQAGLPLLDDTEDGSSGSGLMHHKFVVVDDRSVITGSANFTSSGLHGDAGKPRTRGNVNHLLRIDSPALAAVFRREFERMWGDGPGGAKDSRFGLGKGGQTDAERVQVGDVEIEVLFAPHPKRNPAHGLNGLAALLASAKHQIDMALFVFSAQQLADVLEERANDGVKIRLVADPGFASRSFSEVLDLLGVALPDRDCKLEANNRPFAQPIRGVGTPRLARSDKLHHKFAVIDNKTV…	1e-173	Syn_A18-46.1_1901	VQLTGRLLADARRFDDACSALVAVEWIDAVRRDGRKELQLRPCPDPPRQGWRVRVRGSMKRPAAGVHPLLPGPAERLAARGSWSQLRATSIEVLSRPWTPIADLRRQIADRLQAAAGAERGGLLAALVLGSAQVQLPDALRQAFRVAGLSHALAASGFHLSVLLGAALAVGRCLGRSLRLALAALALLIFLLCAGAQPSVVRAVLMGATALLIRESGESSHGFGVLLLTLSLMLLVHPAWARSIGFQLSAAATAGLIITGPGLERWWAERLPMRLGWLAPALAVPLAAMAWTLPLQLLHFGSAPLYALLANLLAAPLLAPLTLSAMGLALASLLLPAAALPLLAWPVAQLAALLITLVSWISHWPAARLLTGHPQPWVVVLLVLGVLPWLLPRNGRWRP…	1e-166
Synechococcus sp.	Syn_BOUM118	5.1	III	3c	59.8														Syn_BOUM118_0019	MPSFIATYAGPTGQPRDLTLKANDLAEARKQLRRRGIRATNLRAATSDRKKGSEDARNAEAKGLLSIDLNKAFEQAPGVKEKAVFASKLAALVDAGVPIVRSLDLMASQQKLPMFKRALTKVSLDVNEGIALGNAIRQWPKVFDELSIAMVEAGEAGGVLDEALKRLAKLLEDNAKLQNQIKGALGYPVAVLVIAILVFLGMTIFLIPTFAGIFEDLGAELPAFTQLLVDLSELLRSPMALYIVGVLLLVIWLFARYYATHNGRRVIDRLILKLPLFGELILMTATAQFCRIFSSLTRAGVRS	1e-112	Syn_BOUM118_2532	VLNSSSSRLASFALTLGIGVTGVLAPVAAPVAQARSSEPVQLKLRRLNGRVDVVIAGLGPDGRVTSQRHAGSSWAARLKSASLSDVQLGSKELRVPSQGLVSIRLEHSDEGLALSVEAQPEMSLPVPTISSNGADLIISFIGLPSQATRQTGQLDLRRLGRVAQPTAVPPMRARASAPPVGDMAVGTMLINNRSFVAVSGPTVSLTLNNAPAKHALMSLARLGGYGFVFVGENGTDASDSGTPVSMSFRNERFDRALNSVLMASGLQGKLDGQTLLVGSTVAAKTFGPQMSKVFRLNQVDAEGAAQYLASLGASMTAVKTIETTSGEAEQVGSTTISNQLSQTRESITETQTYGSSTGPLVGLNGVTNSRLNTVTLVGS	1e-90	Syn_BOUM118_0022	MILVTGPTGSGKSTTLYSLLAERNDPGINISTVEDPIEYTLPGITQCQVNREKGFDFATALRAFMRQDPDVLLVGETRDLETAKTAIEAALTGHLVLSTLHANDAPSTIARLDEMGVEPFMVSAALIGIVSQRLMRRVCTSCREAYRPDERELGRFGLMTGAESAMTFFKAHHHDGTGTPCPKCKGSGYKGRVGVYEVLRMNEDLAAAVSSGASTDVIRQLALESGMVTLLGYSLDLVRQGHTTLEEVGRMILTDSGLESERRAKALSTMTCKGCGAGLQETWLECPYCLTQRN	1e-141	Syn_BOUM118_0318	MRSPTELLLLPLLLCCGCSRPGEIVGAVEADLPLPPGFSLAFNHRDGSRYQSPLTGQWRNGDDLERFIVDAIEGADTSLLVAVQELSLPSLARHLIAALRRVVQVKLVLENSYSTHWSDQQPSHLPKHQRHRWHQLQHLADADGDGITTAEEARQGDAVGLLLQAGVPLLDDTEDGSSGSGLMHHKFVVVDDRSVITGSANFTSSGIHGDAGKLRTRGNVNHLLRIDNPALAAAFRREFERMWGDGPGGAKDSRFGLGKGGQSDAERVQVGDVEIEVLFAPHPKRNPSHGLNGLAALLASAKHQIDMALFVFSAQQLANVLEERANDGVKIRLVADPGFASRSFSEVLDLLGVALPDRDCKLEANNKPFTQPIRGVGTPRIARGDKLHHKFAVIDNKTV…	1e-168	Syn_BOUM118_1792	LLLRGLFWGAPLPQASDPSHSIQQNRSNVQLTGRLLADARRFDDACSALVAVEWIDAVRRDGRTELQLRPCPDPPRQGWRVRVRGSMKRPAAGVHPLLPGPAERLAARGSWSQLRATSIEVLSRPWTPIADLRRQIADRLQAAAGAERGGLLAALVLGSAQVQLPDALRQAFRVAGLSHALAASGFHLSVLLGAALAVGRCLGRSLRLALAALALLIFLLCAGAQPSVVRAVLMGATALLIRESGERSHGFGVLLLTLSLMLLVHPAWARSIGFQLSAAATAGLIITGPGLERWWAERLPMRLGWLAPALAVPLAAMAWTLPLQLLHFGSAPLYALLANLLAAPLLAPLTLSAMGLALASLLLPAAALPLLAWPVAQLAALLFTLVSWISHWPAARLLT…	1e-170
Synechococcus sp.	Syn_RS9915	5.1	III	3dB	59.5		Syn_RS9915_1936	MTTLNNRLQLALLNSKRGKSPLEKGFTLVELMIVIVIVGILSAVALPNFLSQTERAKATEGTSKLSGLLKEAHAEYQLAGTEALAVAGMSTSITNANAGSIFTYTLTAGTGEITGTATANTSSSSNYDASIESQLLHGCVNVSTGKTDISSRLLASGSGTDVSCS	1e-23	Syn_RS9915_1936	MTTLNNRLQLALLNSKRGKSPLEKGFTLVELMIVIVIVGILSAVALPNFLSQTERAKATEGTSKLSGLLKEAHAEYQLAGTEALAVAGMSTSITNANAGSIFTYTLTAGTGEITGTATANTSSSSNYDASIESQLLHGCVNVSTGKTDISSRLLASGSGTDVSCS	2e-05	Syn_RS9915_1939	VRPFKQNSKLDAKGFTMVELMVVSALVGLMASILLVSFQRNVHDERLRSVSRSLLETLLETQTRARQENIPIEVQLNHTNGTVQQSDITDITNPITLGTIDLSDSIEGLQRLKICSRTSTIIDTFACDEFNDGSDLDSTSQPRSSVTMVFTPRGTVSVGGLVKMHLPQATRTRCVAVLTPIGMIREGRDDGTGCNFDLNL	0.22	Syn_RS9915_1928	LCHRGFTLMELLVVIAVLGILASAALARPLRQHAQQQLEIASRRLRLGLDRGRLAAERSGEACGLTLSSQGWGAVVDGSLPTCRGAMASLTDRGADAIALQSNLPETVRFTANGLILDGGLVLLTHPDLAPPRCVVIGLPLGITRAGTYQASPEVALSSSHCLPNDAG	4e-33	Syn_RS9915_0018	MPSFIATYAGPTGQPKDLTLKANDLAEARKQLRRRGIRATNLRAATSDRKKGSEDARNAEAKGLLSIDLNKAFEQTPGVKEKAVFASKLAALVDAGVPIVRSLDLMASQQKLPMFKRALTKVSLDVNEGIALGNAIRQWPKVFDELSIAMVEAGEAGGVLDEALKRLAKLLEDNAKLQNQIKGALGYPVAVLVIAILVFLGMTIFLIPTFAGIFEDLGAELPAFTQLLVDLSELLRSPMALYIVGVLLLVIWLFARYYATHNGRRVIDRLILKLPLFGELILMTATAQFCRIFSSLTRAGVPILMSMEISSQTAGNSIISDAILASREMVQEGVLLSTALIRQKVLPDMALNMLAIGEETGEMDKMLSKVADLYEDEVGAMVKALTSMLEPAMIVVVGG…	1e-170	Syn_RS9915_2642	VLNSSSLRLASYALALGIGVTGVLVPVTSPLAKARSSEPVQLKLRQVNGRVDVVIAGLGPDGRVISQRHAGSGWVARLNSASLSDVQLGAKELRMPSQGLVSIRLEHSDEGLALRVEAQPEMSLPVPTISSNGADLIISFVGLPSQAARQTGQLDLRRPGRVAQPTAVPPMRARASAPPVGDMAVGTMLINNRSFVAVSGPPVSLTLNNAPAKDALMSLARLGGYGFVFVGENVTDASGSDTPVSMSFRNERFDRALNSVLMASGLQGKLDGQTLLVGSTVAAKTFGPQMSKVFRLNQVDVEGAAQYLASLGASMTAVKTIEITSGEAEQAGSTTISNQLSQTRESITETQTYGSSTGPLVGLNGVTNSRLNTVTLVGEPMLISVAESYLKQLDLRKRQ…	1e-166	Syn_RS9915_0020	MTLTQSVPAARSAAQKRLELELLLKQPVPDPEQLQRSLPLLHALHDISPDRWRSLQALPITVNEHQLDIAIPSQWGEAEWQALIDQLPQNERTIRLHPTLHEDLIDALTTESSEQPTPSAADQAPPETPAATTDQKNESNSDNQGSVEEDASSFLEGFSAEGVLEAADDEDAALAADGIDLESSLQYAEASPVVALVDRILLQAMSVGASDIHVEPQQKGLRLRYRQDGVLQQYVEPLPGRLIPAVTSRFKILADLDIAERRQAQDGRIRRRYRGRVVDFRVNTLPSRFGEKICLRLLDSSATQLGLDKLISNPITLELVRDLGAKPFGMILVTGPTGSGKSTTLYSLLAERNDPGINISTVEDPIEYTLPGITQCQVNREKGFDFATALRAFMRQDPD…	0	Syn_RS9915_0354	MRSPTELLLLPLLLCCGCSRPGEIVGAVEADLPLPPGFSLAFNHRDGSRYQSPLTGQWRNGDDLERFIVDAIEGADTSLLVAVQELSLLSLARHLIAAHRRGVQVKLVLENSYSTPWSDQQPSHLPKHQRHRWHQLQHLANADGDGITTAEEARQGDAVGLLLQAGVPLVDDTEDGSSGSGLMHHKFVVVDDRSVITGSANFTSSGIHGDAGKLRTRGNVNHLLRIDNPALAAAFRREFERMWGDGPGGAKDSRFGLGKGGQSDAERVQVGDVEIEVLFAPHPKRNPSHGLNWLAALLASAKHQIDMALFVFSAQQLANVLEERANDGVKIRLVADPGFASRSFSEVLDLLGVALPDRDCKLEANNKPFTQPIRGVGTPRLARGDKLHHKFAVIDNKTV…	1e-171	Syn_RS9915_1912	LLLRGLFWGAPLPQASDPSHSIQQNRSNVQLTGRLLADARRFDDACSALVAVEWIDAVRRDGRTELQLRPCPDPPRQGWRVRVRGSMKRPAAGVHPLLPGPAERLAARGSWSQLRATSIEVLSRPWTPIADLRRQIADRLQAAAGAERGGLLAALVLGSAQVQLPDALRQAFRVAGLSHALAASGFHLSVLLGAALAVGRCLGRSLRLALAALALLIFLLCAGAQPSVVRAVLMGATALLIRESGESSHGFGVLLLTLSLMLLVHPAWARSIGFQLSAAATAGLIITGPGLERWWAAHLPMRLGWLAPALAVPLAAMAWTLPLQLLHFGSAPLYALLANLLAAPLLAPLTLSAMGLALASLLLPAAALPLLAWPVAQLAALLITLVICISHWPAARLLT…	1e-166
Synechococcus sp.	Syn_WH8102	5.1	III	3c	59.4														Syn_WH8102_0018	LLSIDLNKAFEQAPGVKEKAVFASKLAALVDAGVPIVRSLDLMASQQKLPMFKRALTKVSLDVNKGIALGNAIRQWPKVFDELSIAMVEAGEAGGVLDEALKRLAKLLEDNAKLQNQIKGALGYPVAVLVIAILVFLGMTIFLIPTFAGIFEDLGAELPAFTQLLVDLSELLRSPMALYIVGVLLLVIWLFARYYATHNGRRVIDRLILKLPLFGELILMTATAQFCRIFSSLTRAGVPILMSMEISSQTAGNSIISDAILASREMVQEGVLLSTALIRQKVLPDMALNMLAIGEETGEMDKMLSKVADFYEDEVGAMVKALTSMLEPAMIVVVGGIVGSILLAMYLPMFTVFDQIQ	1e-164	Syn_WH8102_2572	LNNDKSIDSSFSARMGDVFLVSQSGKAHMNFGQNMPSSADATGVYDGSNPMQPGVLPGDSGVPAQIVNPSFIPLAESAEVVEDRDESGKITGYTVLKKPLLVNGQEVYVPDANPNSQQQLVPVYDKYGREKLVPKRELNSYKDDSFYSYVEAMIQSSSAKTLAQPTLLVQEGETAMVETGQSVITGVSATETANGSTQFQNTRENAGLTVDLSVSKIDDNGFISLELKPEISVPIPAGTQEGVGIFNIQARKLESGSIRLRDGQSLILTGVITDSDRQQVRKWPILGDMPLIGQLFRQSSSSREKNELVIIVTPTILDDEQGGRFGYGYQPGTPAGRQLVQSEV	3e-56	Syn_WH8102_0020	MTLTQSVPAARSAAQKRLELELLLKQPVPDPEQLQRSLPLLHALHDISPDHWRSLQALPITVNEHQLDIAIPSQWGEAEWQALIDQLPQNERTIRLHPTLHEDLIDALTTESSEQPTPSAADQAPPETPAATTDQKNESNSDNQGSVEEDASSFLEGFSAEGVLEAADDEDAALAADGIDLESSLQYAEASPVVALVDRILLQAMSVGASDIHVEPQQKGLRLRYRQDGVLQQYVEPLPGRLIPAVTSRFKILADLDIAERRQAQDGRIRRRYRERVVDFRVNTLPSRFGEKICLRLLDSSATQLGLDKLISNPITLELVRDLGAKPFGMILVTGPTGSGNSTTLYSLLAERNDPGINISTVEDPIEYTLPGITQCQVNREKGFDFATALRAFMRQDPD…	0	Syn_WH8102_0316	VAVQELSLLSLARHLIAAHRRGVQVKLVLENSYSTPWSDQQPSHLPKHQRHRWHQLQHLADADGDGITTAEEARQGDAVGLLLQAGVPLLDDTEDGSSGSGLMHHKFVVVDDRSVITGSANFTSSGIHGDAGKLRTRGNVNHLLRIDNPALAAAFRREFERMWGDGPGGAKDSRFGLGKGGQSDAERVQVGDVEIEVLFAPHPKRNPSHGLNWLAALLASAKHQIDMALFVFSAQQLANVLEERANDGVKIRLVADPGFASRSFSEVLDLLGVALPDRDCKLEANNKPFTQPIRGVGTPRLARGDKLHHKFAVIDNKTVITGSFNWSPSAAHTNDETLLVIHSPQLAKHFTREMDRLWNGAELGITPHIQRKLDRQRIKCGDGVERG	1e-148	Syn_WH8102_1864	VLGSAQVQLPDALRQAFRVAGLSHALAASGFHLSVLLGAALAVGRCLGRSLRLALAALALLIFLLCAGAQPSVVRAVLMGATALLIRESGESSHGFGVLLLTLSLMLLVHPAWARSIGFQLSAAATAGLIITGP	3e-42
Synechococcus sp.	Syn_WH8103	5.1	III	3bB	59.5		Syn_WH8103_1883	MTTLNNRLQLALLNRKRGKSPLEKGFTLVELMIVIVIVGILSAVALPNFLSQTERAKATEGTSKLSGLLKEAHAEYQLAGTEADAVSGMSASITNANAGSIFTYTLTDGSGVITGTATANTSSSSNYDASIASKLLYGCVNVSTGKTDISSRLLSSSSSSDVSCN	6e-24	Syn_WH8103_1883	MTTLNNRLQLALLNRKRGKSPLEKGFTLVELMIVIVIVGILSAVALPNFLSQTERAKATEGTSKLSGLLKEAHAEYQLAGTEADAVSGMSASITNANAGSIFTYTLTDGSGVITGTATANTSSSSNYDASIASKLLYGCVNVSTGKTDISSRLLSSSSSSDVSCN	8e-06				Syn_WH8103_1876	LCHRGFTLMELLVVIAVLGILASAALARPLRQHAQQQLEIASRRLRLGLDRGRLAAERSGEACGLTLSSQGWGAVLDGSLPTCRGAMASLTDRGADAITLQSNLPETVRFTANGLILDGGLVLLTHPDLAQPRCVVIGLPLGITRAGTYQASQEVALSSTHCLPNDAG	7e-33	Syn_WH8103_0018	MPSFIATYAGPTGQPKDLTLKANDLAEARKQLRRRGIRATNLRAATSDRKKGSEDARNAEAKGLLSIDLNKAFEQAPGVKEKAVFASKLAALVDAGVPIVRSLDLMASQQKLPMFKRALTKVSLDVNEGIALGNAIRQWPKVFDELSIAMVEAGEAGGVLDEALKRLAKLLEDNAKLQNQIKGALGYPVAVLVIAILVFLGMTIFLIPTFAGIFEDLGAELPAFTQLLVDLSELLRSPMALYIVGVLLLVIWLFARYYATHNGRRVIDRLILKLPLFGELILMTATAQFCRIFSSLTRAGVPILMSMEISSQTAGNSIISDAILASREMVQEGVLLSTALIRQKVLPDMALNMLAIGEETGEMDKMLSKVADFYEDEVGAMVKALTSMLEPAMIVVVGG…	1e-171	Syn_WH8103_2601	VLNSSSLRLASYALALGIGVTGVLVPVTAPLAKARSSEPVQLKLRQVNGRVDVVIAGLGPDGRVISQRHAGSGWVARLNSASLSDVQLGAKELRMPSQGLVSIRLEHSDEGLALRVEAQPEMSLPVPTISSNGADLIISFVGLPSQAARQTGQLDLRRPGRVAQPTAVPPMRARASAPPVGDMAVGTMLINNRSFVAVSGPPVSLTLNNAPAKDALMSLARLGGYGFVFVGENVTDASGSDTPVSMSFRNERFDRALNSVLMASGLQGKLDGQTLLVGSTVAAKTFGPQMSKVFRLNQVDVEGAAQYLASLGASMTAVKTIEITSGEAEQAGSTTISNQLSQTRESITETQTYGSSTGPLVGLNGVTNSRLNTVTLVGEPMLISVAESYLKQLDLRKRQ…	1e-166	Syn_WH8103_0020	MTLTQSVPAARSAAQKRLELELLLKQPVPDPEQLQRSLPLLHALHDISPDHWRSLQALPITVNEHQLDIAIPSQWGEAEWQALIDQLPQNERTIRLHPTLHEDLIDALTTESSEQPKPSAADQAPPETPAATTDQKNESNSDNQGSVEEDASSFLEGFSAEGVLEAADDEDAALAADGIDLESSLQYAEASPVVALVDRILLQAMSVGASDIHVEPQQKGLRLRYRQDGVLQQYVEPLPGRLIPAVTSRFKILADLDIAERRQAQDGRIRRRYRERVVDFRVNTLPSRFGEKICLRLLDSSATQLGLDKLISNPITLELVRDLGAKPFGMILVTGPTGSGKSTTLYSLLAERNDPGINISTVEDPIEYTLPGITQCQVNREKGFDFATALRAFMRQDPD…	0	Syn_WH8103_0331	MRSPTALLLLPLLLCCGCSRPGEIVGAVEADLPLPPGFALAFNHRDGSRYQSPLTGQWRNGDDLERFIVDAIEGADTSLLVAVQELSLPSLARHLIAAHRRGVQVKLVLENSYSTPWSDQQPSHLPKHQRHCWHQLQHLADADGDGITTAEEARQGDAVGLLLQAGVLLLDDTEDGSSGSGLMHHKFVVVDDRSVITGSANFTSSGIHGDAGKLRTRGNVNHLLRIDNPALTAAFRREFERMWGDGPGGAKDSRFGLGKGGQSDAERVQVGDVEIEVLFAPHPKRNPSHGLNGLAALLASAKHQIDMALFVFSAQQLANVLEERANDGVKIRLVADPGFASRSFSEVLDLLGVALPDRDCKLEANNKPFTQPIRGVGTPRLARGDKLHHKFAVIDNKTV…	1e-170	Syn_WH8103_1860	LLLRGLFWGAPLPQASDPSHSIQQNRSNVQLTGRLLADARRFDDACSALVAVEWIDAVRRDGRTELQLRPCPDPPRQGWRVRVRGSMKRPAAGVHPLLPGPAERLAARGSWSQLRATSIEVLSRPWTPIADLRRQIADRLQAAAGAERGGLLAALVLGSAQVQLPDALRQAFRVAGLSHALAASGFHLSVLLGAALAVGRCLGRSLRLALAALALLIFLLCAGAQPSVVRAVLMGATALLIRESGESSHGFGVLLLTLSLMLLVHPAWARSIGFQLSAAATAGLIITGPGLERWWAERLPMRLGWLAPALAVPLAAMAWTLPLQLLHFGSAPLYALLANLLAAPLLAPLTLSAMGLALASLLLPAAALPLLAWPVAQLAALLITLVSWISHWPAARLLT…	1e-126
Synechococcus sp.	Syn_BL107	5.1	IV	3dA	55		Syn_BL107_0557	MMKMNLLQAYLQNPRTQRALSRKPGEKGFSLIELVVVIAVLAVLTAIALPNFLGVSDDATGRAAQQAAITAFKECQVAKARGQANANSKFQEPAITGFIIFASDRTADTLGGITGVVGGAPATQAAAEAAAGTNAADSTSCFTGTGAAAGAIRDVFAVPVTADSFPTYKVTTAGTKFCVSGTVAAGATTYNIGCAGAAGAIATGWL	1e-07										Syn_BL107_0553	MASYGSTTTTKTSNTVQRKPQSSGLLSELMGGQPAPARLKVPQKDLLVFFRQLAVILQSGVPLAQGLILIAENMTNENLSQCVQRISSRLSAGEELSLSLRQYPKVFEPLTIGLIEAGEAGGILEDVLDRIALLLEERAKIRGQIIGALVYPVIVMVLAVSVSLALLIFIVPRFKAMFDGMGAELPALTNFLLELSKFVTSPYFTFGAPLTVLLIMYLFRGYYSTAIGRLNVDKNILKVPLFGDLLRKSEMASMCDTLATLVNSGIPIVDGIERCISASSNELVRRTLRESILLIRQGQELNYSMGRSGVFPKLVISMIKIGEETGQLSFMLEKLAIFYKREVESAVSSLTKAMEPAVVFVVAGIVGTIVIALYLPMFSLITTMGK	2e-72	Syn_BL107_0543	MGLAGPVGLIHGAPPMQARTQEGVALQLARRNRHMDVVVSGLGDTARVVTQSSDGSMWTGRLSSGADAVLSAGPRQMSIPGVGWASIQPAPIGSGFQVVVKGPLGATLPAPTISANGEELILRFMGVLADTNPRQMSRLDLRRPGRVPQSSYAPQLRPRAVAPPLGDMAIGTMVLQNRSYVNVSGPPVTLSLNNAPAKDALMSLARLGGYGFVFVGGDSAATPTGGDGDTTVTMAFADQTYGRALNSVLLASGLQAKLDGRTLMVGTSVSGKTFAPQMSKVYRLNQASASSAADYLASLGAEINKVTVVGTTTGDSGGGAGGGAGSAGGGAVSATFTDVETYGAAMGPLRGLTGTTDSRLETVTLVGDSQLIAVAEGYLKQIDLRQRQVAVKVQILNID…	1e-180	Syn_BL107_0555	MDIKHMQTRALVDTYFSLQWCRENIVVPIGVEQNSASNSQKLTIAIGNFSYLGTIGDFIKGRVSNAGLECQFIEKPPAEIQSLLDEASQQRIISDSSLDEFEFSDDAVLDALQGADDDNNPHGLDFDFDDSDEQIIEEAALDLSSEMLGTKIQQAAAKILINSARSGVSDIHLEPRQEEYKVRVRRDGVMQSYVSMPRSAGIKLTACLKNMANMDIAERRASQDGKIRRSFENQIMEFRCATAPGKFGEKMVMRFLNSNDDMLSLDILISNDNVRQDFRKIIEEANGIIIVSGPTGSGKSTTLASALREKDTGELNIVTAEDPIEYDLGGNIQQFPVIRAKGQSFANLLRTFLRQDPDVILIGETRDPETAESSMDAAETGHLVFTTLHANSASSSLTR…	1e-84	Syn_BL107_2468	VISPDVLKLSQLLLGLAVLCGCSQRGMLIGAASIKQLNVPDAIAVGFNHHQHNRYQSPITGGWRDGDDIEQILVQAIELAQYEILLAVQELSTPTIADALIAAKRRGVTVQVILENNYSTPWTEQTPSQLKPHQRQRWYQLEQLADQNGDGITTSEEAQQGDAIGLLRGHRIPILDDTDDGSRGSGLMHHKFVVIDRMVVLTGSTNFTRSGMHGDANRIKTRGNVNHILRFKSHALAELFRQEFETMWGDGPGGKMDSRFGLQKESAGVRTAMVGATRVDVLFAPHRKRDLNHGLNWIEQQLDEAGKTIDMALFVFTAQQLADALQRRVNAGLQIRLIADPSFASRSFSEVLDLLGVALPDRNCKLEQDNQPFNKGLKGVGTPRLARGDKLHHKFAVID…	1e-163	Syn_BL107_1224	LLLIKGLLWGVPSPGTHDPSLLNGRTVELIGRLHADARVFDTSCSALIAVDRIDGRRFRGLTEAVLRPCPNPPQHGWQLKLTGALKAPQSSVHPLVSGPASRLDRLGCWSQLRANQWQVLHKSWTPIADARRSIAARFQQVAGLQRGGLLAALVLGGAHVQLPAELREAFRVAGLSHALAASGFHLSVVLGSVLAVGRNVSRPLRVSLGCCALLLFLTLAGGQPSVVRAVLMGATALLIRESDQRSRGAGVLLLTLILMLLIRPDWAHSVGFQLSAAATAGLTLSAPGLEQQLLRCCPSRMRWLAAAFAVSWAALVWTLPLQLLHFGSTPLYALVANLLAAPLLAPLTLSAMGLAVIALLFPHPFLVVLAWPVQQLAALLIALVHWISHWPAAQLLTGH…	1e-162
Synechococcus sp.	Syn_CC9902	5.1	IV	3dA	54.2																				Syn_CC9902_1780	LDQPVFPPSFPPRTAGTSASTPSPTTPSPEVRGGTGSLSLEAILRTAHDAGHSDVHLGVGERPRFRARGEIQTTDWPATDDRVFQGWLREILSPQQIDSFYRDKELDSAFAFPFVRVRINLLDSLRGPAMVLRLIPQTILSLEQLNLPEVLKDLAARPKGLVLITGPTGSGKSTTLAAMIDWINRNKTCHILTIEDPVEFVHESQKSLIRHREVGLNTLKFHHALRAALREDPDVILVGEIRDQETLSTALEAAQTGHLVFGTLHTNSAVKTVERVLGMYAPDEQPSVRRSLSESLLGVISQGLIRTNDEKRAAYQKSSSTQMPAGITSSEAPWTRSRKSWRVAASMEWSHRINRFKRLSKRDGSNQNRQLP	6e-33	Syn_CC9902_0399	MVCLEDVLKLSPLLLGLVVFCGCSQRGELVGAASVDQLDVPDQIAVGFNHHQRNRYQSPLSGEWRDGDDIEQMLVQAIELAQHEILVAVQELSTPTIAEALIAAQHRGVTVQVILENNYSTPWTEQTPSQLKSHQRQRWHQLEQLADQNRDGTTTPEEAKRGDAIGLLRDHHIPIIDDTEDGSRGSGLMHHKFVVIDRTIVLTGSANFTSSGIHGDANRPRTRGNVNHILRFQSDALAALFRQEFGTMWGDGPGGKQNSRFGLQKESTGVSTVMVGESRVDVLFTPHRKHNPKHGLNWVEKQLDEAGKSIDMALFVFTAQQLADALQRRVNAGVQIRLIADPSFASRSFSEVLDLLGVALPDRNCKLEQDNQPFNKGHKGVGTPRLARGDKLHHKFAVI…	1e-163	Syn_CC9902_1609	LLIKGLLWGAPSPGAHDPSLLNGRTVELIGRLHADARVFDTSCSALIAVDRIDGRRFRGRTEVVLQPCLNPPQQGWQLKLTGALKAPQAGVHRLVSGPASRLHRLGSWSQLRADQWQVLHKSWTPIADARRSVAARFQQVAGPQRGGLLAALVLGGAQVQLPAELREAFRVAGLSHALAASGFHLSVVLGAVLAIARGLSRPFRVSLGCSALLMFLTLAGGQPSVVRAVLMGATALLIRESDQRSRGAGVLLFTLILMLLIRPDWAQSVGFQLSAAATAGLTLSAPGVEQQLLRCCPSRIRWLASAIAVSWAALIWTLPLQLLHFGSTPLYALVANLLAAPLLAPLTLSAMGLAVVALLLPHPLLVGLSWPVQQLAGMLISLVHWISHWPAAQLLSGHP…	1e-162
Synechococcus sp.	Syn_BMK-MC-1	5.1	V	2	60.4								Syn_BMK-MC-1_2105	MVVTTRGSKRNSGFTLIELLALMIIAGILSGIAIPSFQRNWQQERLKAATREAASWIEDIRLRAVQQAQKCVVNVIDSTASLEPDPNTNDCSNISALNLREIVENSQQLVVCSQTDLAPSSVSCTNESNNSLPTEIVFTPRGTISKGGLIKLHFSPDIPNRCIAIIQPLGLVRQGIERSSGCDYNTAF	3e-05	Syn_BMK-MC-1_2098	MTRVRNGFTLVEVMVVVAIVGITCSIGLVHAGADRDRLQLEAAARRLRLGLERARLSARRHQQACAVALGPEAWLAAESDALPPCRGAALSLQEGVGQAGIKVHTNLPSVLRVSANGLLLDGGTTVLHHPRVSSSPCLVVSLPLGISRIGRYTAPSPAEGEALRSSQCKPLPQEG	2e-93	Syn_BMK-MC-1_0018	MAKFTASYTSATGQSRSITIRASDLQTARKQLRRRGIKATELKATETSTGAQPKEAKNSAGILSLDLGELFQKPPGVKDKAVWASKLAALVDAGVPIVRSLDLMATQQKLPMFKKALTAVGLEVNQGTAMGAAMRQWPKVFDQLTVAMVEAGEAGGVLDESLKRLAKLLEDNARLQNQIKGALGYPVAVLVIAILVFLGMTIFLIPTFAGIFEDLGAELPLFTQLMVDLSKLLRSSAALVFAGVLLVGIWLFSRYYATHKGRRVIDRLMLKVPLFGDLIMKTATAQFCRIFSSLTRAGVPILMSLEISSETAGNSIISDAILESRGLVQEGVLLSTALTRQKVLPEMALSMLSIGEETGEMDQMLSKVADFYEDEVSASVKALTSMLEPAMIVVVGGIV…	0	Syn_BMK-MC-1_2885	MRFPPSRFTALVLMAGLSAADVGALDGLMNNVSRQVQAQGALALRIRRGPSGVEVVVEGVGAQPVLQQRINGGVWEGRLQTQGQPGVRDGSQQLSDPGASLAKVAISGSGQTYQLQVVPVPGQTLQEPVVSADGRNLILQFNGLATAPTLQTGRLDLNTPGSVPQARYAPPLRPRAVAPPLGDMAVGTMVLQNRSFVNVSGPPVTLTLNNAPAKDALMALARLGGYGFVFVGEDSAASGSAEPSSVATVSMAFQNESYARALNGVLLASGLQGKLDGRTLLVGKAAATKTFGPQMSKVIRLNQVSASSAAEYLGNLGATFNLTNTITTTTGEPASAGTSQLSNQTSQINSTILESESFGASTGPLRGLVVTTDSRLSTVTLVGDSQLVAIAEGYLKQID…	0	Syn_BMK-MC-1_0020	VDLEDGLNDADRSPVINLVDRILMQALQLGASDIHVEPQQAGLQLRFRQDGVLQTSIEPLPSRLVPAVTSRFKIMADLDIAERRVAQDGRIRRRFQNRTVDFRVNCLPSRFGEKIVLRLLDSSATQLGLDKLITSETTLDTVRSLGSKPFGMILVTGPTGSGKSTTLYSLLAERNDPGINISTVEDPIEYTLPGITQCQVNREKGFDFSQALRAFMRQDPDVLLVGETRDLETAKTAIEAALTGHLVLTTLHCNDAPSAIARLDEMGVEPFMVSASLIGIVSQRLLRRVCPDCRLAYHPKAEELGRFGLMTSNEEGVTFFKANHREGHPDACPSCQGSGYKGRVGVYEVLRMNEVMAAAVAKGATTDMVRQLALESGMKTLLGYSLDLVREGRTTLEEV…	0	Syn_BMK-MC-1_2694	MNYGPIALLAFTLLGCSQPGMVIGRPPSELPWPAAIEVRFNHRDNSRYRSPLGGQWRNGDDFEGHLIELIDGARTELLVAVQELTLAQVAAALVRAHQRGVIVQVVLENSYSAPWADLHESDLPPHARQRLRRLEALADVDSDGVVTARERRAGDAVGLLHEGGVPVIDDTEDGSRGSGLMHHKFMVIDKRQVITGSANFTSSGVHGDGGAPRTRGNVNHLLSITSTELAAVFQEEFQILWGDGPGGLQNSRFGRGKPSRPVKSVMVDGTRMDVLFAPHSKRSEDHGLQLIAQHLSAAKRSIDLALFVFSAQSLTDVLAQRVQSGVAIRLLADPGFASRSFSEVLDLLGVALPDRFCKLEKGNRPLAKPLRGVGTPRLARGDKLHHKFAVIDNRKVITG…	0	Syn_BMK-MC-1_2076	MNSALATALLLLLGSLGAALSQTWQHWCTLLVVLGLGLGVLRRCCGLSRPSLGLISLLLALVIARSGLAAEPRPHPLDPSHWIPVKGPAVEVTLQGRLLNDGRLRDGRCRALLEVNHLDGARRRGRTELTVDPCQQPLHRGDWLEVTGALRRPRPAAHPLLRGGAERLLARGSWSQIRSASVQVLRQSWTPLADGRRRIAEAFTTAAGPARGGLLAALVLGSAQVDLMADLREAFRVAGLSHALAASGFHLSVLLGTTLAATRSGPSALHVGAGGSAMGLFLALAGAQPSVVRAVLMGAAALLIREGGQRSRPLGVLVLTLLLMLLMHPAWARSVGFQLSAAATAGLVVSAAPLEQWLCTHGPGWLRPLAPALSVPIAALAWTLPLQLLHFGSTPLYAL…	0
Synechococcus sp.	Syn_WH7803	5.1	V	3a	60.2		Syn_WH7803_1826	MTTLNSRLQLAMLNRKKSRNLLEKGFTLVELMIVIVIAGILSAVALPNFLSQSNKARATEGKMQVATILKQAVSLYVETGAITADNCTEIDDTLIADLNTGALAGKYSLSSDCVPGQATMTVTAEGENDNFPDGTGAITYDTGVTAFTGWVKNE	6e-82	Syn_WH7803_1827	MPKKDTTGFTLTEMLAAVSILGILTSISLPIFSNQVAKTRQGEAEALLVQLQISTMAYIDEFMVPPTHWGDLSRISTILTESGPIEASTANAKGGDALSTEITIPSGKYTIKATPGNNFLFEAVSQLESHKGENRFNVIACINTKNGASDLTKGNDTTANQSSLTCG	1e-90	Syn_WH7803_1830	MRNIINSPKNADGFTLTEMIVAMLIVGLTTTWAMPQFTKRLQQSEIDQYQNQVESGFYSLRAKIGQTKSSCEVNMPPETFNTYQPPEKTLEFTSSNGAIANSDRLICCNTEILSLSNSNNPCKDGPVIPQSAGGPFRFMVTERSGSENVRIRLDIYDEQAKTFKPVRFHELTPPGTTASGSVLLVRLQHAKDLERETPQLIERCLMVLPTGTIKRGNWSQSTSQCVLYGQ	1e-132	Syn_WH7803_1821	MTRVRNGFTLVEVMVVVAIVGITCSIGLVHAGADRDRLQIEAAARRLRLGLERARLSARRHQQACAVALGPEAWLAAESDALPPCRGAALSLQEGDGQAGIKVHTNLPSVLRVSANGLLLDGGTTVLHHPRVSASPCLVVSLPLGISRIGRYTAPSPAEGEALRSSQCRPLPQEG	2e-95	Syn_WH7803_0019	VKGKKRTVTIDAPNPAAAKKQLRRSGLRAESIALAINPTGKDSNANESKPSNRSGFLQTLEEALQKPPGVKDKAVWASKLAALVDAGVPIVRSLDLMATQQKLPMFKKALTAVGLEVNQGTAMGAAMRQWPKVFDQLTVAMVDAGEAGGVLDESLKRLAKLLEDNARLQNQIKGALGYPVAVLVIAILVFLGMTIFLIPTFAGIFEDLGAELPLFTQLMVDLSKLLRSSAALVFAGVLLVGIWLFSRYYATHKGRRVIDRLMLKVPLFGDLIMKTATAQFCRIFSSLTRAGVPILMSLEISSETAGNSIISDAILESRGLVQEGVLLSTALTRQKVLPEMALSMLSIGEETGEMDQMLSKVADFYEDEVSASVKALTSMLEPAMIVVVGGIVGSILLAM…	0	Syn_WH7803_2407	MRFSPSRFTALVLIAGLSAADVGALDGLMNNVSRQVQAQGALALRIRRGPSGVEVVVEGVGAQPVLQQRINGGVWEGRLQTQGQPGVRNGSQQLSDPGASLAKVAISGSGQTYQLEVVPVPGQTLQEPVVSADGRNLILQFNGLATAPTLQTGRLDLNTPGSVPQARYAPPLRPRAVAPPLGDMAVGTMVLQNRSFVNVSGPPVTLTLNNAPAKDALMALARLGGYGFVFVGEDSAASGSAEPSSVATVSMAFQNESYARALNGVLLASGLQGKLDGRTLLVGKGAATKTFGPQMSKVIRLNQVSARSAAEYLGNLGATFNLTNTITTTTGEPASAGTSQLSNQTSQINSTILESESFGASTGPLRGLVVTTDSRLSTVTLVGDSQLVAIAEGYLKQID…	0	Syn_WH7803_0021	VSDDRRRLELELLLKRTIPGTLSSADKPDLLSDLTALGLDPKRHGELTATLSSLLEPAPAEAIQDQKQEPQQEHAQAPQQAPESIADTASSYLAEFSVDGVLEDDPDEAELQSSSIVDLEDGLNDADRSPVINLVDRILMQALQLGASDIHVEPQQAGLQLRFRQDGVLQTSIEPLPSRLVPAVTSRFKIMADLDIAERRVAQDGRIRRRFQNRTVDFRVNCLPSRFGEKIVLRLLDSSATQLGLDKLITSETTLDTVRSLGSKPFGMILVTGPTGSGKSTTLYSLLAERNDPGINISTVEDPIEYTLPGITQCQVNREKGFDFSQALRAFMRQDPDVLLVGETRDLETAKTAIEAALTGHLVLTTLHCNDAPSAIARLDEMGVEPFMVSASLIGIVSQ…	0	Syn_WH7803_2199	MNYGPIALLAFTLLGCSQPGMVIGRSPSELPLPTAIEVRFNHRDNSRYRSPLGGQWRNGDDFEGHLIEQIDAARTELLVAVQELTLAQVAAALVRAHQRGVIVQVVLENSYSAPWADLHESDLPPHARQRLRRLEALADVDSDGVVTARERRAGDAVGLLHEGGVPVIDDTEDGSRGSGLMHHKFMVIDKRQVITGSANFTSSGVHGDGGAPRTRGNVNHLLSIQSTELAAVFQEEFQILWGDGPGGLQNSRFGRGKPSRPVQSVTVEGTRMDVLFAPHSKRSKGHGLQLIAQHLSTAERSIDLALFVFSAQSLTDVLAQRVQSGVAIRLLADPGFASRSFSEVLDLLGVALPDRFCKLEQGNRPLAKALKGVGTPRLARGDKLHHKFAVIDNRKVITG…	0	Syn_WH7803_1800	MNSALATALLLLLGSLGAALSQTWQHWCTLLVVLGLGLGVLRRCCGLSRPSLGLISLFLALVIARSGLAAEPRPHPLDPSHWIPVKGPAVEVTLQGRLLNDGRLRDGRCRALLEVNHLDGARRRGRTELTVDPCQQPLHRGYWLEVTGALRRPRPAAHPLLRGGAERLLARGSWSQIRSASVRVLRQSWTPLADGRRRIAEAFTTAAGPARGGLLAALVLGSAQVDLMADLREAFRVAGLSHALAASGFHLSVLLGTTLAATRSGPSALRIGAGGSAMGLFLALAGAQPSVVRAVLMGAAALLIREGGQRSRPLGVLVLTLLLMLLMHPAWARSVGFQLSAAATAGLVVSAAPLEQWLCTHGPGWLRPLAPALSVPIAALAWTLPLQLLHFGSTPLYAL…	0
Synechococcus sp.	Syn_MEDNS5	5.1	VI	3c	59.1		Syn_MEDNS5_1937	MTTLNSRLQLALLNRKKSRNLLEKGFTLVELMIVIVIVGILSAVALPNFLSQTSKAKATEAKTLTSSALKEAQIAWTETGTTGLGAWEVASDDADAPGQCPASTNTFGFTCDGSTPATVTVTAKGGADSGDLKDKEIVGSVDVTKGGNIAFCGDAPGFTACEAPPEG	1e-28	Syn_MEDNS5_1938	MVVTALVGILSSVALPNYLNQVNRTRQNEAASTIAQIQTTIASYADEFGVLPTSWAELNDTSAVMTDDGPATQDNFQAITLAGGYYDVAISNTDNLFTITAIREDEPNLNVIACVNLTNGASGINQGTQTAAASAPNCG	1e-19	Syn_MEDNS5_1941	MKTKSAGFSLLELLVGMVIVTIGVSAAIPSYLRNMRQGEVDRYTQQLEAGLFGLRAKLGQQKTSCTLNFDTSGLNNFAAPADVVEMKDHPERIECCNSDIEAAGRSSGCAYGPEIGTLLAGDSSGAEKDKIIRDRSLRLLDREGTPESEAVVMSVNLASYELTPPGTSTMSEDLIFLIRSTNTQEQRLRTRCLQISGTGTVFRASWNTNTSKCEK	8e-25	Syn_MEDNS5_1932	MTRSRNGFTLVEVMVVVAIVGISCSIGLVHAGADRDRLQLDAAARRLRLGLERARLSARRDQQACAVALMADGWVAADHASLPPCSGAALSLQEGIGQAEIKVHTNLPSVLRVSANGLLLDGGTTVLSHFRVSGSPCLVVSLPLGISRIGRYAGSPLAGGDALRSSQCLPLPQEG	4e-76	Syn_MEDNS5_0018	MAKFTASYTSATGQSRSVIIQAKDVQTARKQLRRRGIKATELKATETSTARRPKEASSSEGILSLDLGELFQKPPGVKDKAVWASKLAALVDAGVPIVRSLDLMATQQKLPMFKKALTAVGLEVNQGTAMGAAMRQWPKVFDQLTVAMVEAGEAGGVLDESLKRLAKLLEDNARLQNQIKGALGYPVAVLVIAILVFLGMTIFLIPTFAGIFEDLGAELPLFTQLMVDLSKLLRSSAALVFAGVLLVGIWLFSRYYATHKGRRVIDRLMLKVPLFGDLIMKTATAQFCRIFSSLTRAGVPILMSLEISSETAGNSIISDAILESRGLVQEGVLLSTALTRQKVLPDMALSMLSIGEETGEMDQMLSKVADFYEDEVSASVKALTSMLEPAMIVVVGGIV…	0	Syn_MEDNS5_2547	MRFPPSRLTALVLMAGLSAADVGGLDGLMKNVSRQAQAQGSLALRVRRGPSGVEVVVEGVGAQPVLQQRLNGGVWEGRLQTQGQPGVRNGGQQLADPGASLAKVAISGSGQTYQLEVVPVPGQTLQEPVVSADGRNLILQFNGLTTAPTLQTGRLDLNTPGTVPQERYAPPLRPRAVAPPLGDMAVGTMVLQNRSFVNVSGPPVTLTLNNAPAKDALMALARLGGYGFVFVGEDPAASGSANPSSASGTVSMAFQNESYARALNGVLLASGLQGKLDGRTLLVGKAAATKTFGPQMSKVIRLNQVSARSAAEYLGNLGATFNLTNTITTTTGEPASAGTAQLSNQTSQTNSTLLESESFGASTGPLRGLVVTTDSRLSTVTLVGDSQLVSIAEGYLKQI…	0	Syn_MEDNS5_0020	VDLEDGLDDADRSPVINLVDRILMQALQLGASDIHVEPQQAGLQLRFRQDGVLQTSIEPLPSRLVPAVTSRFKIMADLDIAERRVAQDGRIRRRFQNRTVDFRVNCLPSRFGEKIVLRLLDSSATQLGLDKLITSETTLDTVRSLGSKPFGMILVTGPTGSGKSTTLYSLLAERNDPGINISTVEDPIEYTLPGITQCQVNREKGFDFSQALRAFMRQDPDVLLVGETRDLETAKTAIEAALTGHLVLTTLHCNDAPSAIARLDEMGVEPFMVSASLIGIVSQRLLRRVCPDCRIPYHPKAEELGRFGLMTSNEEGVTFFKANHREGHSDACPTCQGSGYKGRVGVYEVLSMNEVMAAAVAKGATTDMVRQLALESGMKTLLGYSLDLVREGRTTLEEV…	0	Syn_MEDNS5_2340	MSHGPIIRTCRRFTRSSFALVTLTLLGCSQPGVVIGSPPSKLPLPAAIAVRFNHRDNSRYRSPLQGQWRNGDDFERHLIEQIDAARKVLLVAVQELSLPQIASALVRAHQRGVIVRVVLENSYSAPWADLHESDLPAHARQRLRRLEALADLDGDGVLTSPERRAGDAVGLLHQGGVPVIDDTEDGSRGSGLMHHKFMVIDKRLVITGSANFTSSGVHGDGGAQRTRGNVNHLLSIQSTELAALFTEEFQILWGDGPGGL	1e-120	Syn_MEDNS5_1912	MNSALATALLLLLGALGAALSQTWHHWCTLLLVLGLGLAVLRRCLRLSGQSLGLITLLLALVIARSGLAAEPRPHPLDPSHRIPMKGPAEVLTLQGRLLNDGQLRNGRCRALVEVNHLDGERRRGRTELTVDPCQEPLRRGDWIEVTGPLRRPRPAAHPLLRGGAERLVVRGSWSQIRSESIRVLRQSWTPLADGRRRIAEAFTEAAGPAPGGLLAALVLGSAQVNLMADLREAFRVAGLSHALAASGFHLSVLLGTTLAATRSGPSALRIGAGGSAMALFLALAGAQPSVVRAVLMGAAALLIREEGQRSRPLGVLVLTLLLMLLMHPAWARSVGFQLSAAATAGLVLSAGPLEQWLCTHGPGWLRPLAPALSVPLAALAWTLPLQLLHFGSAPLYAL…	0
Synechococcus sp.	Syn_PROS-7-1	5.1	VI	2	59.3		Syn_PROS-7-1_2019	MTTLNSRLQLAMLNRKKSRNLLEKGFTLVELMIVIVIVGVLSAVALPNFLSQTQKAKASECVQQLGAITKEGYALSQGTTIAQVKTELDAGSVTTANNADGECTYETSVTDDIFNALATGAPDKDLDGKTLAACVNTTTGKRDVQTAFDVAANCAAEEGDDG	6e-26	Syn_PROS-7-1_2021	MDSLNRPIQKTGFTLTELLIAVAILGIMGATALPNYLNQVNRSRQNEAASTIAQIQTTIASYADEFGVLPTSWAELNDTSAIMTDDGPATQDNFQAITLAGGYYDVAISNKDNRFTITATATSDDNSNLNIIACVNLTNGASGINQGTKAAKASAPDCG	6e-23	Syn_PROS-7-1_2024	MKTKSAGFSLLELLVGMVIVTIGLSAAIPSYLRNMRQGEVDRYTQQLEAGFFGLRAKLGQQKTSCTLNFDISGLNNFAAPADVVEMKDHPERIECCNSDIEAAGRPSGCAYGPEIGTLLAGDSSGAEKDKIIRDRSLRLLDREGTPESEVVVMSVNLAKYELTPPGTSTMPDDLIFLIRSTNTQEERLRTRCVVLSSTGYLFRGSWNPLDSSCEK	1e-22	Syn_PROS-7-1_2014	MKRVRNGFTLVEVMVVVAIVGITCSIGLVHAGADRDRLQLDAAARRLRLGLERARLSARRHQQACAVALGPEAWLAAESDALPPCSGAALSLQEGAAQTGIKVHTNLPSVVRVSANGLLLDGGTTVLRHPRVSASPCLVVSLPLGISRIGRYAASPPVEGEALRSSQCLPLPQEG	1e-86	Syn_PROS-7-1_0018	MTKYRAVYINQEGQRASSILDAKDESTAKQNLRRRGLKPIQIEIHNDKKPAQAPRTQRFEAHCITVKGNKRTVTIDAPNPAAAKKQLRRSGLRAESIALAINPTGKDSNTNESKPGNRSGFLQTLEEALQKPPGVKDKAVWASKLAALVDAGVPIVRSLDLMATQQKLPMFKKALTAVGLEVNQGTAMGAAMRQWPKVFDQLTVAMVEAGEAGGVLDESLKRLAKLLEDNARLQNQIKGALGYPVAVLVIAILVFLGMTIFLIPTFAGIFEDLGAELPLFTQLMVDLSKLLRSSAALVFAGVLLVGIWLFSRYYATHKGRRVIDRLMLKVPLFGDLIMKTATAQFCRIFSSLTRAGVPILMSLEISSETAGNSIISDAILESRGLVQEGVLLSTALTRQ…	0	Syn_PROS-7-1_2636	VLIAGLSAADVGALDGLMNNVSRQVQAQGALALRIRRGPSGVEVVVEGVGAQPVLQQRLNGGVWEGRLQTQGQPGVRNGSQQLSDPGASLAKVAISGSGQTYQLEVVPVPGQTLQEPVVSADGRNLILQFNGLTTAPTLQTGRLDLNTPGSVPQARYAPPLRPRAVAPPLGDMAVGTMVLQNRSFVNVSGPPVTLTLNNAPAKDALMALARLGGYGFVYVGDAGDATSEPGQAATGSVSGGGNPVSMSFQNESYARALNGVLLASGLQGKLDGRTLMVGSAVSAKTFGPQVSKVYRLNQASASSAANYLASLGASVSKVNTTSITSGDPASAGTTQISSQTSQSTSTLTSIETYGAAVGPLKGLTGTTDKRLQTVTLVGDSQLVAIAEAYLKQIDLRQR…	0	Syn_PROS-7-1_0020	VDLEDGLDDADRSPVINLVDRILMQALQLGASDIHVEPQQAGLQLRFRQDGVLQTSIEPLPSRLVPAVTSRFKIMADLDIAERRVAQDGRIRRRFQNRTVDFRVNCLPSRFGEKIVLRLLDSSATQLGLDKLITSETTLDTVRSLGSKPFGMILVTGPTGSGKSTTLYSLLAERNDPGINISTVEDPIEYTLPGITQCQVNREKGFDFSQALRAFMRQDPDVLLVGETRDLETAKTAIEAALTGHLVLTTLHCNDAPSAIARLDEMGVEPFMVSASLIGIVSQRLLRRVCPECRIPYHPKAEELGRFGLMTSNEEGVTFFKANHREGHSDACPTCQGSGYKGRVGVYEVLRMNEVMAAAVAKGATTDMVRQLALESGMKTLLGYSLDLVREGRTTLEEV…	0	Syn_PROS-7-1_2410	MNHGPIALLAFTLLGCSQPGVVIGRVPSELPLPAAIEVRFNHRDNSRYRSPLQDQWRNGDDFERHLIEQIDGASKELLVAIQELTLPQIASALVRAHQRGVIVRVVLENSYSAPWADLHESDLPAHARQRLRRLEALADLDGDGVVTAPERRAGDAVGLLLQGGVPVIDDTEDGSRGSGLMHHKFMVIDKRQVITGSANFTSSGVHGDGGAPRTRGNVNHLLSITSTELAAVFKEEFQILWGDGPGGLQNSRFGRGKPSRPVKSVMVDGTRMDVLFAPHNKRSEDHGLQLIAQHLSAAKRSIDLALFVFSAQSLTDVLAQRVQSGVAIRLLADPGFASRSFSEVLDLLGVALPDRFCKLEKGNRPLAKPLRGVGSPRLARGDKLHHKFAVIDQRKVITG…	0	Syn_PROS-7-1_1994	MNSALATALLLLLGALGAALSQTWQHWCTLLAVLGFGLAVLRRWLRLSGQSLGLITLLLALVIARSGLAAEPRPHPLDPSHRIPMKGPAEVVTLQGRLLNEGQVRNGRCRALVEVNHLDGERRRGRTELTVEPCQQPLHLGDWIEVIGPLRRPRPAAHSLLHGGAERLVARGSWSQIRTDSIRVLRQSWTPLADGRRHIAEAFSEAAGPARGGLLAALVLGSAQVNLMADLREAFRVAGLSHALAASGFHLSVLLGTTLAATRSGPSALRIGAGGSAMGLFLALAGAQPSVVRAVLMGAAALLIREGGQRSRPIGVLVLTLLLMLLMHPAWARSVGFQLSAAATAGLVLSAASLEQWLCTHGPGWLRPFAPALSVPLAALAWTLPLQLLHFGSAPLYAL…	0
Synechococcus sp.	Syn_WH7805	5.1	VI	2	57.5		Syn_WH7805_1197	MVPMKPMQSQSQGFTLVELILVVSIIGLLSGIALPNFLSNWEDERLNAITKIAVAWLDDLRRKAIQNSVPCRATWDLANTTLSAQCDHETSTSSTLNLRAEISNSDNLAVNLRAGDPTVWIFTPRGTSTTDAQATLTLTGSNSDPGRCLRLSAPLGLIRAAKRTSAGQCDYTTRY	0.0001	Syn_WH7805_1197	MVPMKPMQSQSQGFTLVELILVVSIIGLLSGIALPNFLSNWEDERLNAITKIAVAWLDDLRRKAIQNSVPCRATWDLANTTLSAQCDHETSTSSTLNLRAEISNSDNLAVNLRAGDPTVWIFTPRGTSTTDAQATLTLTGSNSDPGRCLRLSAPLGLIRAAKRTSAGQCDYTTRY	0.095				Syn_WH7805_1189	MTPTRNGFTLVELMVLVAIVGIICSIGLVHAGADRDRLQLDAAARRLRLGLERARLSARRHQQACAVALVAGGWVAADHASLPPCSGAALSLHEGVGQAAIKVHTNLPSVLRVSANGLLLDGGTTVLSHPRVTGRRCLVVSLPLGISRVGRYAASPSADGEALRSSQCLPLLQEG	2e-74	Syn_WH7805_1843	MAKFTANYTSATGQTRSVIIRAKDVQTARKQLRRRGIKATELRAAETSAKRPQEAKASGGILSVDLGEMFQKPPGVKDKAVWASKLAALVDAGVPIVRSLDLMATQQKLPMFKKALTAVGLEVNQGTAMGAAMRQWPKVFDQLTVAMVEAGEAGGVLDESLKRLAKLLEDNARLQNQIKGALGYPVAVLVIAILVFLGMTIFLIPTFAGIFEDLGAELPLFTQLMVDLSKLLRSSAAILFAGALLVGIWLFSRYYSTHKGRRVVDRLMLKVPLFGDLIMKTATAQFCRIFSSLTRAGVPILMSLEISSETAGNSIISDAILESRALVQEGVLLSTALTRQKVLPDMALSMLSIGEETGEMDQMLSKVADFYEDEVSASVKALTSMLEPAMIVVVGGIVG…	0	Syn_WH7805_2073	MRFSPSRLTALVLMAGLSAADVGGLDGLMKNVSRQVQAQGALALRIRRGPSGVEVVVEGVGAQPVLQQRLNGGVWEGRLQTQGQPGVRNGGQQLADPGASLAKVAISGSGQTYQLEVVPVPGQTLQEPVVSADGRNLILQFNGLTTAPTLQTGRLDLNTPGSVPQARYAPPLRPRAVAPPLGDMAVGTMVLQNRSFVNVSGPPVTLTLNNAPAKDALMALARLGGYGFVYVGDNSAASGSEEPSSVAPVSMAFQNESYARALNGVLLASGLQGKLDGRTLLVGKSAASKTFGPQISKVIRLNQVKAQSAAQYLGNLGATYNRANSITTTRGEPASVGTAQLSNSTSQQSSTTLLSESFGSSSGPLRGLVVTIDLRLQTVTLVGDSQLVAVAEGYLKQID…	0	Syn_WH7805_1841	LELELLLKRAIPGTLSSADEPDLLNDLAAMGLDPTRHGELTAALSSLLKPARAEPGQAPDDNDENTESIADTATSYLAEFTVDGVLEDDPDQAALQSSSIVDLEDGLNDADRSPVINLVDRILMQALQLGASDIHVEPQQAGLQLRFRQDGVLQSSIEPLPSRLVPAVTSRFKIMADLDIAERRMAQDGRIRRRFQHRTVDFRVNCLPSRFGEKIVLRLLDSSATQLGLDKLITSESTLDTVRSLGSKPFGMILVTGPTGSGKSTTLYSLLAERNDPGINISTVEDPIEYTLPGITQCQVNREKGFDFSQALRAFMRQDPDVLLVGETRDLETAKTAIEAALTGHLVLTTLHCNDAPSAIARLDEMGVEPFMVSASLIGIVSQRLLRRVCPDCRIPYHP…	0	Syn_WH7805_2292	MNNAPITRKFLCLTRPSFALLAFTLLGCSQPGVVIGSASSNLPVPPGIQVQFNHRDNNRYRSPLGDQWRNGDDLERHLVEHIDRATNELLVAVQELTLPQIASALVRAHQRGVIVQVVLENTYSAPWADLHESDLPAHARQRLRRLKALADLDSDGVLTSRERRAGDAVGLLQQGGIPVIDDTEDGSRGSGLMHHKFMVIDQQLVITGSANFTSSGIHGDAGAPRTRGNVNHLLSIQSTELANVFREEFQILWGDGPGGLQNSRFGRGKPSRPVRGVMVGGVRVDVLFAPHSQRSEDHGLQLIAQHLTAAKHSIDLALFVFSAQSLTDVLAERSQSQVAIRLLADPGFASRSFSEVLDLLGVDLPDRFCKLEKGNRPLVKALSGVGSPRLARGDKLHHK…	0	Syn_WH7805_1164	MNSALATALLLLLGALGAALSQTWHHWCTLLVVLGLGLAVLRRWLRLSGQSLGLITLLLTLVIARCGLAAEPRPHPLDPSHRIPMRGPAEVVTLQGRLLSDGQVRNGRCRALVEVNHLDGERRRGRMELTVDPCQEPLRLGDWIEASGPLRRPRPAAHPLLRGGAERLVARGSWSQIRTESIRVLRHSWTPLADGRRRIAETFTEAAGPSCGGLLAALVLGSAQVNLLADLREAFRVAGLSHALAASGFHLSVLLGTTLAGTRSLPSALRLVAAGSAMALFLALTGAQPSVVRAVLMGAAALLIRERGQRSRPLGVLVFTLLLMLLLHPSWARSVGFQLSAAATAGLVLSAAPLEQWLCTHGLRWLRPLAPALSVPLAALAWTLPLQLLHFGSAPLYAL…	0
Synechococcus sp.	Syn_A15-60	5.1	VII	3c	58.2		Syn_A15-60_2557	MTTLNSRLQLAMLNRKKGRNLLEKGFTLVELMIVIVIVGILSSVALPNFLSQQDKAKATEGTTTLSSILKTAYADYQADNSATDASTAATVAIAGANKVNFDYAHSPVTTGDTIRVLATGKAGLEDKGNLGGCVKLTTGEIKISKSLDTALTEAKISCPETQNGG	3e-26	Syn_A15-60_2558	MLQTAAMSYTDEYGTTPTTWDQIGTIMPIQTISDSGTKTTASGSLNSTHILRSEKYELSGESNTNITTFSVKSIGGCSNYDAKACVNTQTGQSDIAKKDGNNAILTTTCA	2e-06				Syn_A15-60_2552	LFELICVVALLGLMASLPLVTSGSDHDRLQLDAAARRLLLGLERARSVARREQMACGIALNRDAWNAPEQEALPGELPPCPGVSVALQEVLHQGPIQLHTNLPAVMRVSANGLLLDGGTTVLSHGRLDHSRCLVVSLPLGVSRLGRYQGGPPAQGQRLSSRRCLPDPQEA	2e-49	Syn_A15-60_0018	MAIFSATYQSASGQSRTITIRAKDPQTARRQLRRRGIMATALHAQNKKPNQSTTKDPSTAQKVKANGLLSMDLGEAFQKPPGVKEKAVWASKLAALVDAGVPIVRSLDLMATQQKLPMFKKALTAVGLEVNQGTAMGAAMRKWPKVFDQLTVAMVEAGEAGGVLDESLKRLAKLLEDNARLQNQIKGALGYPVAVLVIAILVFLGMTIFLIPTFAGIFEDLGAELPLFTQLMVDLSELLRSSVALVFAGALLVMVWMFSRYYATHKGRRVVDRFMLKLPLFGDLIMKTATAQFCRIFSSLTRAGVPILMSLEISSETTGNSIISDAILDSRSLVQEGVLLSTALTRQKVLPDMALSMLSIGEETGEMDQMLSKVADFYEDEVSATVKALTSMLEPAMIV…	0	Syn_A15-60_2803	MSCNLSRLSALMLVAGLGVGDVGLLHSLIGGGSAVALAQGTLALRIRRTQEAVEVVIDGVGAQPVLQQRLNGQVWEGQLQLQGTPGLPNGRQQLSDPASGLQRVAISGSGSLYRIEVVPAAGQSLREPVVSADGRALVLQFSGLAAPALLQTGRLDLSAPGTVPQSSYAPPLQPRAVAPPLGDMAVGSMVLQNRSFVNVSGPPVTLTLNNAPAKDALMALARLGGYGFVFVADPTQSSAGSGQSDQGALVSMAFQDESYARALNGVLLASGLQGKLDGRTLLVGPAAASKTFGPQMSKVIRLNQVTARAAAEYLGNLGATFNLTNTITTTTGEAASIGTTQLSDATSQQSSQTPYSESFGASTGPLRGLVVTTDSRLQTLTIVGDSQLVAVAESYLKQI…	0	Syn_A15-60_0021	VIDDRRRLELELLLQQSIPGNLGRADAPSLLQRLKTMGFNPARHAALSEQLTALLDLQSSPLPDHSLGQATPAPTLAINASEPIEPSPDPDAEETTPAVNNMEANTGATNTGANNTVAETATSYLQEFSVDGVLEQDPEEAAAESAGPEDLESSLNDADRSPVINLVDRILMQALQLGASDIHVEPQQAGLQLRFRQDGVLQSHIEPLPSRLIPAVTSRFKIMADLDIAERRIAQDGRIRRRFQNRTVDFRVNSLPSRYGEKIVLRLLDSSATQLGLDKLISNPEALELVRALGSKPFGMILVTGPTGSGKSTTLYSLLAERNEPGINISTVEDPIEYTLPGITQCQVNRDKGFDFSQALRAFMRQDPDVLLVGETRDLETAKTAIEAALTGHLVLTTL…	0	Syn_A15-60_0613	LLLSCSQPGEVVGQGSEPLPRPKGIALHFNHRDSSRYRHPLTGEWRNGDNLEQALIAQIKSAEHELLVAVQELSLPAIAEALVQASQNGVKVHVVLENTYSTPWTELHPTDLPARGRQRLHQLQKLADRNRDGQLSAEERMRGDAVAILKRGGVPIIDDTEDGSRGSGLMHHKFIVVDQRRVVTGSANFTSSGLHGDVGAPNSRGNVNHLLSIDSMDLAAIFREEFELMWGDGPSGLNNSRFGRGKERRGPQVASIDGIRVEVLFPPHSPQDPEHGLNLIGRTLAKARQTIDMALFVFSAQSLTDVLAERHNAGVAIRLLADPGFASRFFSEVLDLLGLALPDRFCKLEAGNQPLTTPLKNIGTPRLARGDKLHHKFAVIDNKMVITGSFNWSPSAAHT…	0	Syn_A15-60_2533	MNPAVSGALLLLLACMGAAQVRFPAQGIALAILLMLGLAGWARRWRRTPQQLLAFALVLGLAGSRCGMASVPRPHSSDPAQLIPVDGPAPVVQLIGRIRADAPIRDQRCRALLEVSRIDGVVRHGRSELTLEDCEQPLLEGAWIEVRGPLTRPQPSAHPLLSDVSQRLAAQGCWSRLRTDAIRLLHQDATPLADARRRIALWFIESAGEERGSLLAALVLGSAQVSLPERLRDGFRVAGLSHALAASGFHLSVLLGTTVVCTRRWPVACRLGAGVAAMVFFLALAGAQASVVRAVLMGAAALLIREGGHRSRPLGVLLITLVVMLLVHPPWARSIGFQLSAAATAGLVISAGPIEQQLCGWCPPSIAPLVPLLSVPMAALLWTLPLQLFHFGAIPLYAV…	0
Synechococcus sp.	Syn_A18-25c	5.1	VII	3c	58.2		Syn_A18-25c_2517	MRKGDGESVSTTGAKTIHPIHRPAMTTLNSRLKLAMLNRKKGRNLLEKGFTLVELMIVIVIVGILSGVALPNFLNQANKAKATECTSQIGSVLSTYGADAVGDKAEAKTSADAVVTAFVASSDYCNISTPTVAANGVFSISALGKGDLDGEYFAEACVNPATGERQVITSTEAAPTAPTCV	1e-24	Syn_A18-25c_2518	MPKKTTGGFTLTELLTAVSILGILTSISLPIFSNQVTKTRQGEAEAMLIQLQISTMAYIDEFMIPPTHWGDLSRISTILTESGPIEASTRDAKAGGALSEEITIPSGKYKIKATTGSNFVFEAISQQESHKDENLFNVIGCINTENGAADMIRGNETTADQSLLTCNAST	7e-74	Syn_A18-25c_2522	MLIVGLTTTWAMPQFTKRLQQSEIDHYQNQVEAGFYSLRAKIGRTKSSCEINMPAETFNNYLPPDKTLEFTTSSGAITNSDRLNCCNTEILSLSNTTNPCLDGPLIPKSVGGPFRFLVTERNGSENIRIRLDIYDEKAKTFGPVRYHELTPPGTTASGSILLVRLQHSKDLERERPQLIERCLMILPTGTIKRGNWSPTSSQCILYGQ	1e-104	Syn_A18-25c_2512	MTRSQTGFTLIELLCVVALLGVTASLPLVTSGSDRDRLQLDAAARRLLLGLERARSVARREQMACGIALKRDAWSAPEQEALPGGLPSCPGVSVALQEALHQGPILLHTNLPAVVRVTANGLLLDGGTTVLSHGRLDHTRCLVVSLPLGVSRLGHYQGGPPVQGQRLSSRRCLPDPQEA	5e-52	Syn_A18-25c_0018	MGQFRATYLNRKGERLSITLKANDSASVRQQLRKRGFKPIQVESCHQQADAPGQRTRRFEARCLTSRGRSRTVTLNASSADDARKQLRKSGLRLQEIQLVTDNNGVDPDDKRKERQTKSNLLQSLEEALQKPPGVKDKAVWASKLAALVDAGVPIVRSLDLMATQQKLPMFKKALTAVGLEVNQGTAMGAAMRQWPKVFDQLTVAMVEAGEAGGVLDESLKRLAKLLEDNARLQNQIKGALGYPVAVLVIAILVFLGMTIFLIPTFAGIFEDLGAELPLFTQLMVDLSELLRSSVALVFAGALLVMVWMFSRYYATHKGRRVVDRFMLKLPLFGDLIMKTATAQFCRIFSSLTRAGVPILMSLEISSETAGNSIISDAILDSRSLVQEGVLLSTALTRQ…	0	Syn_A18-25c_2763	MSCNLSRLSALMLVAGLGVGDVGLLHSLIGGGSAVALAQGTLALRIRRTQEAVEVVIDGVGAQPVLQQRLNGQVWEGQLQLQGTPGLPNGRQQLSDPASGLQRVAISGSGSLYRIEVVPAAGQSLREPVVSADGRALVLQFSGLAAPALLQTGRLDLSAPGTVPQSSYAPPLQPRAVAPPLGDMAVGSMVLQNRSFVNVSGPPVTLTLNNAPPKDALMALARLGGYGFVFVADPTQSSAGSGQSDQGALVSMAFQDESYARALNGVLLASGLQGKLDGRTLLVGPAAASKTFGPQMSKVIRLNQVTARAAAEYLGNLGATFNLTNTITTTTGEAASIGTTQLSDATSQQSSQTPYSESFGASTGPLRGLVVTTDSRLQTLTIVGDSQLVAVAESYLKQI…	0	Syn_A18-25c_0020	VIDDRRRLELELLLQQSIPGNLGHADAPSLLQRLKTMGFNPARHAALSEQLTALLDLQSSPHPDHSFGQATPAPTLAINASEPIEPSPDPDAEETTPTVNNMEANTGATNTGANNTVAETATSYLQEFSVDGVLEQDPEEAAAESAGPEDLESSLNDADRSPVINLVDRILMQALQLGASDIHVEPQQAGLQLRFRQDGVLQNHIEPLPSRLIPAVTSRFKIMADLDIAERRIAQDGRIRRRFQNRTVDFRVNSLPSRYGEKIVLRLLDSSATQLGLDKLISNPEALELVRALGSKPFGMILVTGPTGSGKSTTLYSLLAERNEPGINISTVEDPIEYTLPGITQCQVNRDKGFDFSQALRAFMRQDPDVLLVGETRDLETAKTAIEAALTGHLVLTTL…	0	Syn_A18-25c_0583	LLLSCSQPGEVVGHGSEPLPRPKGIALHFNHRDSSRYRHPLTGEWRNGDNLEQALIAQIKSAEHELLVAVQELSLPAIAEALVQASQNGVKVHVVLENTYSTPWTELHPTDLPARGRQRLHQLQKLADRNRDGQLSAEERMRGDAVAILKRGGVPIIDDTEDGSRGSGLMHHKFIVVDQRRVVTGSANFTSSGLHGDVGAPNSRGNVNHLLSIDSMDLAAIFREEFELMWGDGPSGLNNSRFGRGKERRGPQVASIDGIRVEVLFPPHSPQDPEHGLNLIGRTLAKARQTIDMALFVFSAQSLTDVLTERHNAGVAIRLLADPGFASRFFSEVLDLLGLALPDRFCKLEAGNQPLTTPLKNIGTPLLARGDKLHHKFAVIDNKTVITGSFNWSPSAAHT…	0	Syn_A18-25c_2487	MGAAQVRFPAQGIALAILLMLGLAGWARRWRRTPQQLLAFALVLGLAGSRCGMASVPRPHSSDPAQLIPVDGPAPVVQLIGRIRADAPIRDQSCRALLEVSRVDGVVRHGRSELTLEDCEQPLLEGAWIEVRGPLTRPQPSAHPLLSDVSQRLAAQGCWSRLRTDAIRLLHQDATPLADARRRIALWFIESAGEERGSLLAALVLGSAQVSLPECLRDGFRVAGLSHALAASGFHLSVLLGTTVVCTRRWPVACRLGAGVAAMVLFLALAGAQASVVRAVLMGAAALLIREGGHRSRPLGVLLITLVVMLLVHPPWARSIGFQLSAAATAGLVISAGPIEQQLCGWCPPSIAPLVPLLSVPMAALLWTLPLQLFHFGAIPLYAVSSNLLAAPLLSPLTL…	0
Synechococcus sp.	Syn_NOUM97013	5.1	VII	3a	58.8		Syn_NOUM97013_0631	MRKGDGESVSTTGAKTIHPIHGPAMTTLNSRLQLAMLNRKKSRNLLQKGFTLVELMIVIVIVGILSSVALPNFLSQSNKAKGTEAKSQISAIMKTAGGLYADGGMNAIDITGNPTCSRLGGPDNFVAADDTVNPAVAQSGGKFNYVCEKDGDILKVTATASAMDDSIETNTVQMTLNVPLGQIVTVTNQTSEMFGGTKADSKPTG	1e-28	Syn_NOUM97013_0630	MHQKKSLGFSLSEVLATVAITGLLSSVAIPSFKGNIDRSRQNEAVSSVSQIQTTIAAYADEYGSLPSQWSELNKISAVITNDGPAEDNNFEPITLLGGFYDVTITNDGNLFTITATPNDNSNLNVIACLDLANGASGMNKGTKDEETTTPNCG	7e-21	Syn_NOUM97013_0627	MRQGEVDRYTQQLETGLFSLRAKLGQQKTSCTLKFEGAELTTFKSPKDLLEMKTHPERIECCNSDIKAANQAKNIDSGCTSGPNVGSLLAENLSGIEKDRVIRDRSLRLIEQEGTSISDAVEVAVNLENYELTPPGTSTMSDDLIFLIRSKESDQSKLRTRCLQISGTGTIFSASWNDTQSRCEK	1e-17	Syn_NOUM97013_0636	LIELLCVVALLGLMVSLPLVTSGSDRDRLQLDAAARRLLLGLERARSVARREQMACGIALSVDAWSAPEAEALQSELPPCPGVSVALQEVLHQGPIQLHTNLPAVMRVSANGLLLDGGTTVLSHGRLDHTRCLVVSLPLGVSRLGRYQGGPPAEGQRLSSRRCLPDSQEA	1e-49	Syn_NOUM97013_0018	MGQFRATYLNRKGERLSITLKAEDSASIRQQLRKRGFKPIQVESCHQQPDAPGQRTRRFEARCLTTRGRTRTVTLNAASADDARRQLRKSGLRVQEIQLVTDTNGGDPDDKGKAPQTKSNLLQSLEEALQKPPGVKDKAVWASKLAALVDAGVPIVRSLDLMATQQKLPMFKKALTAVGLEVNQGIAMGAAMRQWPKVFDQLTVAMVEAGEAGGVLDESLKRLAKLLEDNARLQNQIKGALGYPVAVLVIAILVFLGMTIFLIPTFAGIFEDLGAELPLFTQLMVDLSELLRSSAALVFAGALMVMMWMFSRYYATHKGRRVVDRLMLKVPLFGDLIMKTATAQFCRIFSSLTRAGVPILMSLEISSETAGNSIISDAILDSRSLVQEGVLLSTALTRQ…	0	Syn_NOUM97013_2690	MSCNLSRLSALMLVAGLSAGDLGLLHGITQGGSAVAMAQGMLSLQIRRTQDAVEVVIDGVGAQPVLQQRLNGQVWEGRLQTQGPRGLREGLQQLSDPQAGLERVALSGSGDQFNLRVTAEGGQLLQAPVVSAAGNSLILQFSGLRVASSRQVGQLDLATPGAVPQSRYAPQLRPRAVAPPLGDMAVGSMVLQNRSFVNVSGPPVTLTLNNAPAKDALMALARLGGYGFVFVADPTASSADSGPNDQDALVSMAFRDESYARALNGVLLASGLQGKLDGRTLLVGPAAASKTFGPQFSKVIRLNQVSAKAAAEYLGNLGATVNFTNTIRVTSGDPASQGTAEISNRTSQESSTITTAESFGASVGPLRGLVITTDSRLQAITLVGDSGLVRIAEGYLRQV…	0	Syn_NOUM97013_0020	VDGVLEQDPEEAAAESAGPEDLESSLNDADRSPVINLVDRILMQALQLGASDIHVEPQQAGLQLRFRQDGVLQSHIEPLPSRLIPAVTSRFKIMADLDIAERRIAQDGRIRRRFQNRTVDFRVNSLPSRYGEKIVLRLLDSSATQLGLDKLISNPEALELVRALGSKPFGMILVTGPTGSGKSTTLYSLLAERNEPGINISTVEDPIEYTLPGITQCQVNRDKGFDFSQALRAFMRQDPDVLLVGETRDLETAKTAIEAALTGHLVLTTLHCNDAPSAIARLDEMGVEPFMVSASLIGIVSQRLLRRVCPHCRVAYRPDPEELARFGLMASHEADVSFFKANHQDGEFNNCPHCQGSGYKGRVGVYEVLRMNEELAAAVAKGATTDMVRQLALEGGMKT…	0	Syn_NOUM97013_2474	LLLSCSQPGTVVGRGGEPLAMPNGITLHFNHRDSNRYRHPLTGKWRNGDDLEQALIAQIESAEQELLVAVQELSLPAIADALVQASQNGVKVHVVLENTYSTPWTELHPTDLPAHGRQRLHQLQTLADRNRDGTLSAEERLHGDAVAILRRGGVPTIDDTEDGSRGSGLMHHKFMVVDRRRVVTGSANFTSSGLHGDAGAPQTRGNVNHLLSIDSAELAAVFREEFEQMWGDGPSGQKDSRFGRGKESRPLQTVHHDDIRIDVLFPPHSPKDADHGLNLIGRILDTAQQTIDMALFVFSAQSLTNVLAERQDAGVGIRLLADPGFASRSFSEVLDLLGLALPDRFCKLEAGNQPLTTPIKGIGTPRLARGDKLHHKFAVIDHKTVITGSFNWSPSAAHT…	0	Syn_NOUM97013_0669	MNPAVSGALLLLLACMGAAQVRLPAQGIALAVVLALGLAGWARRWTRTPQQLLAFAVVLGLASSRCGMASVPRPQIGDPAQLIPVDGPAPVVQLTGRVRADAPVRDHRCRALLQVSRIDGVIRHGRSELTLEACEQPLLEGAWIEVRGPLTRPQPSAHPLLSDAFRRLAAQGCWSRLRTDAIRLLRQDATPLADARRRIARCFIEIAGEERGSLLAALVLGSAQVSLPESLRDGFRVAGLSHALAASGFHLSVLLGTTLVCTRRWPAPSRLGAGVAAMVLFLALAGAQASVVRAVLMGAAALLIRERGYRSRPLGVLLITLVVMLLVHPAWARSIGFQLSAAATAGLLISAAPIEQQLRSCCPSFVARLAPPLAVPVAALLWTLPLQLFHFGAVPLYAL…	0
Synechococcus sp.	Syn_RS9909	5.1	VIII	1	64.4		Syn_RS9909_0688	MSTLNNRLQLALLKRKRSGNALQKGFTLVELMIVIVIVGILSAVALPNFLNQTTKAKVSEATTKLSGLLKEGHAEYQYSNDASKVQTTLETPTTGSIAKADAAGNFDYAVTGTLAANATVLPMTATGKSGAGADLASKVLSGCVNLSTGKIEINNTLGATAPTCS	3e-20	Syn_RS9909_0686	VLITVVIVGILSAIALPNYFNQVQRTRQSEAAAALAQLQNTLVAYVDENNTTASGCNNGSAPTWGDLNGIAAVMTDSGPASGCTSLNTAITMPNGRYTITRTDNGSNDDYYEFTAADSSAANFNVMACVDLSNGASDLEQGSSSAAITASDLDCR	3e-23	Syn_RS9909_0683	MHRWPSRGFTLVEMLVMLVIAGLTTAWALPAWRRQLLQGQVDRYTENLEAGLFDLKAKAGKEKISFIATPPARDSFLEPWQLVEFTKPDGTRVNGSDGRLCVIEGDNDPACNADAALNPRDPDFRFLKLENTKQAREVELMIHLKGGQTKFEITPPGTINHDDVVFVIRSRHHASMTGQPLKQRCVLLSGNGYLHRGNWTQSTSQCDSS	1e-24	Syn_RS9909_0693	MNQASKGFSLVELLVAIAILGILASLGLVHAGSDRDQLQLDTAARRLQLGLERGRSLARRQQRACGISLEAEGWLPSAEEALPGELAACSGAGLALQEALEQGPIQLHTNLPPVLRIAANGLLIDGGTVVLSHSRLQRSRCLVVSLPLGISRLGLYDGAAPAGGEAPSSSRCRPDPGEA	6e-53	Syn_RS9909_0018	MASFVATYSGPAGDNRSIRIQAKDVTSARKLLRRRGIRANSLVADPSATGDSPRTGAGSRSWLSIDWNAALEKAPGVKDKAVFASKLAALVDAGVPIVRSLDLMARQQRLPMFKRALLQISLEVNQGTAMGAAMRQWPKVFDPLSIAMVEAGEAGGVLDESLKRLAKLLEDNARLQNQIKGALGYPVAVLVIAILVFLGMTIFLIPTFAGIFKDLGAELPLFTQLMVDLSELLRSPLSLLLAGVMLMALWMLSRYYATAKGRRAIDRLLLRLPLFGDLIMKTATAQFCRIFSSLTRAGVPILMSLEISSDTAGNSIISDAILASRGLVQEGVLLSAALIRQNVLPEMALSMLAIGEETGEMDQMLSKVADFYEDEVTASVKALTSMLEPAMIVVVGGIV…	1e-175	Syn_RS9909_2614	LEPDRIDTIRPAVAAQGPLFVMRSPQRRICASMLSSCLGGTALLGAFGLYELAAAPVLAEADGVMQLQARRSAEGLEIVVVGVGAQPVLQQRLESGQWQGRLTTQGTPGVRGGVSRLSLPDLGIQRFSLEGSGSTYLLRFDAVNGVTPPDPLVSADGRNLILSFPGLASPTLQTGRLDLNTPGRVPQARYAPPLRPRAVAPPLGDMAVGTMVLQNRSFVNVSGPPVTLTLNNAPAKDALLSIARLGGYGFVFVGEDLPGTTTTPGVPGTTPPSGQGLGGLIPVTMSFQNENYARALNGILLASGLQGKLDGRTLLVGTSVSAKTFGPQVSKVYRLNQASATSAADYLASLGASMSKVNTTSIITGEPASAGTSQLSTQTSQTRSTLTNVETYGSSVGPL…	0	Syn_RS9909_0020	LTVHAPAAAAQNPWHQQRLELELLLQVPVPERLDAAADAQLQEAMRRKDLTQQLQPLLARRDDSRDDSRDTPAPSLLDGFDPEGVLEDDADENARLAGLHEDLEQSLRDSETSPVVNLVNRILLQALQLGASDIHVEPQQAGLQVRFRQDGVLQSYSEPLPSRLVPAVTSRFKIMADLDIAERRQAQDGRIRRRFQERTVDFRVNSLPSRFGEKIVLRLLDSSATQLGLDTLITDPAALDLVRNLGAKPFGMILVTGPTGSGKSTTLYSLLAERNDPGINISTVEDPIEYTLPGITQCQVNRDKGFDFSTALRAFMRQDPDVLLVGETRDLETAKTAIEAALTGHLVLTTLHCNDAPSAIARLSEMGVEPFMVSASLIGIVSQRLLRKVCHHCCESYQP…	0	Syn_RS9909_2406	LALLTASCSQPGQLLGQTPPEPPLPPGINVAFNHRDGARYRSPLTGQWRNGDNLEQLVIKAVETARSEILVAVQELSLPRIAQALVAAQARGVRVQVVLENTYSTPWSEQHLADLPPHGRHRLEQLEALADRNGDGVLSAEERHNGDAVAILTRAGVPLIDDTEDGSKGSGLMHHKVVVIDRAVVLTGSANFTSSGLHGDAGAASTRGNVNHLLQIESPQLAAVFAAEFARMWGDGPGGGQDSRFGRGKDSGGVETVQVGATRIEVLFAPHAKADPHHGLRLIGAQLAAAQRSIAMALFVFSAQELADVLRERVEQGVEVRLLADPGFASRSFSEVLDLLGVALPDRFCKLEAGNQPFETPLQGVGTPRLARGDKLHHKFAVIDNTTVITGSFNWSPSA…	0	Syn_RS9909_0709	MPRSEFTLAATALALAALLAGALAVTPGHWLLVLLALACGLAWLCRCRSLAWRHGGALLLLLLALAAGSSWRSQASPPQRDPLLAVLNDASMEAPQQIEAVLLADSRTLGERCQALLAVERVNGRPLRGRTELQIQPCERGLEQGWRIAAEGRLRQPAPAAHPLVPGAAERLAAQGVHTQFRAEAFRLLSQQWTPLADARRRIAAQLQRWAGPREGSLLAALVLGSAQVSVPSELRDAFRVAGLSHALAASGFHLSVLLGTTLALVRSLPVALRLGGGGLAMASFLALAGGQPSVVRAVLMGAAALLIREGGGRSRPLGVLLITLVLMLLIHPAWAHSIGFQLSAAATAGLVISAGPIEAWLAERVPRGCLGWLPAALSVPLAALLWTLPLQLLHFGST…	0
Synechococcus sp.	Syn_RS9917	5.1	VIII	1	64.8		Syn_RS9917_0464	MSTLNNRLQLALLKRKRSGNALQKGFTLVELMIVIVIVGILSAVALPNFLNQTTKAKVSEATTKLSGLLKEGHAEYQYSNDASKVQTTLETPTTGSIAKADAAGNFDYAVTGTLAANATVLPMTATGKSGAGADLASKVLSGCVNLSTGKIEINNTLGATAPTCS	3e-20	Syn_RS9917_0465	MVTRFLTPSSDRSRNARAEAFTLTEVLITVVIVGILSAIALPNYFNQVQRTRQSEAAAALAQLQNTLVAYVDENNTTASGCNNGSAPTWGDLNGIAAVMTDSGPASGCTSLNTAITMPNGRYTITRTDNGSNDDYYEFTAADSSAANFNVMACVDLSNGASDLEQGSSSAAITASDLDCR	4e-26	Syn_RS9917_0468	MHRWPSRGFTLVEMLVMLVIAGLTTAWALPAWRRQLLQGQVDRYTENLEAGLFDLKAKAGKEKISFIATPPARDSFLEPWQLVEFTKPDGTRVNGSDGRLCVIEGDNDPACNADAALNPRDPDFRFLKLENTKQAREVELMIHLKGGQTKFEITPPGTINHDDVVFVIRSRHHASMTGQPLKQRCVLLSGNGYLHRGNWTQSTSQCDSS	1e-24	Syn_RS9917_0459	MNQASKGFSLVELLVAIAILGILASLGLVHAGSDRDQLQLDTAARRLQLGLERGRSLARRQQRACGISLEAEGWLPSAEEALPGELAACSGAGLALQEALEQGPIQLHTNLPPVLRIAANGLLIDGGTVVLSHSRLQRSRCLVVSLPLGISRLGLYDGAAPAGGEAPSSSRCRPDPGEA	6e-53	Syn_RS9917_1138	MASFVATYSGPAGDNRSIRIQAKDVTSARKLLRRRGIRANSLVADPSATGDSPRTGAGSRSWLSIDWNAALEKAPGVKDKAVFASKLAALVDAGVPIVRSLDLMARQQRLPMFKRALLQISLEVNQGTAMGAAMRQWPKVFDPLSIAMVEAGEAGGVLDESLKRLAKLLEDNARLQNQIKGALGYPVAVLVIAILVFLGMTIFLIPTFAGIFKDLGAELPLFTQLMVDLSELLRSPLSLLLAGVMLMALWMLSRYYATAKGRRAIDRLLLRLPLFGDLIMKTATAQFCRIFSSLTRAGVPILMSLEISSDTAGNSIISDAILASRGLVQEGVLLSAALIRQNVLPEMALSMLAIGEETGEMDQMLSKVADFYEDEVTASVKALTSMLEPAMIVVVGGIV…	1e-175	Syn_RS9917_1327	MLSSCLGGTALLGAFGLYELAAAPVLAEADGVMQLQARRSAEGLEIVVVGVGAQPVLQQRLESGQWQGRLTTQGTPGVRGGVSRLSLPDLGIQRFSLEGSGSTYLLRFDAVNGVTPPDPLVSADGRNLILSFPGLASPTLQTGRLDLNTPGRVPQARYAPPLRPRAVAPPLGDMAVGTMVLQNRSFVNVSGPPVTLTLNNAPAKDALLSIARLGGYGFVFVGEDLPGTTTTPGVPGTTPPSGQGLGGLIPVTMSFQNENYARALNGILLASGLQGKLDGRTLLVGTSVSAKTFGPQVSKVYRLNQASATSAADYLASLGASMSKVNTTSIITGEPASAGTSQLSTQTSQTRSTLTNVETYGSSVGPLRGLTGTTDARLQTVTLVGDSQLVAIAESYLKQ…	0	Syn_RS9917_1136	LTVHAPAAAAQNPWHQQRLELELLLQVPVPERLDAAADAQLQEAMRRKDLTQQLQPLLARRDDSRDDSRDTPAPSLLDGFDPEGVLEDDADENARLAGLHEDLEQSLRDSETSPVVNLVNRILLQALQLGASDIHVEPQQAGLQVRFRQDGVLQSYSEPLPSRLVPAVTSRFKIMADLDIAERRQAQDGRIRRRFQERTVDFRVNSLPSRFGEKIVLRLLDSSATQLGLDTLITDPAALDLVRNLGAKPFGMILVTGPTGSGKSTTLYSLLAERNDPGINISTVEDPIEYTLPGITQCQVNRDKGFDFSTALRAFMRQDPDVLLVGETRDLETAKTAIEAALTGHLVLTTLHCNDAPSAIARLSEMGVEPFMVSASLIGIVSQRLLRKVCHHCCESYQP…	0	Syn_RS9917_1535	MGWLNRNLMGGLGAVGLALLTASCSQPGQLLGQTPPEPPLPPGINVAFNHRDGARYRSPLTGQWRNGDNLEQLVIKAVETARSEILVAVQELSLPRIAQALVAAQARGVRVQVVLENTYSTPWSEQHLADLPPHGRHRLEQLEALADRNGDGVLSAEERHNGDAVAILTRAGVPLIDDTEDGSKGSGLMHHKVVVIDRAVVLTGSANFTSSGLHGDAGAASTRGNVNHLLQIESPQLAAVFAAEFARMWGDGPGGGQDSRFGRGKDSGGVETVQVGATRIEVLFAPHAKADPHHGLRLIGAQLAAAQRSIAMALFVFSAQELADVLRERVEQGVEVRLLADPGFASRSFSEVLDLLGVALPDRFCKLEAGNQPFETPLQGVGTPRLARGDKLHHKFAVI…	0	Syn_RS9917_0443	MPRSEFTLAATALALAALLAGALAVTPGHWLLVLLALACGLAWLCRCRSLAWRHGGALLLLLLALAAGSSWRSQASPPQRDPLLAVLNDASMEAPQQIEAVLLADSRTLGERCQALLAVERVNGRPLRGRTELQIQPCERGLEQGWRIAAEGRLRQPAPAAHPLVPGAAERLAAQGVHTQFRAEAFRLLSQQWTPLADARRRIAAQLQRWAGPREGSLLAALVLGSAQVSVPSELRDAFRVAGLSHALAASGFHLSVLLGTTLALVRSLPVALRLGGGGLAMASFLALAGGQPSVVRAVLMGAAALLIREGGGRSRPLGVLLITLVLMLLIHPAWAHSIGFQLSAAATAGLVISAGPIEAWLAERVPRGCLGWLPAALSVPLAALLWTLPLQLLHFGST…	0
Synechococcus sp.	Syn_WH8101	5.1	VIII	1	63.3		Syn_WH8101_0658	MSILNNRFQLALLKRKRSGNALQKGFTLVELMIVIVIVGILSAVALPNFLGQASKAKITEPLGKVSAGLKQAQSLWVETGTFTGVTCADIGFTADANGAYTENNWTYTCTPAANGDSIVLAATGVADSANDNLGLSACSIDGPTGVITPCTKDTNASS	5e-26	Syn_WH8101_0656	VLITVVIVGILSAIALPNYFNQVQRTRQSEAAAALAQLQNTLVAYVDENNTTASGCGAGTAPTWGDLNGIAAVMTDSGPASGCTSLSSAITMPNGRYTITRSDNSANDDYYEFTAADSSAANFNVMACVDLSNGASDLEQGSSSAAITASDLDCR	3e-22	Syn_WH8101_0652	MPSRGFTLLEMLVMLVIAGLTTAWALPAWRRQLLQGQVDRYAENLEAGLFDLKAKAGKEKISFIATPPARDSFLEPWQLVEFTKPDGTRINGSDGRLCVIEGDNDPACNADAALNRRDPDFRFLKLENTKQAREVEIMIHLKGGQTTFEITPPGTINHDDVVFVIRSRHHASMTNQPLKQRCVLLSGNGYLHRGNWNQSTSQCDSS	2e-24	Syn_WH8101_0663	MNKASKGFSLVELLVAIAILGILASVGLVHAGSDRDQLQLDTAARRLQLGLERGRSLARRQQRACGISLDAEGWLPSAEEALPGELVACSGAGLALQEALEQGPIQLHTNLPPVLRIAANGLLIDGGTVVLSHGRLKRSRCLVVSLPLGISRLGLYDGAAPAGGEAPSSSRCRPDPGEA	3e-53	Syn_WH8101_0018	MASFVATYSGPAGDNRSIRIQAKDVSSARKLLRRRGIRANSLVADPSTTGDKPRTGGSSRSWLSIDWNAALEKAPGVKEKAVFASKLAALVDAGVPIVRSLDLMARQQRLPMFKRALLQISLEVNQGTAMGAAMRQWPKVFDQLSIAMVEAGEAGGVLDESLKRLAKLLEDNARLQNQIKGALGYPVAVLVIAILVFLGMTIFLIPTFAGIFKDLGAELPLFTQLMVDLSELLRSPVSLLLAGGLLMAVWMLSRYYATAKGRRAIDRLLLRLPLFGDLIMKTATAQFCRIFSSLTRAGVPILMSLEISSDTAGNSIISDAILASRGLVQEGVLLSAALIRQNVLPEMALSMLAIGEETGEMDQMLSKVADFYEDEVTASVKALTSMLEPAMIVVVGGIV…	1e-175	Syn_WH8101_2706	MRLISTRLISACCLISCVAADATCLLGGLGRRSVMAQSQGVMSLAMRRTANGVEVVIAGVGEQPVLQQRIQAGQWQGRLQTRGTPGVRNGQQQISDPSLGLAQVSLSGAGSTYSVNVELVEGQPLSEPVVSADGQDLILQFSGLVLPPSLQTGRLDLNTPGRLPQPRYAPPLRPRAVAPPLGDMAVGTMVLQNRSYVNVSGPPVTLTLNNAPAKDALMALARLGGYGFVYLGDDAASPGVTTANASGASTAPGASGGGGRPVSMAFQNESYARALNGVLLASGLQGKLDGRTLLVGSAVSAKTFGPQVSKVYRLNQASAASAADYLASLGASISKVNTTSITSSETASSGTPANNTAASTATTSQLTNIETYGASVGPLRGLSGTTDSRLQTITLVGDS…	0	Syn_WH8101_0020	LTVHAPAAAAQNPWHQQRLELELLLQVPVPERLDAAADAQLQEAMRRKDLTQQLQPLLARRDDSRDDSHDAPAPSLLDGFNPEGVLEEDPDENARLAGLHEDLEQSLRDSETSPVVNLVNRILLQALQLGASDIHVEPQQAGLQVRFRQDGVLQSYSEPLPSRLVPAVTSRFKIMADLDIAERRQAQDGRIRRRFQERTVDFRVNSLPSRFGEKIVLRLLDSSATQLGLDTLITDPAALELVRNLGAKPFGMILVTGPTGSGKSTTLYSLLAERNDPGINISTVEDPIEYTLPGITQCQVNRDKGFDFSTALRAFMRQDPDVLLVGETRDLETAKTAIEAALTGHLVLTTLHCNDAPSAIARLSEMGVEPFMVSASLIGIVSQRLLRKVCNHCCESYQP…	0	Syn_WH8101_2513	LALLTASCSQPGQLLGHALPEPPLPPGINVAFNHRDGARYRSPLTGQWRNGDNLEQLVIEAVETARSEILMAVQELALPEIASALVRAQKRGVRVQVILENTYSTPWSDLHRADLAPHGRHRLAQLEALADRNHDGVLSAEERHNGDAVAILTRAGVPLIDDTEDGSKGSGLMHHKFVVIDRRLVVTGSANFTSSGMHGDAGAASTRGNVNHLLQIASPELAAVFAAEFARMWGDGPGGRQDSRFGRGKDSGGVETVPVGDTRIEVLFAPHAKANPHHGLRLIGEQLAAAQRSIAMALFVFSAQELADVLQERVRDGVEVRLLADPGFASRSFSEVLDLLGVALPDRFCKLEAGNQPFETPLQEVGTPRLARGDKLHHKLAVIDGTTVITGSFNWSPSA…	0	Syn_WH8101_0679	MPRSEFTLAATALALAALMAGALAVTPGHWLLVLLALACGLAWLCRCRSLSWRHGGALLLLLLVLAAGTSWRSQTSPPQRDPLLAVLSDASIEAPQQIEAVLLADSRKLGERCQALLAVERVNGRLVNGRTELQIQPCERGLEQGWRIAAEGRLRQPAPAAHPLVPGAAERLAAQGVHTQFRAEAFRLLSQHWTPLADARRRIAAQLQRWAGPREGSLLAALVLGSAQVAVPLELRDAFRVAGLSHALAASGFHLSVLLGTTLALVRSLPVALRLGGGGLAMASFLALAGGQPSVVRAVLMGAAALLIREGGGRSRPLGVLLITLVLMLLIHPAWARSIGFQLSAAATAGLVISAGPIEAWLAQRAPRGCLGWLPAALSAPLAALLWTLPLQLLHFGST…	0
Synechococcus sp.	Syn_RS9916	5.1	IX	3dA	59.8		Syn_RS9916_1406	MTPLNSRFQLALLNRKKGKNLIEKGFTLVELMIVIVIVGILSAVALPNFLSQTTKAKVSEASAKLSGLLKEGHAEYQYKSDPTAVQTVMASSITTANSAGNFDYAITGTLTGTSAVLPMTATGNDNDAELEDKVLSGCVNFKTGKVDINTQLDVTPPTCL	3e-24	Syn_RS9916_1405	LNITHKKPNRPNGFTLSEVMITIVIVGILSSIALPNYLNQVNRSRQNEAASTISQIQATIASYADEFGVLPASWSDLNATSAVMTDDGPATATNFQAITLAGGYYDVVISNASNLFTITATREETPNLNIVACVNLTNGASGINKGTKDAAASAPNCG	3e-22	Syn_RS9916_1402	MKLNSSGFSLLELLVGMVIVTIGLSAAIPSYVRNMRQGEVDRYTQQLEAGFFGLRAKLGQQKTSCTLQFDSSGLNNFVPPADLVEMTNYPSRIECCNSDIEAAGQSSGCAYGPEIGVLLAGDSSGMERDKIIRDRSLRLLNREGTPESKLVEVSVNLATYELTPPGTSTMSEDLLFLIRSSSSQEQRLRTRCLKISGTGTVLRASWNSLTSSCVK	7e-27	Syn_RS9916_1411	MHRPTHSEGFSLVELLCAMAVLALLSSVALVNARPQHDRQKLEAAGQRFQLAIDRARLKARRDQQPCGLGLRQEGEASQGLPSCASSGHPLPAADANSGVQVHTNMPSQLRFTTNGLMLDGGLVVFSHPGTHSRLCVVVSLPLGVTRRGHYGADPALELRSKHCRPAS	1e-33	Syn_RS9916_2391	MASFVATYQAASGGDRSVRIQASDLATARKLLRRRGIKATTLQVEDAKTTRKPGETKGANSSGGRQGLLSLDLSAAFEKAPGVREKAVFASKLAALVDAGVPIVRSLDLMASQQRLPMFKRALVQIGLDVNQGTAMAAAMRQWPKVFDKLSIAMVEAGEAGGVLDESLKRLAKLLEDNARLQNQIKGALGYPVAVLAIAILVFLGMTIFLIPTFAGIFEDLGAELPVFTQMMVDLSSLLRSSFSLLLAGGLLIGIWLISRYYATDNGRRVIDRLMLKLPLFGDLIIKTATAQFCRIFSSLTRAGVPILMSLEISSETAGNSIIADAILESRTLVQEGVLLSTALIRQQVLPEMALSMLAIGEETGEMDQMLSKVADFYEDEVSAAVKALTSMLEPAMIV…	1e-176	Syn_RS9916_2149	MSSPRRLSSAILVLALGAAAVDGVAQGTAGGGVARAQSRSQRQGTLQLTLRRKTKALEVVLEGVGERPELQQRLNNGVWEAQLRTQGTPGLMRGPQTLSLPELGIEAVSLSGVGDRYQVTVRPVQGQSLKDPVVSADGRNLILTFSGLGTPQLQTGRLDLNTPGRVPQPRYAPPLRPRAVAPPLGDMAVGTMVLQNRSFVNVSGPPVTLTLNNAPAKDALMALARLGGYGFVFLGQEAANSNGVSEGGDSDPSVKLVSLAFQEENYAKAFNSVLLAAGLKGRIDGKTVFVGSQLANVSFSPSVSKVYRLNQVTADAAAQYLASLGAKVCVPTTTTFNSSNSSTEGTASASSSQTQSSSSTKTEISCYGGNQGEKKSGHLALKGPLLGLEGTTDGRLSTV…	1e-178	Syn_RS9916_2393	VRLTSHKRGKPAPSGHPSLAGSAVSQPQRLVLELLLQEAVPDKLDTTNHERLVKRLVDKGLAPAEHPRVAAALAALQSTGSAEATPPIDSSQPDANPDALVEEPLKASASDDDAINLDSLLSGFNSEGVLEENAEDQTRLTANHEDLEQTLRDTNASPVVNLVNRILLQALQLGASDIHVEPQQIGLQVRFRQDGVLQSYSEPLPARLVPAVTSRFKIMADLDIAERRQAQDGRIRRRFRDRTVDFRVNSLPSRFGEKIVLRLLDSSSTQLGLDKLISNPEALELVRALGSKPFGMILVTGPTGSGKSTTLYSLLAERNDPGINISTVEDPIEYTLPGITQCQVNREKGFDFSTALRAFMRQDPDVLLVGETRDLETAKTAIEAALTGHLVLTTLHCND…	0	Syn_RS9916_1937	MTLRQVWGLALMALTPITCASCSQAGQVLGDPAPDLSLPAGIQVHFNHRDGVGYRSPIDGQWRKGDNLEAELINAIDGADEECLVAVQELTLPAVAQALVRAQARGVRVQVVLENTYSTPWSQMHEAGLPRHARHRIQRLAELADRNGDGRLTATERLEGDALALLAQAGVPMIDDTEDGSKGSGLMHHKFVVIDRRLVLTGSANFTSSGIHGDAGAPRTRGNVNHLLRFNSPELAAVFAAEFTRMWGDGPGGVAKSQFGRGKSDPALEQVQIGNQTISVLFAPHSRSHPNHGLRLIAQELGQAQRNIDMALFVFSAQALANTLQALVEKGIKVRLLADPGFASRPFSEVLDLLGVAMPDHNCMLEARNRPFTTPVKGVGTPRLARGDKLHHKFAVIDH…	1e-175	Syn_RS9916_1431	MPAAVAVATLMLLSLCGAAIAKGGLQWGLLVISLGSGTTLLVQQRRWRSQQALLLSLMLLLCALRGSHAAHIGPGPLDPVHHLAQAGELQQLEGRWQQDSSPKDGQCRGLVLVRRLDGQRVDGLTEVLLNPCSQALRAGALVETRGQLRKPSLSHHPLLPSPAQRLARHNSWSQFKTAELKVVGQRWSPLADARRRIEEQFRAVLGAEQGPVLAALVLGGAQVELPEELRQAFRVAGLSHALAASGFHLSVLLGSVLVVTRSWPRWGRLFAGIGAMLVFLALAGAQASVVRAVLMGLAGLLIQQSGGKSRPLGVLLATLVLMLWLHPAWARSIGFQFSAAATAGLVLTAPGLEARLKPHLPSKAQGLAGALAVPLAAMAWTLPLQWLHFGAMPLYALVA…	1e-172
Synechococcus sp.	Syn_BIOS-E4-1	5.1	CRD1	3cA	55.1		Syn_BIOS-E4-1_0759	VPKPFTNTDSAMTTLNSRLQLAMLNRKRGRNLIEKGFTLVELMIVIVIVGILSAVALPNFLNQTSKAKATECTTKAGTIMGTVGADALDSPAAGTATLNALVSDANGKSALCTFTAGGTGTSVGVPVSGVYTLTAVGKSGSDLENKYSGDFCVNYETGKKGQATSNTATAPTPGASC	7e-25	Syn_BIOS-E4-1_0758	MNHLAKRRRKRARQLSHHTQPDINGFTLTELIIAVGIVVTLSFIAIPSYFSQACKSKTTEVISSVSSLQAIISAYIDETGAYPTNWDNLNSISAIMSVGGEMTGEFTEIWTLPSEHYEITVSGPASSTYNITGVSKDGCPNRDVKACLNASTGASKLSRGDGTTNAVDVICT	2e-14	Syn_BIOS-E4-1_0755	MTCNNTKQKGFSLVELIVGLAILSTASAITVPIITRNWWQVDVDRYASQLESGIYGLRAKLGSRKTSCSMMFPAAESFMTPETITEFSQGKNRTDFKCCDSEISQLIDDTGCMEGYAGNKLSEITGRPLDNLRLVQKESAPESQHVRVAVSTRDFGFTPPGTTANAGTLTFLICHQKALSKGDPTNCIPGQERLSIRCIQIDGTGAIESGNWINDTSIAASSNGRCQAT	3e-21	Syn_BIOS-E4-1_0765	MKRVNAGFSLVELVVTVALLGIIASLVVPDAASDRDRLQLDAAARRLQLGLERARLAARRAQQACGISLGSDAWLEPGQQQLPAALAPCSGVDLALQEAFEQGPIRVHTNLPELIRVSANGLLLDGGTTVLSHERLDQGRCLVVSLPLGVSRVGTYQGDLPALGEAPRSTLCKPRVQEG	3e-53	Syn_BIOS-E4-1_0019	MATFTATYTTATGQERTMTVQANDVTTAKRQLRRRGIKATELRTSKTGSGRNRKKGTAAKADGTSGGSFLSIDLGEAFQKPPGVKEKAVWASKLAALVDAGVPIVRSLDLMATQQKLPMFKKALTAVGMEVNQGTAMGAAMRQWPKVFDQLTVAMVEAGEAGGVLDESLKRLSKLLEDNARLQNQIKGALGYPVAVLVIAILVFLGMTIFLIPTFADIFEDLGAELPLFTQLMVDLSKLLRSSASLVFAGGLLVAVWLFSRYYATDKGRRVVDRLTLKLPLFGDLIMKTATAQFCRIFSSLTKAGVPILMSLEISSETAGNSIISDAILDSRAMVQEGVLLSAALTRQKVLPDMALSMLSIGEETGEMDRMLSKVADFYEDEVATSVKALTSMLEPAMI…	0	Syn_BIOS-E4-1_4164	LLVAGLSLVDLGLLESLMGSGSRAALAQGAMSLRVQSGEGGVEVVIQGVGPQPLLKQRLNGRVWQGSLQTKGTPGILNGRQQLSDSVAGLQRVAISGSGSAYRLEVVPEPGQTLQEPVVSADGRNLILMFPGLRVAPSLQTGLLDLNTPGSVPQASYAPPLRPRAVAPPLGDMAVGTMVLQNRSYVNVSGPPVTLTLNNAPAKDALMALARLGGYGFVFVGDDAAVDQDSDNSGADSANPSGRDVSMAFVNESYSRALNGILLASGLQGKLDGRMLLVGTSVSSKTFGPQVSKVIRLNQVRANAGAEYLGNLGATVNFTNTIKVTTGEPASQGTSEISNTTSQEKSELKATESFGASVGPLRGLVVTTDSRLQTLTLVGDSGLIQVAENYLKQIDLRQR…	0	Syn_BIOS-E4-1_0021	VSDKSRPLELELLLQRTLPGNLGIADEPVLLEELETMGFDPIRHAALAESLTELLSRKPTVSEEAAAPYQEPAITEKSQQSNAEVATNSQPTDPENSKTETVAETATSYLKDFSVDGVLEADPNEDDADSSKPVDLESGLNDAERSPVIDLVDRILMQALELGASDIHVEPQQAGLQLRFRQDGVLQRQIEPLPSRLVPAVTSRFKIMAELDIAERRLPQDGRIRRRFQNRTVDFRVNSLPSRYGEKIVLRLLDSSATQLGLDKLISNPEALTLVRTLGSKPFGMILVTGPTGSGKSTTLYSLLAERNEPGINISTVEDPIEYALPGITQCQVNREKGFDFSQALRAFMRQDPDVLLVGETRDLETAKTAIEAALTGHLVLTTLHCNDAPSAIARLGEM…	0	Syn_BIOS-E4-1_3954	VLDRLREKIQKLAVLPLLTPMLLSCSQAGQIVGAADAELPLPQNFQLHFNHRDSGRYQSPLTGQWRNGDNLEEQLIRQIHTANEEVLMAIQELTLPQIAKALIRAKKRGVRVQVVLENNYSRPWSEQHPSDLSAHGRRRHQQLQLLADSNRDGRLTAEERLAGDAIALLKRAGVAIIDDTEDGSRGSGLMHHKFLVVDQSLVITGSANFTSSGMHGDAGAARSRGNVNHLLSIRSPELAGLFREEFERMWGDGPGGEHNSRFGRGKTSPGIQAVQVNGIQIDVLFAPHSKQFPGHGLELITEQLAAAKQSIDMALFVFSAQTLTNVLAKRMAAGIDIRLLADPGFASRSFSEVLDLLGLELPDRFCKLEAGNQPLKTPLQTVGSPRLARGDKLHHKFAV…	0	Syn_BIOS-E4-1_0843	MKPVFSAGLLLLSACIGAAYLRSSMHWLLLVVLLVCGLAAWGRACRRPRKAIAVLALMLCLVSVRCGTGAMPQPQPGDPSLFIPPDGKPLAVRVVGRIQADGAVNNGRCRSLLAVSSLNGQRSRGRTELTLDPCTTPLLTGAWIELQGEMRRPQAGSHPLLAGADERLALQRTWSRLRTDAIQVLRQDRTLLADARRKIAQRLIAVAGEQQGGLLAALVLGGAQVPLPQSLRDVFRMAGLSHALAASGFHLSVLLGSTMACTRAWPGGLRLAAGSGAMALFLALAGAQPSVVRAVLMGAAALLIRESGHRSRPLGVLLLTLVVMLLLHPTWARSIGFQLSAAATAGLVISAGPMEQWIVQHLPRPLHRLAPALSIPIAALFWTLPLQLLHFGAAPLYAV…	0
Synechococcus sp.	Syn_BIOS-U3-1	5.1	CRD1	3dA	55		Syn_BIOS-U3-1_0697	LAASADHQDILIPELMTTIKTQLLRSLATRSSRAQTALSGGFTLVELLVVVAIVGILSAVALPQFLGQTKKAAATEGTQQASAIAKQASAYYLENGGVASGETHTNCSAYGGTIKQDNTNFTYGCSGTKDAFVVTATGKNTNDNTKGVTVTVTANLTDGTFSKPVVAGI	9e-19	Syn_BIOS-U3-1_0696	MSLASENEKGFSLTELIVTVAIVGILGAVAWPQYFNQVQKTRQNETATHLSQLQVTIAAFVDEMGLLPKSWADLNKITPLMTPSGPAVEENFEWISLASAACKKAAKSKSNSNQDEMNCYEANITEKDQIFTLQARSKNPDAGTYNVVACIDLRNGSSDLRKGTHGEAASINDLQCVGNGQ	5e-20				Syn_BIOS-U3-1_0707	VELTVTVAVMGIIASMASPNTAADRDRLQLDAAARRLQLGLERARLIARRAQQACGLSLGSDAWVEPEQRALPGELAPCSGIDLALQEDSEQGPIQVHTNLPDVIRVSANGLLLDGGTTVLSHARLDRSRCFVVSLPLGVSRVGVYPAGPPELGEAPRSTLCRPMAQED	2e-50	Syn_BIOS-U3-1_0019	MATFTATYTSATGQERSMKIRAIDLATAKRQLRRRGIKATELRASETSSARGSQPETKGKTDGASNGSWLSMDLGGAFQKPPGVKEKAVWASKLAALVNAGVPIVRSLDLMTTQQKLPMFKQALTAVGMQVNQGTAMGTAMRQWPKVFDQLTVAMVEAGEAGGVLDESLKRLAKLLEDNARLQNQIKGALGYPVAVLVIAILVFLGMTIFLIPTFAGIFEDLGAELPLFTQLMVDLSELLRSSAALVFAGGLLMAAWLFSRYYTTHNGRRVVDRLILKLPLFGDLIMKTATAQFCRIFSSLSRAGVPILMSLEISSETAGNSIISDAILDSRALVQEGVLLSTALTRQKVLPDMALSMLSIGEETGEMDQMLSKVADFYEDEVAASVKALTSMLEPAMI…	0	Syn_BIOS-U3-1_3218	LLVAGLSAVDLGFLEAKMGSGYRAALAQGAMSLLVRSGQGSVEVVIQGVGPQPMLQQRLNGQVWQGSLQTQGTPGILNGRQQISNAVAGLQRVAITGSGSVYRLEVVPEPGQTLQEPEVSADGRNLILKFPGLVAAPTLQTGRLDLNTPGSVPQARYAPPLRPRAVAPPLGDMAVGTMVLQNRSYVNVSGPPVTLTLNNAPAKDALMALARLGGYGFVFVGDDAGVNQGIDTSGANSANLGGLPVSMAFANESYSRALNGILLASGLQGKLDGRMLLVGTSISSKTFGPQVSKVIRLNQVSARAGAEYLGNLGATVNFTNTITVTAGEPASEGTSEISNTTSQEKSQLTSTESFGASVGPLRGLVLTTDSRLQTLTLVGDSGLIQVAENYLKQIDLRQR…	0	Syn_BIOS-U3-1_0021	MLIGEAVLPQAGEARTFLRIGSVSDDRRHLELELLLQRTIPGKLVSADEPSLLQELEAMGFEPARHAALAERLNALLNRPSEDASPTPQTTTTTTDILGEKATSYLQDFSVEAVLVQDPDEASAQSAGPEDLESSLSDADQSPVINLVDRILMQALELGASDIHVEPQQAGLQLRFRQDGVLQSHIEPLPSRLIPAVTSRFKIMAELDIAERRVAQDGRIRRRFQNRTVDFRVNSLPSRFGEKIVLRLLDSSATQLGLDKLISNPRTLELVRALGSKPFGMILVTGPTGSGKSTTLYSLLAERNEPGINISTVEDPIEYTLPGITQCQVNREKGFDFSQALRAFMRQDPDVLLVGETRDLETAKTAIEAALTGHLVLTTLHCNDAPSAIARLDEMGVEP…	0	Syn_BIOS-U3-1_3004	VLDRQLKHLPRLALLPLLTPVMLGCSQAGQVVGAGIPDLPLPQNFQLHFNHRDSGRYRNPLSGQWRNGDNLEQQLIQQINAAKEEVQMAIQELTLPQISHALIRANERGVRVQIVLENKYNQPWSKQHPSDLSAHSKRRYQQLRLLADSTRDGRLSAEERLAGDAIALLKRAGIPMIDDSEDGSRGSGLMHHKFLVVDRSLVIIGSANFTSSGIHGDAGASRSRGNVNHLLSIRSSELAELFQEEFQRMWGDGPGGDQNSRFGRDKDSPGVQTVQVDGIPVNVLFAPHSKKSSEHGLILISKQLAAAKRSIDMALFVFSDQSLTNVLADQMAARVEIRLLADPGFASRSFSEVLDLLGVELPDRFCKLERGNQPLKTPLRTVGTPKLARGDKLHHKFAV…	0	Syn_BIOS-U3-1_0739	MKPVFSAGLLLFMACIGSACVSSSEQWLSLVAVLVGGLAVWGRAFHRPKKAMAALALMLCLVCARCGTGAMPQPQPGDPSLLIPPDGKPFVVRLVGRIHADAAVTNGRCRSLLEVSSLNGQVSRGRTELTLDPCTTPLLTGSWLEVQGELRRPQPASHPLLASGDERLALQRTWSRLRTDAIQVFRQDWTPLANARRTIAQRFTDLAGEQSGGLLAALVLGGAQVSLPQSLRDGFRVAGLSHALAASGFHLSVLLGSTLACAKTLPAALRIAAGSGAMALFLALTGAQPSVVRAVLMGAAALLIGESGHRSRPLEVLLVTLVLMLLVHPAWGRFIGFQFSAAATAGLVISAGSLEQWFVQHWPQCLHRLAPALSIPLAALFWTLPLQLLYFGAAPLYAL…	0
Synechococcus sp.	Syn_MITS9220	5.1	CRD1	3dA	56.4		Syn_MITS9220_0652	MLAMRLIQRLKRKQARTPNGFTLVELLVVVAIVGILSAVALPNFLSQTDKAKATEAKTNISATLKQGQAKFLEDNEDPESTNTNMNSAYGTPIDDATNFNYTQSFNSTNNIWTVTATAHSKSNVDTGKAIAGCVNFDTGKVAIGKQLFATKKDAEADKDVSC	3e-15	Syn_MITS9220_0659	MTSLNYVLARKILKVKSKKQNGFTIVELMVVIVIVGILTGVSLPALNKAQARGHASAAKQESVNAAKTCSIALIGGTATDGNVGASAGTDKVTNGAITCADDAAFVFSGGGETWTTTLDEGIPGDPAKS	0.056				Syn_MITS9220_0647	LSRMLFTGVTSRQGKQASSGFTIWELMVVLVIVAVLSAIALPNLRPGMRREQLTAASLGIVNWLERARNQAVKDMETCQLSITADDASDASLAITLDSPGCRELTMFNINNQENTPTDISLALSDSADNEFSFSPRGSVNRDQEMELTMEGSPTVRCIKVIAPVGLVRSGIKRDGACSYEKELKY	0.0005	Syn_MITS9220_0018	MATFTATYTSATGQERTLTLKANDLATAKRQLRRRGIKATEWRASETGSGRNRKKETSAKADGTSGGSLLSIDLGEAFQKPPGVKEKAVWASKLAVLVDAGVPIVRSLDLMTTQQKLPMFKKALTAVGTEVNQGTAMGTAMRQWPKVFDQLTVAMVEAGEAGGVLDESLKRLAKLLEDNARLQNQIKGALGYPVAVLVIAILVFLGMTIFLIPTFAGIFEDLGAELPLFTQVMVDLSELLRSSAALLFAGGLLVAVWLFSRYYATDKGRRVVDRLMLKVPLFGDLIMKTATAQFCRIFSSLSRAGVPILMALEISSETAGNSIISDAILDSRALVQEGVLLSTALTRQKVLPDMALSMLSIGEETGEMDQMLSKVADFYEDEVSASVKALTSMLEPAMI…	0	Syn_MITS9220_2857	MPSPSSRLTALLLVAGLSVIEVGLLDGSVRSGSRAALAQGAISLGIRRGEAGVEVVVQGVGAQPVLQQRLNGLVWEGRLQTKGTPGLSNGRHQLSDPASGLQRVAIRGSGDAYELEVVPQPGMTLQEPVVSADGRNLILQFPGLVAGPMLQTGRLDLNTPGVVPQARYAPPLRPRAVAPPLGDMAVGTMVLQNRSFVNVSGPPVTLTLNNAPAKDALMALARLGGYGFVFVADPTAGGTAGAQGVQDDSQGGSVSMAFQGESYARALNGVLLASGLQGKLDGRTLLVGRTAASKTFGPQISKVIRLNQVSARGAAEYLGNLGATVNFTNTVMITSGQTASEGNADISNTASQESSQLTSTESFGASAGPLRGLVLTTDSRLQTVTLVGDSLLVQVAENY…	0	Syn_MITS9220_0020	VSDDRRHLELELLLQRTIPGELVSADEPSLLQELKAKGFDPVRHAALAERLTELLSKNVGIKDEVPAQEQAITETSQRSNSAVATNSQTSAPEGSESESVAETATSYLKDFTVGGILEADPDEKAEDSTGPQDLESGLNDAERSPVIDLVDRILMQALELDASDIHVEPQQAGLQLRFRQDGVLQSQIETLPSRLVPAVTSRFKIMADLDIAERRVPQDGRIRRRFQNRTVDFRVNSLPSRYGEKIVLRLLDSSATQLGLDKLITNAEALQLVRTLGSKPFGMILVTGPTGSGKSTTLYSLLAERNEPGINISTVEDPIEFALPGITQCQVNREKGFDFSQALRAFMRQDPDVLLVGETRDLETAKTAIEAALTGHLVLTTLHCNDAPSAIARLDEMGV…	0	Syn_MITS9220_2651	MVGGGTLPAAETQQVLNRLLKHVHRLGLLPLLTPVLLGCSQAGQVVGAGMPDLPLPQNFQLHFNHRDSGRYRNPLNGDWRNGDNLEEQLIRQINAANEEVLMAIQELTLPQIANALIRAKHRGVRVQVVLENNYSKPWSGEHPSDLSAHSRRRQQRLQQLADSNRDGRLTAEERLAGDAIALLKRAGIPMIGDSEDGSRGSGLMHHKFVVVDRSLVITGSANFTSSGMHGDAGASRSRGNINHLLSIRSSELAGLFRAEFEQMWGDGPGGEQNSQFGRGKDNRGLKAVRVNGITMHVLFAPHSKKSPEHGLILIREQLAAAKRSIDMALFVFSDQSLTNVLAEQMNAGIDIRLLADPSFASRSFSEVLDLLGVELPDRFCKLEADNRPLKTPLQTVGTP…	1e-180	Syn_MITS9220_0683	MKPVFSAGLLLFMACMGATSVRSPVQWLSLVALLVGGLVAWGRASHWPRKVMAGLALMLCLVSARCGTGVMPQPQPGDPSLFIPRDGTSLAVRLVGRIHADGAVTNGRCRSLLDVSSLNGQFSRGRTELTIDPCTTPLLTGSWLELEGELRRPQPGSHPLLARGDERLALQRTWSRLRTDAMHVLRQDWTPLADARRTIAERFTDLAGEQSGGLLAALVLGAAQVSLPQSLREGFRVAGLSHALAASGFHLSVLLGSALACTRTLPAALRLAAGSGAMALFLALAGAQPSVVRAVLMGAAALLIRESGHRSRPLGVLLVTLVLMLLVHPAWGRSVGFQLSAAATVGLMISAGPLEQWIVQNWPQQLQRLAPALSIPLAALFWTLPLQLLYFGAAPLYAL…	0
Synechococcus sp.	Syn_CC9616	5.1	EnvC	n.a.	56.5		Syn_CC9616_2345	MTSLNSKLQLTLINRKKGRNLLEKGFTLVELMIVIVIVGILSAVALPNFLSQTSKAKATEAKTLSSAALKEAQVAWTEKGAAGLTTWKADVDDDGQCPPDTDTFDIECTNGANSTIVTVTSTGSDNAGDLEGKTVVATLDVATGGKITFCGDAPGLDACVAPAPGG	1e-24	Syn_CC9616_2348	MLVAVGILGILCSIAIPSYISNIHKTCQTEVANILNILSSTVSSYKAINGTYPETWEDVSEVAVVMTKAGPANAADGNLTEAITTPACDFTISKSSDDASGLFTFTATPDAETGDKAEFNAMSCIDLNNGASDLKLGRRDAEGAVTAEALTCRRQP	8e-15	Syn_CC9616_2351	MQRHDTVKSSEGFSLLELIVAAVIISMTAVWATPEFRRGMAQAKVDRYTKNLEGGLFSIRAKMGAIKESCKIDFAASPKFKVNAFTHPINLLEVQEDNGTRRKTHALSGCIAQIDADDVNQELNSSAIRLVNLEGSRERDSVEVSASAATFAFTPPGTTANDNDVTILIRSVESEQPWATKNDGSSRLVTRCIEVTGNGQIFSGRWDANRCIEN	5e-19	Syn_CC9616_2340	MTRGFTLVELLVVFVILGLLASMAFLPPGRQREKLELDVALRLLRLGLDRGRMAAERQAEPCGLSLGPDGWQPPRHGSLPACQAGVTRLSETAESQVELRSNLPELVRFTANGLLLDGGLVVLRHPRLERALCLVVSLPLGISRTGDYDADPNVALRSSYCQPRDEA	2e-36	Syn_CC9616_0018	MASFVATYNSSTGQPRNLTLKAADLVEAKRLLRRRGIKATELKAADTGKKNTNQNGKDEQQSLLSFDLGRAFEKPPGVKEKAVFASKLAALVDAGVPIVRSLDLMTTQQKLPMFKRALTKVSLDVNEGVSLGAAIRQWPKVFDQLSVAMVEAGEAGGVLDESLKRLAKLLEDNAKLQNQIKGALGYPVAVLVIAILVFLGMTIFLIPTFAGIFEDLGAELPAFTQLLVDLSKLLRSTTALYIVGTLLIMIWLFGRYYGTYKGRRTIDRLVLKLPLFGNLIMMTATAQFCRIFSSLTRAGVPILMSLEISSQTAGNTIISDAIIASRTMVQEGVLLSTALIRQKVLPDMALNMLAIGEETGEMDKMLSKVADFYEDEVSAMVKALTSMLEPAMIVVVGGI…	1e-173	Syn_CC9616_2983	VLFRSQKRLCSLALVVGLAMATEAGPFATARSALAQQTDSVQLRVQRLDDTVDIVIAGVGSGARVVEQQQDSSSWRGRLSTSSGRLFHSGTQQLSMPDVGLKSIQLDGSGSRLELLIQADTGVSLSSPRISSNGEDLIVRFAGLGTSSVVRQTGQLDLRRPGRVAQPTYVPPMQPRAMAPPVGDMAVGTMLISNRSFVNVTGPPVTLTLNNAPAKDALMSLARLGGYGFVYVGDPDQSTTADTEGSFGRPVSMAFRDERFDRALNSVLMASGLQGKLDGRTLLVGTTVAAKTFGPQMSKVFRLNQVGVEGAAQYLASLGAAMTHVKTIEITTGESETVGSSQISNNASQTRNSITETETFGSATGPLLGLSGVTNSRLNTVTLVGDPSLISVAESYLKQ…	1e-174	Syn_CC9616_0020	VTLSRPIPDALDAAQQRLELELLLRRHVLSPDELSSGLPLLKSMESSMDSDAWKAFPAMPVSLDENHLAVAVPSHWDQQHSDELVARLSQLNREILLQPALLSDLEAAWTKSMPASESESEAVDVHSAETAESHEPRNEDVEETATSYLEGFSAEGVLKEDPEEQAQIASSTVDLEESLKDAEASPVVTLVDRILLQAMSVSASDIHVEPQQKGLRLRYRQDGVLQQYIEPLPSRLIPAVTSRFKILADLDIAERRQAQDGRIRRRYRERVIDFRVNTLPSRFGEKVCLRLLDSSATQLGLDKLISNPDTLSTVRDLGAKPFGMILVTGPTGSGKSTTLYSLLAERNDPGINISTVEDPIEYTLPGITQCQVNREKGFDFATALRAFMRQDPDVLLVGE…	0	Syn_CC9616_2761	VLFNHSDGRRYRSPLTGIWRNGDDLEQTLVDAIDAAESEILVAIQQLTLPRIAKALIAAQQRGLKVHVILENTYSTPWSRQLAVHLPKYQRRQWQQFNQLADRNQDGVTTPAEAADADAVALLLNAGIPLIDDTEDGSRGSGLMHHKFMVLDGTQVITGSANATSSGIHGDAGAASSRGNVNHFLSIRSPELADLFREEFQRMWGDGPGGKQDSLFGLAKESGGVKTVMVGKTRIDVLFAPHRKREPVHSLTWLGEQLASAQRSIDMALFVFSAQQLTSVLQGRVEAGVDVRLVADPGFASRPFSEVLDLLGVALPDRNCKIERNNQPFEQALKGVGTPRLARGDKLHHKFAVIDNKTVITGSFNWSPAASHTNXXXXXXXXXXXXXXXXXXXXXXXXX…	1e-151	Syn_CC9616_2308	LLRGLIWGAPSPAQGDPIRYLRQSSTGPVELTGDLLSDARRFEGSCSVLVAVQRIDGRPVRGRTELSMRPCPDRLLQGWRVRAKGLLKRPSKGPHRLLPGPAERLARQGSWSQLRVGELEVLQRPWTPIANARRTIADRLQLVAGEERGGLMAALVLGSAQVQLPADLRQAFRHAGLSHALAASGFHLSVLLGACLSLGSLFGRRLRLLLAGAALMIFLTLAGAQPSVVRAVLMGASALLIRESGERSKGFGVLLLSLSVMLLVHPAWARSIGFQLSAAATAGLVLSAPPLEARLSAALPGALSWLAPALAIPSAALLWTLPLQWLHFGSAPLYGVLANLLATPLLACLTLASMLLALLSLWAPLGLIQGIAWPVQWLVGVLISLVRWISNWPGAQLLT…	1e-154
Synechococcus sp.	Syn_A15-127	5.1	WPC1	3c	60.6		Syn_A15-127_0851	MTTLNSKLQLALLKRKKSRNKLEKGFTLVELLIVVIILGILSSVALPAFLNQQKKGVISSLNASAMAAAKSCAALQVTNDQDSYNAPSSNKIVLALTDLTGSSIQDCPAAGTSSVNFTATDGDGTNPQRATPAVATLGSDGSITLVSSS	4e-17	Syn_A15-127_0849	MGVLSSIATPPLLNNLHRARQSEAASLLSQLAVSAATYKDEFGEAPTTWEHLSEISAVMTSNGPTTSGKLTSNISTPNRDFTINRSSGTGDDYFEFTATPIGTGAVARYNVISCIDLSNGASDIRLGGRNGLATAAATSDLTCKKSTPSPNP	6e-18	Syn_A15-127_0846	MPRLLKNLASIQKQTIHTNDGGFSLLEMIVAATIVGITTTAALPDFQRGIAQGKVDRYTNNIETGFFNLKARVSAYKVGCEINFSIHPDFKVNTFMKPTDFLELQNDDGSRKTTDHLESCRTTTDPSLNSQALRVVNIEGANERSDVLVSATTGVFTFTPAGTTASPHDLTILIQSKDAAASWAVNKRGESRLLTRCVEITGNGQVYSGTWINGTCTEAG	2e-20	Syn_A15-127_0856	MNRGFTLVELLVTIAVLGLLAGTAVAGSGRDQAHLELEVALRRLRIGLDRGRLAAERQQQPCGLHLSSAGWQAPADAALPACPAVTPLAETGASAISLRSNLPPLVRFTANGLLLDGGVVVLAHPRLPQRPCLVIGLPLGITRSGTYQAPLEERLSATHCRPDDAA	1e-35	Syn_A15-127_0018	MASFVATYTGSTGQPRTLTVRAADLSEARKQLRRRGIRATDVKPSGNDTRGSEKKDAGGGMSFDLGRAFEKAPGVKEKAVFASKLAALVDAGVPIVRSLDLMATQQKLPMFKRALVRVSLDVNEGVALGTAIRKWPKVFDQLSVAMVEAGEAGGVLDESLKRLAKLLEDNAKLQNQIKGALGYPVAVLVIAILVFLGMTIFLIPTFAGIFEDLGAELPAFTQLLVDLSKLLRSVMALYIVGALLIAVWMFARFYQTHNGRRQVDRLMLKVPLFGELIMMTATAQFCRIFSSLTRAGVPILMSLEISSQTAGNSIISDAILESRALVQEGVLLSTALIRQKVLPDMALNMLSIGEETGEMDKMLSKVADFYEDEVSAMVKALTSMLEPAMIVVVGGIVGS…	1e-176	Syn_A15-127_2633	VLFNGSRRWLPLAVMLGVTLTGVSALPNASPASQARGTVQPELKLLQRDGRLDVIISGAGPGARVRQQRQQASSWQGVLTLGEGAGAVGSAQKLSMQSLGLAMVQLRSDGSATTLRVEANPGQVLSAPQIRASGDDLIISFTGLSPQRPEQLSGRLDLTRPGRVAQPGFVPPMRPRAVAPPLGDMAVGTMLINNRSFVQVSGPSVSLTLNNAPAKDALMSLARLGGYGFVFVGDGAGGNGENASGTPVSMAFRNERFDRALNSVLLASGLQGKMDGRTLLVGTSVAAKTFGPQMSKVFRLNQVDVEGAAQYLASMGASMTHVKTIQITTGEAATAGATQISNAASQTTNQVTETETYGSATGPLVGLSGVTNSRLNTVTLVGDPGLINIAESYLRQLDL…	1e-176	Syn_A15-127_0020	LLQQTVPGPKQLSCSWQLLQDGSTGLDADQWRALRALPIAIDDDHLDIAVPSHWDEQDRSEFLAQHPGNGRQIRLHHSLESDLKAALQKTETREAVEPVPTASPSVDRAVEETAATYLEEFTVDGVLEEDPEELAEQSSGTIDLEASLRDADASPVVSLVDRILLQAMSVGASDIHVEPQQKGLRLRYRQDGVLQQYIEPLPGRLIPAVTSRFKILADLDIAERRQAQDGRIRRRYRDRVIDFRVSTLPSRYGEKVVLRLLDSDSTQLGLDQLISDPITLDLVRELGSKPFGMILVTGPTGSGKSTTLYSLLAERNDPGINISTVEDPIEYTLPGITQSQVNRDKGFDFATALRAFMRQDPDVLLVGETRDLETAKTAIEAALTGHLVLSTLHANDAPS…	0	Syn_A15-127_2442	LISSGCSQQGRVIGSTATELPQPPQIEVLFNHRGNSSYRSPLTGRWRNGDDLERSLIVAIEGAKQELLVAVQELTLPGIATALIAARDRGLTVQVVLENSYSTPWREQQPTHLAKHQRQRWKRLQHLADLDGDGITSAEEAAAGDAVGLLQEAGIPMVDDREDGSSGSGLMHHKFLVIDGRSVLTGSANLTSSGIHGDAGRNSTRGNVNHMLHLRSEDLAELFRAEFQRMWGDGPGGRNDSRFGLAKRSAGPQTVMVGDARVEVLFAPHPKRNTKHGLNWLAQQLGAAHRSIDMALFVFSAQQLADVLQERVKAGVKIRLVADPGFASRSFSEVLDLLGVALPDHNCKLERNNQPYDEPLRGVGTPRLARGDKLHHKFAVIDKRKVITGSFNWSPSAAY…	1e-171	Syn_A15-127_0878	MLFLLLLLRGLIWGAPQPGGQDPSAVIRSGSREPRVLVGRVLADARQFDPGCSVLLQVQRLDGQRRHGRTELQWRQCGVLLQQGWRVRAVGDLTPPAPGAHPFLPGAAERLASRGSWSQLRVSELEVLERPWTPLADARRSIAQQMQRLAGLERGGLLAALVLGGAQVQLPDSLRQSFRVAGLSHALAASGFHLSVLLGAALSIGRLLPRLGRLAVAALALAGFLLLAGPQPSVVRAVLMGGIALMIRESGERSRGFGVLLLTLNGMLLLHPAWARSLGFQLSAAATAGLMLTAPRLEQALVRRLPRRCRWLAPALSVPLAAMAWTLPLQLLHFGSTPLYALPANLLAAPLLAPLTLSAIALALGGLVLPPGLLTLLCWPVQQLAGALIVLVSWISNWP…	1e-161
Synechococcus sp.	Syn_KORDI-49	5.1	WPC1	3aA	61.4		Syn_KORDI-49_0786	MTTLNSTLQLALLKRKKARNKLEKGFTLVELLIVVIILGILSSVALPAFLNQQKKGVISSLNASAMAAAKSCAALQVTNDQGSYNAPSSDSITIKVKDSNDQTDCPQAGTVSVDFTATDGDPDGDSYKPRASAAVATLGSDGSITLVSSS	2e-16	Syn_KORDI-49_0784	VIKKIAKHQQGFTLTEMLISVAIMGALTSIATPPLLNNLHRAKQSDAASLLSQLAVSAATYKDEFGEAPTTWEHLSEISAVMTANGPATSGDLTSNISTPNRDFTINRSSGTGDYFEFTATPTGAGAAGRYNVISCIDLSNGASDIRLGGRNGLAAAAATGDLTCRTSNATTPGITTSSS	2e-24	Syn_KORDI-49_0781	MPSLLKHLTSIQKQTILTNNQGFTLLEMIVVAAIIGITTTAALPDFQRGIAQGKVDRYTNNIETGFFNLKARVSAYKIGCEINFQAHRNFKVNTFMQPASFLELQNDDGSRKTTDHLASCRTATDPSLNSEALRVVNIEGANERRDVLVSATSGAFSFTPAGTTASAHDLTILIQSKDAAAPWALNKRGESKLITRCVEVTGNGQVYSGTWLSGTCT	3e-21	Syn_KORDI-49_0792	MNRGFTLVELLVTIAVLGLLAGTAVAGSGRDQAHLELEVALRRLRIGLDRGRLAAERQQQPCGLQLSARGWQAPSDAALPACPAVTPLAETGASAISLHSNLPPLVRFTANGLLLDGGVVVLAHPRLPQRPCLVIGLPLGITRSGTYQAPIEERLSATHCRPDDAA	8e-37	Syn_KORDI-49_0018	MASFVATYTGSTGQPRTLTVRAADLSEARKQLRRRGIRATDVKPSGNDTRGSEKKDAGGGMSFDLGRAFEKAPGVKEKAVFASKLAALVDAGVPIVRSLDLMATQQKLPMFKRALVRVSLDVNEGVALGTAIRKWPKVFDQLSVAMVEAGEAGGVLDESLKRLAKLLEDNAKLQNQIKGALGYPVAVLVIAILVFLGMTIFLIPTFAGIFEDLGAELPAFTQLLVDLSKLLRSVMALYIVGALLIAVWMFARYYQTHNGRRQVDRLMLKVPLFGELIMMTATAQFCRIFSSLTRAGVPILMSLEISSQTAGNSIISDAILESRALVQEGVLLSTALIRQKVLPDMALNMLSIGEETGEMDKMLSKVADFYEDEVSAMVKALTSMLEPAMIVVVGGIVGS…	1e-176	Syn_KORDI-49_2481	MLGVTLTGVSALPNASPASQARGTVQPELKLLQRDGRLDVIISGAGPGARVRQQRQQASSWQGVLTLGEGAGAVGSAQKLSMQSLGLAMVQLRSEGSATTLQVEASPGQVLSTPEIRASGDDLIISFTGLSPQRPGQSSGRLDLTRPGRVAQPGFVPPMRPRAVAPPLGDMAVGTMLINNRSFVQVSGPSVSLTLNNAPAKDALMSLARLGGYGFVFVGDGAGGNGENASGTPVSMAFRNERFDRALNSVLLASGLQGKMDGRTLLVGTSVAAKTFGPQMSKVFRLNQVDVEGAAQYLASMGASMTHVKTIQITTGEAATAGATQISNAASQTTNQVTETETYGSATGPLVGLSGVTNSRLNTVTLVGDPGLINIAESYLRQLDLRNRQVAVNVQILSV…	1e-175	Syn_KORDI-49_0020	VTLARPIPDAEEPAQQRLELELLLQQTVPGPEQLSCSRQLLEDGSTGLDADQWRALRALPIAIDDDHLDIAVPSHWDEQDRSEFLAQHPGNGRQIRLHRSLESDLKAALQKTETRESIEPVPTPSPSVDRAVEETAATYLEEFTVDGVLEEDPEEQAEQSSGTIDLEASLRDADASPVVSLVDRILLQAMSVGASDIHVEPQQKGLRLRYRQDGVLQQYIEPLPGRLIPAVTSRFKILADLDIAERRQAQDGRIRRRYRDRVIDFRVSTLPSRYGEKVVLRLLDSDSTQLGLDQLISDPITLDLVRELGSKPFGMILVTGPTGSGKSTTLYSLLAERNDPGINISTVEDPIEYTLPGITQSQVNRDKGFDFATALRAFMRQDPDVLLVGETRDLETAKT…	0	Syn_KORDI-49_2298	VLRSLSLITALLVSSGCSQQGRVIGSTATELPQPPQIEVLFNHRDNSSYRSPLTGRWRNGDDLERSLIAAIEGAQQEVLVAVQELTLPGIAKALIAARDRGLTVQVVLENTYSSPWSEQQPTHLAKHQRQRWQRLQQLADLDGDGVTSDEEAAAGDAVGLLQEAGIPMVDDREDGSSGSGLMHHKFLVIDGSSVLTGSANLTSSGIHGDAGRHSTRGNVNHMLHLRSEDLAELFRAEFQRMWGDGPGGRNDSRFGLAKRSAGPQTVMVGDARVEVLFAPHPKRNPEHGLNWLAQQLRAARRSIDMALFVFSAQQLADVLQERVKAGVKIRLVADPGFASRSFSEVLDLLGVALPDHNCKLERNNQPYEAPLRGVGTPRLARGDKLHHKFAVIDNRTVIT…	1e-171	Syn_KORDI-49_0813	MLFLLLLLRGLIWGAPQPGGQDPSAVIRSGSREPRVLVGRVLADARQFDPGCSVLLQVQRLDGQRRHGRTELQWRQCGLSLQQGWRVRAVGDLTPPDQGAHPLLPGAAERLASRGSWSQLRVSQLEVLERPWTPLADARRSIARGMQQLAGPERGGLLAALVLGGAQVQLPESLRQSFRVAGLSHALAASGFHLSVLLGAALSLGRLLPRSGRLAVAALALAGFLMLAGPQPSVVRAVLMGGIALLIRESGERSRGFGVLLLTLNGMLLLHPAWARSIGFQLSAAATAGLMLTAPRLEQALVRRLPRRCRWLAPALSVPLAAMAWTLPLQLLHFGSTPLYALPANLLAAPLLAPLTLSAIALALGVLVLPTGFLQLLCWPVQQLAGVLIVLVNWISSWP…	1e-164
Synechococcus sp.	Syn_KORDI-100	5.1	UC-A	n.a.	57.5		Syn_KORDI-100_2187	MTSLNSKLQLALINRKKRRNLLEKGFTLVELMIVIVIVGILSAVALPNFLNQTKKARLTEAKTIISAGLKQANMLYLEGNAVAAGSTTACDDIEVPAAPQNDWAYTCTPTATDMTISAAGVADSTNDGVGSGDWVMTYSTGVVTEGTPTGL	1e-32	Syn_KORDI-100_2188	VSTGLFRIKLKKRVALSQVTTKQTAIKGFTLTEMLVAVAILGILSGFAIPAYISNIHKTCQTEVANILSILSSTVSSYKDINGIQPATWLDLSEVTVVMTEAGPANADDGNLTEAITTPACDYTISKSSDDPSGLFTFTASPDAETGEKAEFNAMSCIDLNNGASDLKLGRRDAEGAVTAEALTCRRES	4e-21	Syn_KORDI-100_2191	MRLLLHDMALMRQLRERDQGFSLLEMIVAVVIVGMTTAWAIPEFQRGTAQSKVDRYTKNVESGLFGIRALMGAYKESCEINFNSTSESGISFETSKFYQPSELLEVKQDDGSRRDNHALDDCIKEIQARAINQDFNPEQIRMVQLEGTRERNAVEVASTSASFSFTPPGTTANDNDMTILIRSTEALKPWATKGDGSSRLVTRCLEVTGNGQIFSGQWRDSQCREN	2e-20	Syn_KORDI-100_2182	MTRGFTLVELLVIVVLLGVLASVALIPPGPQREQLELDAALRLLRVGLDRGRLAAERQAEPCGLSLGPDGWHPPRHGSLPVCRAGVTRLSETAESPVQLRSNLPELVRFSSNGLVLDGGLVVLSHPALERSVCLVISLPLGITRTGHYATASGQALSSSRCRPPDET	8e-39	Syn_KORDI-100_0018	MASFVATYNSSTGQPRNLTLKAADLVEAKRLLRRRGIKAIELKAADTGKKGSGNDSKEEQRSLLSFDLGRAFEKPPGVKEKAVFASKLAALVDAGVPIVRSLDLMATQQKLPMFKRALTKVSLDVNEGVSVGAAIRQWPKVFDQLSVAMVEAGEAGGVLDESLKRLAKLLEDNAKLQNQIKGALGYPVAVLVIAILVFLGMTIFLIPTFAGIFEDLGAELPAFTQLLVDLSKLLRSTTALYIVGVILVTIWLFSRYYSTYKGRRNVDRLVLKLPLFGNLIMMTATAQFCRIFSSLTRAGVPILMSLEISSQTAGNTIISDAIIASRTMVQEGVLLSTALIRQKVLPDMALNMLAIGEETGEMDKMLSKVADFYEDEVSAMVKALTSMLEPAMIVVVGGI…	1e-176	Syn_KORDI-100_2777	VLIRSQKRLSSLALVVGLLTTAEAGLFLLSPSVQAQQSASVELRVRRLDGNVDIVIAGAGSGARVVEQQQDSSNWRGRLSTSSGRSLRSGAQQLSLPGAGLKSIQLDGSGSTLELQIQADVGVSLPSPRISSNGQDLIVRFSGLRSSSLVGQTGQLDLRQPGRVAQPTYVPPMQPRAMAPPVGDMAVGTMLINNRSFVNVSGPPVTLTLNNAPAKDALMSLARLGGYGFVYVGDPDQATTADTEGSFGRPVSMAFRHERFDRALNSVLMASGLQGKLDGRTLLVGTTVAAKTFGPQMSKVFRLNQVGVEGAAQYLASLGAAMTHVKTIEITTGESQTAGSSQISNNASQTRNSITETETFGSATGPLLGLSGVTNSRLNTVTLVGDPSLVSVAESYLKQ…	1e-180	Syn_KORDI-100_0020	VTLSRPIPDAVDAAQQRLELELLLRRHVLSPDELNKGLSLATGLDNGMDLDGWKAIPAIPVSLDEHHLAVAVPSHWEGPQGEELVSRLSKLNREIVLQPALQSDLEAAWTNSQSASNSETQSAAASAADAAGTSETNESSSQDVEETAASYLEEFSAEGVLEEDPEEQAQINSSTVDLEESLRDAEASPVVTLVDRILLQAMSVSASDIHVEPQQKGLRLRYRQDGVLQQYIEPLPSRLIPAVTSRFKILADLDIAERRQAQDGRIRRRYRERVIDFRVNTLPSRFGEKVCLRLLDSSATQLGLDKLISNPDTLSIVRDLGAKPFGMILVTGPTGSGKSTTLYSLLAERNDPGINISTVEDPIEYTLPGITQCQVNREKGFDFATALRAFMRQDPDVLL…	0	Syn_KORDI-100_2580	VAIQQLTLPKLAKALIAAQGRGVQVQVILENTYNIRWSRQQAAHLPRQARQRLQRLRQLADRNGDGITSSREAADADAVALLQRAGIPLIDDTEDGSRGSGLMHHKFIVIDGAQVLTGSANATSSGLHGDAGAPNSRGNVNHLLSIHSRELADLFREEFQRMWGDGPGRDKNSLFGLAKESGGVETVMVGDTRIDVLFAPHRKREALHGLTWLGDQLARAQRSIDLALFVFSAQQLTSVLEERVEAGLEVRLLADPGFASRPYSEILDLLGVTLPDRDCKVERGNQPLDQPLKGVGTPRLARGDKLHHKFAVIDNRTVITGSFNWSPSAAHTNDETLLVIHSPQLAQHFTREMNRMWRSAELGITPHIQRKLDRQRIKCRDGVERE	1e-147	Syn_KORDI-100_2163	VLLLLLRGLIWGTQIPVEGDPIQHLNRSSAEPVALIGDLLSDARRFENGCSVLVAVRRIAGRPVRGRTEFSMRPCPERLLQGWRVRATGVLRRPSPGPHRLLPGPAERLARQGSWSQLRVSELQVLQRPWTPVADARRTIADRLQLVAGEERGGLMAALVLGSAQVPLPAELRQAFRLAGLSHALAASGFHLSVLLGACLSLGRLFGRGIRLLLAGGALMLFLTLAGAQPSVVRAVLMGTSALLIRGSGERSRGFGVLLMSLSVMLLIHPAWARSIGFQLSAAATAGLVMSAPALEARLAAALPGALVWLAPALAIPTAALLWTLPLQWLHFGSAPLYGVLANLLATPLLAVLTLASMLLALLSLWTPIGLIQGLAWPVQWLAGILISLVGWISNRHLL…	1e-110
Prochlorococcus marinus	Pro_EQPAC1	HL	HLI	Lba	30.8
Prochlorococcus marinus	Pro_MED4	HL	HLI	Lba	30.8
Prochlorococcus marinus	Pro_MIT9515	HL	HLI	Lba	30.8
Prochlorococcus marinus	Pro_AS9601	HL	HLII	Lba	31.3
Prochlorococcus marinus	Pro_GP2	HL	HLII	Lba	31.2		Pro_GP2_0655	MTLIEVFLKNKRVQKTLSTKPGEEGFSLIELVVVIAVLAILSAVAIPSFTNVQANARASAVQNGLVNGIKECFVLQAENSATTFSAAKSFASPKAFRGFEVKQRAGDPPQGGDSCFGAIADADSNANDSDFEIYMDGDGVAVKTCSHGERAGCTATAADGKGAGTW	3e-06	Pro_GP2_0653	MKISKDSKIISEDKEQVGFTLVELVVVLAGLSAILAFSFPAFLNTLKLNRIEEAKALMNSYAAECLGKLRIATEIQTFREEARPDTIDNEKLLTLGYKIDGFGGEQEKSKCSFTRIIPADQEEKFLYAFSFIVSPAGVQKRATPSNDPKALNSCKGWAGQLCGLSPEQEAYFAELERLQIAEENCEKDYKKKLVSGFVGQTSRWDSVEKKCIQPVCLYKGEVVSCNGGIEKARERELGEECTEWAKNQKNKNNSTYISPASGETTVACGDQRFWFHTGSEWNEPDKWYEKACEYNYQKDRLKTEGEYKYNPVKSEGGPKPCGDKIWICDGNQVEYSEYKDTCGAAPPPPPPPPPPPPTCTPFPKPPICDNAMLKWAYKECICWNKR	0.085							Pro_GP2_0650	MAEYGKSIVETNSIQRTPPIKVFGIVFGEESYLDYPPNTKLKVPQNDLLVFFRQMAVMLKSGVPLSQGLELLAENMTNKEFGACIFDISKKLNSGEELSSCLNSYPRIFAPITIGLIEAGEAGGILSEVLDRLALLLEAQSKIKGQITGALIYPIAILVLAVTISLALLIFIVPTFDEMFKGMGAELPALTGFMLTLSKFVTSPTFAIGAPIIIFIVLYLFKTSYASQQGREFFDRLILKVPLFGDLILKSELASMSDTLSTLINSGIPLVEGLERCINASNNEIIKIALRRAISLVTQGQELSVSLSNAKVIPRLLISMIKIGEETGALSFMLENLSNFYKREVEEAVTVLTKAMEPMVIFVVAAIVGTIVISLYLPMFDLINQMG	2e-71	Pro_GP2_0161	MNNKNNYLNIFFKIKNFNAFVLTFIAIFVPLSASAKFSNNSINLNYKANLGSSKKIKLTQKDLINNQIVSVDLSNDNEKRNNISSGNNIIDTEIDKNELKLSEISKFNSADQQKINLESIDPPNDSIIEDLKEEINQTIYKSNSKDSNDKTFKSESNKNLNKTPPSGKIFVGGFTIPPRGYVNLEGPKITLNLVEANVLETLKFLAKTGDYGFLYINNKSSENDSITINEDKDLNDPKVTVNFVNQDFSQVFNSLLMASNLQAKFEKGIIFVGENIFNKSLVPKFSKTYRINQASAASVGDYLSTLGAKISKVLVKGNAIAGDELGSSNSSVVELTENYINSYGMVGGPLSGLIGTVDLRLQTITLVGEKNLIATAEKYIKSLDVMHRQVALSVQIIDV…	1e-41	Pro_GP2_0652	MAKQYTATSVRKLVDKYFSLQWCRDNLVVPLYVEPSLPMNPGILKIAIANYSYLGTIAEPIKQRILQSGDNLKCEFVEKSQEEIQEILDDASEERFISGESIEISQFDEDAVLEAIKQTTDNDPNGIKFEFDDDDESSEVEIDSADLALEMMESKIQKAAGGVLIYAKTTEGVSDIHIEPREDSYKIRVRKDGVMQKFMGLPRKPGIQLVACLKNMAMMDIAERRASQDGKILRKFEGNKLEFRCSTVPGKHGEKMVLRILNSDASTLNLDTLIHIESVRKDFRRIMNATNGIVIVSGPTGSGKSTTLAAALQEKDTGDTNIVTAEDPIEYEMGGDINQVQVNRAKGQTFAMILRTFLRQDPDVILIGETRDPETAESSMDAAETGHLVFTTLHANSST…	1e-82
Prochlorococcus marinus	Pro_MIT0604	HL	HLII	Lba	31.2
Prochlorococcus marinus	Pro_MIT9107	HL	HLII	Lba	31
Prochlorococcus marinus	Pro_MIT9116	HL	HLII	Lba	31
Prochlorococcus marinus	Pro_MIT9123	HL	HLII	Lba	31
Prochlorococcus marinus	Pro_MIT9201	HL	HLII	Lba	31.3		Pro_MIT9201_1029	MTLLESFLINKRVLKTLSTKQGEEGFSLVELVVVIAVLAILSAVAIPAFVGVQARARASAVKNGLVNGVKECVVRASDFDSTLFADAQSFSAGSFQGYTMGQEASSGDTCYAATATAAAGSGDSNFTIVMNPQTGLVSKTCSDVGAAGCNGTPVTDPVTGVTTTDGNW	7e-08	Pro_MIT9201_0077	LDNSPKRKIRNNGFTLVELVVAIAVLSILSAVSIPNFICFSRKARATAALTSLKQVYKECLAKNIDNVNQNFIPNNYSVNGYSFQSNEDFFCQGDSNGLISIEPEDLNTYPVFNIAVISGEMSYTYKGAPGTDLKECLAMICVDGIYKSQRIGIDEFENKFNDAFTDGLTLDGEYYRRGDSVYVIVKGDTWEKAQANAKKLGGNLATINDEEENSWLQSQLYGDGKASNKLTDQLGLPGEELRGSSVWLGHTNHQNNEKYESVTGEKNTYSNWAPGEESDGFGKGEKYTVMTLFDNYNRDPGQMMTVSNRQYNTDQLVERGGAHIFYGLAEIKTNEIIEVDDDEV	0.017							Pro_MIT9201_1024	MVEYGNANLVKKKANKNTPLVVFGISFGEVSYLDYEPDSKLKVPQNDLLVFFRQMAVMLKSGVPLSQALELLAENMTNKKFGANIFDVSKKLGSGEELSTCLGRYPRIFSPIMIGLIEAGEAGGILSEVLERLASLVESQSKIKGQITGALIYPVAILVLAVTISLALLIFIVPTFDEMFKSMGAELPGLTSFMLLLSRVVTSLQFLIVTPILVFISFYLFNTTYTTQSGRKFVDNLVLKVPLFGDLILKSELASMSDTLSTLINSGISIVESIERCINASSNEIIKIALRRSISLVTQGQELSTSLESAKVIPRLLISMIKIGEETGALSFMLENLANFYKREVEEAVTVLTKAMEPAVIFVVAAIVGTIVISLYLPMFSLINEMG	2e-70	Pro_MIT9201_1305	MGNFLKIKKIKIAIFSFLILNQFLINAYAFNFRKIDLENSNRNNYQKRIKNFKNLFAEKINDEDSFSTKEIEEIEKFVEETFDSNDSDIFVNQIKPLKEINNDNDLLKNEGIKKDIKSKQIQKKDENFNDKSNERNEIIQTYSEQNSKNYLPLPSRSIISSSQFKVPSRGYLNLKGPQITLNLKSADPIETLKLIGKLGNYGIVIVDNNISENNENSGGSKISATFNDVDISDAFNSVLLSADLQAILENNIIFVGKDILTKSLRPKVSKTYRLNQVNAASVADYLSTLGAQISKVMLISGSIEGTEVGDSFVNKKEINDDAINSYGIKGGPLSGLIGTADLRLQTITLIGSKDLIKTAEKYLKSLDVRHRQVALNIKIIDVTLTKNDIKNNIFELRTG…	1e-42	Pro_MIT9201_1026	MAENRYTPTSVRKLVDKFFSLQWCRDNFVVPLYEETSLPMKEGVIKIAIANYSYLGTIASPIKERLSQSGFKCEFVERSQEEIQEILDLASEERFISGDSIEISQFDEDAVIEAFKDTTDNEDSVIGGIEFDDAQIEQTIEEEDLEDEMMQSKIQKAAGKILIHSVKSNFSDIHIEPNSEQYKIRVRNDGVMQKLMTIPRQSGIQLVSCLKTMTNEMDVAEKRASQDGKILRKFQGNRLEFRCSTVPSKHGEKMVLRILKSDTETLKLDTLIHIEDVRKNFRKIMNSTNGIVIVSGPTGSGKSTTLAAALREKDNGETNIITAEDPVEYEMGGDITQVQVNRAKGQTFATILRTFLRQDPDVILIGETRDPETAESSMDAAETGHLVFTTLHANSSSSS…	1e-81
Prochlorococcus marinus	Pro_MIT9202	HL	HLII	Lba	31.1
Prochlorococcus marinus	Pro_MIT9215	HL	HLII	Lba	31.1
Prochlorococcus marinus	Pro_MIT9301	HL	HLII	Lba	31.3		Pro_MIT9301_0701	MVKSFFVRALSPKIRFEKIKNLTSLRELKDEEGFTLVELIVVVMMIGILSSIAIPQFMTAADKAKQKEATGIVAALVKAATAFQTEYGDLPTDAGDIEEYARFQRCNQTGMETEGGKVCKGTDPVEVPGTATSFYSTSGNYLIEFQTADVNSDTVFQVRAQPNGGAYANNGSAVTGCYNPVDATSKVYEKTAKAADRGRLTDWSDAEC	5e-09	Pro_MIT9301_0709	MVKKIFFPKKNTLCGEEQGYTIVEILLVTLIIGLTFSISLPLFGAVINKARQKEATLIVNSVLKAVKANYSLTSFLPTKIKPLSKFASFHKCISQEVAIKGSEVCNPNTIAAIDGSENYFYSPSGNYKVELKTTEINNSDIIFQVRAIPNGMGYQDKGSSVTGCFNPIGGISNIKEYSSFNVGEKDFMSCFTVFQIKKAEEERLAEEARLAEEARLAEEARLAEEARLAEEERLAEEARLAEEARPKCIYWNPRNPSQCFRFE	0.0001							Pro_MIT9301_0689	VDYRYIENAKLRRLMQKARHKRKVLNNPNRIPEHKNARITQKYKNVIPIPAKNQNLRKKEKNKLSILKTYVELKIQERKEFIEGDMTSLRNKKKILKPRLMEGRKLKSPPIKDLAVATKQLSSMIRTGLPLLESLNIIADTSENISIRYSFKEIASGISKGSTMSEMLDKYPEVFNEMYRALVSAGETAGLLPNTLDRQAKLLESLAKIKGQIKSALAYPSAIAILTVVIVFIMMLFVIPIFVDIYDQSGAPLPGITQFLINLSDQLRTIEFYFKAVPSGFAIYLFYKYLSSRSSVIWWYDKTLLQLPITKDLVTKSCLANFSRTLSSLNSAGVPILESLTIAKKTLKNRIFTRIIENAYYDIQAGNPMHKAFDKESVIPVMFTSMFRIGEETGELSEM…	1e-67	Pro_MIT9301_0696	LRINRKSLKRSFSLFALTSLLSASANSAENVSFNKFNPKKIVTQNILLNYPKEFLNEDKLFQNQNYLLSSLISNPNLLEIEGPSVSLVFKQAKAKAIFEYLAEIGNYGFVWVKNSPNKENDVDNQRLISMTLNDVSYKKAINSLLLASGLQAKLHNNILYVGPNVRNTVFDTRSTDVYQLNQISASSAADYLANLGASVTKTFTITTSVTSGASQSQAVQGASTSSTTTDQSETSVKVYGATIGPLVGLIATTDERLQTVTMVGEKYLIDLANGFLQKLDIKQKQVALSVKVLDVNMSDKNSSMKDYGGKLDDAFIIGSQGKIKSAFGSFLPVFPEGNSTDATTNPGINSSQRTTNFDNKSFFGLLEASIENGTTKVLASPTLLLSESSGSAGDGSSIG…	4e-73	Pro_MIT9301_0691	MIDTNEISKFLTPELCEDAGIIVIEIGEETLDLGAMNLDYIKVKKVIKTIESEYNLKVSLKQITSLEWETWFENNHDTSVEKIQKSSNQNQTLEKINDVEENVLNDEYINYFEESNTESIQYNIQNSNESSINEDIELIDDANDEALIKLAQANIGDDSEMDNDILFGEELTASNDPVIAGVASILSKCFTLKGSDIHAEPLEDRLRIRYRIDGVLKEAFAFPKSHVNPIISRIKIMSKLDISEKRLPQDGRIRCLLRGRRSDFRVSTLPGRWGEKVVLRALESDNSVLNLSKLITENDELSLIKNMSKSPYGIVIVVGPTGSGKSTTLYSMLSDLNKPGVNISTVEDPVEYTLDGIHQVQVIREKGLDFSRALRSLMRQDPDIILVGETRDKETAQAA…	1e-105
Prochlorococcus marinus	Pro_MIT9302	HL	HLII	Lba	31.1		Pro_MIT9302_1369	LTARLVRKYLNRNQEGFTLVELIVVVVIIGILSAIAIPSFQNASDKAKQKEPTVLIAGYLKAAQAYYIEYGILPVYTSHLGQYVSVVSCRRNYPAYCKNNLPRDYTTINSMSWTTPDGYFDIYMRIRSNKLTFRAMPVPVYQNNGYGVSGCYNPQTGATKVVEQTRRMGRSIPYVDC	6e-11	Pro_MIT9302_1355	MTALKLKLIKYLATKNNQSNSAFTLVELIVVVVIIGILSSIAIPSFQNASDKAKQKEPATLLASYTKAAQAYFTEYSMNARSSQDLGQYISVTGCRNNNPSYCKTNTAYDHTSRSSTSWFSPSGYFQVYMQQSGTRTLFRALPTGQYSNAGYGVSACYNSSTGATKVVERTVKGRGVPNINC	8e-08							Pro_MIT9302_1344	MNYSFIEDPKIRGALERKREESNSIKSDKKLNTEINNKEVSNSTKIKVKKNKKFESLKAKKKLDPKKKLKTPSTKALAIATKQLSSMIRTGLPLLEALNILAESNENKTLKYIFRDASMGISRGSTFVSMLEKYPEVFNEMYLALVSAGETAGLLPDVLDREAGLLESLAKIKGQISSALAYPIAIFTLTIAVIIIMLVFVIPIFVDMYASSGADLPGLTQILVDASNAIKDPSFLIKVIPVLVILIFFLKRQSKTSSFINWRDKTLLKLPITKDLVTKSCLANFSRTLSALNSAGVPILESLTISKRTLGNKVFQRIADKMNTEIQAGQPIYKVLATEEPIPIMFTSMFRIGEETGELSEMVNKLADFYEDEVSTSVKSLTSILEPLMIVFVAGVVAF…	3e-65	Pro_MIT9302_1351	VKRKRNNLVGIFVVSLATFIFLDIPVYSDHNFELETKRYKQNAKFLDSISIGNIPEEKKTISLEIAKDQNFLKLIIKDVGFNSKVFTKYKEDIINFEITTINKRSIEKNEQIIEIPSQGIVQARLHGKEKNYKLDLKLDDRILKEDVQITTLGADVVLSFEKLTLTREEAYEKNMKIIAQPKSKKINIKQKGAIAPPLGDIAIGTTIIPNPNLLNLKGPKVSLVFKQTQSKKALEFLLSKANYGFVWVQKDPSYNPDGNSSSSTQTISNEGTNLATQSMDGSSMGLSNSQTPDSAEKNADSHRYITLTLKDVPFNNAFNAVLMASGMQAKLENGIVYVGPNVRESVFNSRISRVYRLNQTTANAAASYLANLGARVTRTTTIETAVTQGVSASSSVSGA…	1e-104	Pro_MIT9302_1346	MVSSKPKSGSLPINREEIEEILTKQICESIGAILVSFNESTITLGAMNPVYSEVKKISGLLKNKFNRTIEVNTISAEEFEKWFNVDSNKKSFVEKDTLNKINNSVIEKKDLNDTQTQLKEKSDNKIENKKPDELTPLKSEQKPKTILNELIEKSKLETNDVFEFDFFEDEDEDEEEENSEIIEDSELLATNDPVVAAVGSILSACGRLKASDIHVEPMEDKMRIRYRIDGVLKEIYSLPKGKSKAISSRLKVMSKLDIAEKRLPQDGRIRCSINKEISDFRVSTLPGKWGEKIVLRSLQSDTSMLDLQKLITYSNELNQVREMGASPYGIFIVVGPTGSGKSTTLFSILNERNTPDVNISTVEDPVEYTLNGVHQVQVIREKGLDFSRALRSLMRQDPD…	1e-109
Prochlorococcus marinus	Pro_MIT9311	HL	HLII	Lba	31.2		Pro_MIT9311_0928	MKNLLKENKISKTISFFSPVIRKEKVLKNVIKKSLNDEGFTLVELIVVVMMIGILSSIAIPQFMSAADKAKQKEASAIVASLVKSATAYNTEYGALPRDMGELSEYAMFQRCDHNDVASEGGSVCKGSTPKKVPENVTQFFSTSGHYNINLRRTNGNSVFKVRALPNGGAYAQNGSGVTGCYNPAQGVSQVKEMTSKSTGKGVGNVPDWPAIQCGTGSDGA	1e-10	Pro_MIT9311_0930	MFSNLFVKDKKAFTLVELVVVVGIIGILSAIAIPSFRNTVYKTRQKEATTLLSSYLRSAEAYYVEFGSIVQNTSELGHFLKITGCCSVCSWDHNPKYCKSNSPMNFNDRELVSWRTDNGLYTIAMHPQAEELIYFIAYPEHEMGFQGYGVAACFSGKYGIKKIIENNNNLEKITHPPGCGENNDDWVHP	1e-09							Pro_MIT9311_0916	MKYYYITDLKLRNVMLLANKKRKFSGNSIKISKSKNKIKKIPQISPEKRKKYQSKVYALQTYMEESKQRSKIRAEGKMGALRGDGQKIKKPKKMNSKKLKSPPTKDLAVTTKQLSSMIKTGLPLLDSLNIISETSENVTIKYVFKETSLGISKGLSMSENLEKYPEVFNEMYLALVSAGETAGLLPDTLDREAKLLESLAKIKGQIKSAMAYPIAIFTLTIVVVIAMLIFVIPIFVDIYEQSNAKLPTITQLLVDASNQLISLDFYIKAIPTVFILFQAYKYISRRPSVLWWFDRSMLYLPVVKDLVTKSCLANFSRTLSALNSAGVPILEALSISRKTISNRIFKKIIDNMYKDIQSGNPIYKVLEKEMVIPVMFTSMFRIGEETGELSQMINKLADF…	8e-67	Pro_MIT9311_0923	MVIRKLAIYSFAGIILSLNLAINANTSNKNFSVNRNVLTKNKNLNEKKIKPQVIFLAENQYQSNKIDIDDSKPIANPNLINIKGPKISIILNKTPAKKAFEYLAKLGNYGFVWIKNDPTNKDEKGSGKADDQRLITLNMKNVNFRRAFNAIIIASGLQAKIYNNVIYVGPNVRNTVFTYRETAIIQLNQITASSAADYLANLGARVTKTFTVSTSVTEGASQSQSIQGGASSSTTTSQSDTKVKTYGADIGPLVGLIATTDERLQTITLVGEKNILRLAKSYLKNLDKRQKQVALNVKVLDVNLSDKDSFSQSWFLPFGSGSPYIITQSPNLKAGIGPDRLGKFVSSELTASIQKGTTKVLASPTLILNESGGSAGDGSSIGRRLANEGFVEVGDQVPV…	2e-48	Pro_MIT9311_0918	MVNKEIIVSDIQKSLNNRVCEDAGIIPVSIEFGVIEIGAMNPDFIRVKEVITDIKRRFNVEVVLKQITASEWEEWFENNSSISLTDENQLKNGIEDTSDEINIQSKSTEDLKSDNLNDEIDNFDIVENEENNNSIDINYSNETNNFHYESKEIKEKPFEEDVENDNALIKLAQTNLGEDFENDVDSFFGDEITKSKDPVISGVASLLSKCFSLNASDVHIEPLEDRLRIRYRIDGMLEEVFAFPRSHISPIVSRLKIMSNLDIAEKRIPQDGRIRCLLRGRKSDFRVSTLPGKWGEKVVLRVLESDSSVLNLSKLITEKSELDLIRIMSKTPYGIVVVVGPTGSGKSTTLYSMLSELNSPGVNISTVEDPVEYTLDGIHQVQVIREKGLDFSRALRSLM…	1e-108
Prochlorococcus marinus	Pro_MIT9312	HL	HLII	Lba	31.2		Pro_MIT9312_1299	MKNLLKENKISKTISFFSPVIRKEKVLKNVIKKSLNDEGFTLVELIVVVMMIGILSSIAIPQFMSAADKAKQKEASAIVASLVKSATAYNTEYGALPRDMGELSEYAMFQRCDHNDVASEGGSVCKGSTPKKVPENVTQFFSTSGHYNINLRRTNGNSVFKVRALPNGGAYAQNGSGVTGCYNPAQGVSQVKEMTSKSTGKGVGNVPDWPAIQCGTGSDGA	1e-10	Pro_MIT9312_1301	MFSNLFVKDKKAFTLVELVVVVGIIGILSAIAIPSFRNTVYKTRQKEATTLLSSYLRSAEAYYVEFGSIVQNTSELGHFLKITGCCSVCSWDHNPKYCKSNSPMNFNDRELVSWRTDNGLYTIAMHPQAEELIYFIAYPEHEMGFQGYGVAACFSGKYGIKKIIENNNNLEKITHPPGCGENNDDWVHP	1e-09							Pro_MIT9312_1287	MKYYYITDLKLRNVMLLANKKRKFSGNSIKISKSKNKIKKIPQISPEKRKKYQSKVYALQTYMEESKQRSKIRAEGKMGALRGDGQKIKKPKKMNSKKLKSPPTKDLAVTTKQLSSMIKTGLPLLDSLNIISETSENVTIKYVFKETSLGISKGLSMSENLEKYPEVFNEMYLALVSAGETAGLLPDTLDREAKLLESLAKIKGQIKSAMAYPIAIFTLTIVVVIAMLIFVIPIFVDIYEQSNAKLPTITQLLVDASNQLISLDFYIKAIPTVFILFQAYKYISRRPSVLWWFDRSMLYLPVVKDLVTKSCLANFSRTLSALNSAGVPILEALSISRKTISNRIFKKIIDNMYKDIQSGNPIYKVLEKEMVIPVMFTSMFRIGEETGELSQMINKLADF…	8e-67	Pro_MIT9312_1294	MVIRKLAIYSFAGIILSLNLAINANTSNKNFSVNRNVLTKNKNLNEKKIKPQVIFLAENQYQSNKIDIDDSKPIANPNLINIKGPKISIILNKTPAKKAFEYLAKLGNYGFVWIKNDPTNKDEKGSGKADDQRLITLNMKNVNFRRAFNAIIIASGLQAKIYNNVIYVGPNVRNTVFTYRETAIIQLNQITASSAADYLANLGARVTKTFTVSTSVTEGASQSQSIQGGASSSTTTSQSDTKVKTYGADIGPLVGLIATTDERLQTITLVGEKNILRLAKSYLKNLDKRQKQVALNVKVLDVNLSDKDSFSQSWFLPFGSGSPYIITQSPNLKAGIGPDRLGKFVSSELTASIQKGTTKVLASPTLILNESGGSAGDGSSIGRRLANEGFVEVGDQVPV…	2e-48	Pro_MIT9312_1289	MVNKEIIVSDIQKSLNNRVCEDAGIIPVSIEFGVIEIGAMNPDFIRVKEVITDIKRRFNVEVVLKQITASEWEEWFENNSSISLTDENQLKNGIEDTSDEINIQSKSTEDLKSDNLNDEIDNFDIVENEENNNSIDINYSNETNNFHYESKEIKEKPFEEDVENDNALIKLAQTNLGEDFENDVDSFFGDEITKSKDPVISGVASLLSKCFSLNASDVHIEPLEDRLRIRYRIDGMLEEVFAFPRSHISPIVSRLKIMSNLDIAEKRIPQDGRIRCLLRGRKSDFRVSTLPGKWGEKVVLRVLESDSSVLNLSKLITEKSELDLIRIMSKTPYGIVVVVGPTGSGKSTTLYSMLSELNSPGVNISTVEDPVEYTLDGIHQVQVIREKGLDFSRALRSLM…	1e-108
Prochlorococcus marinus	Pro_MIT9314	HL	HLII	Lba	31.2
Prochlorococcus marinus	Pro_MIT9321	HL	HLII	Lba	31.2
Prochlorococcus marinus	Pro_MIT9322	HL	HLII	Lba	31.2
Prochlorococcus marinus	Pro_MIT9401	HL	HLII	Lba	31.2
Prochlorococcus marinus	Pro_SB	HL	HLII	Lba	31.5
Prochlorococcus marinus	Pro_UH18301	HL	HLII	Lba	31
Prochlorococcus marinus	Pro_HNLC2	HL	HLIII	Lba	30.3
Prochlorococcus marinus	Pro_HNLC1	HL	HLIV	Lba	29.8
Prochlorococcus marinus	Pro_MIT0801	LL	LLI	Hba	34.9		Pro_MIT0801_1246	MNLLQNYLSSSKVKKVLSLKPGQKGFSLIELVVVVAVLAVLSAIAIPQFTKIASKARAAAAATTLATTVKECAANMADQGSGTYIPSISLDGYRDGTKNGAGWYQTVFNNQGQGTLTRSTSVTPLTCTSSGLMEIRSENTAEYPSFVYNLGTGAKTCTASGDAVERGCRNSVW	1e-07	Pro_MIT0801_1509	MVLKNHLKEEGFSLIELVVVVSVLAVLSAIAIPTFSCFQRKAQATAALAAMKQIQTECEINRIDTGNAGTFTSSNLNSYQIQSDGSNSCSGNQSNGLISATPSNSSVFPSFILEASTNLLSYSFKGLSGINFNACLNAICGSSDDQSLEGLIIKNADVIMPDSLSKRGCSAYVLIKGSSWTEANDNAQKLGGFLTTPNNTDENQYLIDTYTDKLSSPDPNWGDGLRAGAWIGLSSDSEGDFNWANGNDLDEDFESPYGAGQGGWNNQYHQSGQAGGFHLLMKDPSGHAERHGGLNGWWQEPVNPKEYYGLEDDAYWPYNWGIAEVPICN	3e-06							Pro_MIT0801_1242	MPSYGENQLSDYSRLNNSNIRSQKSNVKFNPKDFKVSQNDLLVFFRQLAVIIQSGVPLAQGIELLSENTRDQKFSSLQVQISKRLSAGEELSTCFAKYPKVFPSLTVGLIEAGEAGGILDQILDRIASLIEQQAKIKSQIQGALIYPVIILVLALTVSLGLLIFIVPTFDKMFTDMGAELPAITEFMLTLSQIVTSIQFFIFTPIILIITSYLFSSYYKSRSGRFRVDSLILKIPLFGSLILRSEVASLCETLSTLIASGIPLVEAIQRCISASSNDRMKRCLSNGIQKVKEGQELSSSLDSYDVFPKLVKSMLKIGEETGRLGFMTENLANFYKREVEEAVSSLTKAMEPMVIMVVAGIVGTIVVSLYLPMFKMINVMG	3e-70	Pro_MIT0801_1235	VKSKLKFKQGILFGIILVNFLPNTVLASNNKINRVNNYPQISEKKININYENIKHLHENGAISTKEANKYINESSGNLQQDFITNQKNLNNEELIIKNKNELKKGRLVATESDLELTLKLINIENLKSYDISKLESGWQIIINLPEDIIIDRSKFHKKSKYFSNIKIDQLNKSLYIIKLAENSKYKINKPILNKGEKLEFKFIISPLKNKNSFKFPFFNRLKRTESPFNEQNEAKAPPLGDIAVGSVVLKNRGFIKLEGPEVSLTLNDSSAKDALMKLAKMGGYGLVLTNNEESKKNNINNSENKANAGPKVTLSFDNEDYSIAFNSILLASGLQAKRSNNLIIVGENVIGKSFGPQLSKVYRLNQSSASSAADYLASLGASISKVDTIAGASNKQGSP…	1e-128	Pro_MIT0801_1244	MSDTYQVTQIRSLIDKHLSLQWCRENVVVPLKIEPSLPPKGQVITIAVGNISYLGTIGNTIKQRIASNGYECAFIELAPDKIQSLLDQASEERIFNSEGLENYDFSEDDVIQTLLDVSVDDSSDQVVGFDFDDSDEDIEIEEIDLSTEMLGNKIQRAAATVLIDACKKGASDIHIEPHEKQIKIRIRRDGVLQSYVSIPKLPGLKLTACLKNMAKMDIAEKRASQDGKIRRTWEGNSLDFRCSTAPGKYGEKMVLRYLNNDTDVLDLDILIQDENVRSQFRKIINQANGIVIVSGPTGSGKSTTLASALREKDNGELNIVTAEDPIEYDMGGDIQQFPVLRAKGQTFANLLRTFLRQDPDVILIGETRDPETAESSMDAAETGHLVFTTLHANSASTSL…	1e-84
Prochlorococcus marinus	Pro_NATL1A	LL	LLI	Hba	35
Prochlorococcus marinus	Pro_NATL2A	LL	LLI	Hba	35.1
Prochlorococcus marinus	Pro_PAC1	LL	LLI	Hba	35.1
Prochlorococcus marinus	Pro_LG	LL	LLII	Hba	36.4
Prochlorococcus marinus	Pro_MIT0602	LL	LLII	Hba	36.3
Prochlorococcus marinus	Pro_MIT0603	LL	LLII	Hba	36.3
Prochlorococcus marinus	Pro_SS120	LL	LLII	Hba	36.4
Prochlorococcus marinus	Pro_SS2	LL	LLII	Hba	36.4
Prochlorococcus marinus	Pro_SS35	LL	LLII	Hba	36.4
Prochlorococcus marinus	Pro_SS51	LL	LLII	Hba	36.4
Prochlorococcus marinus	Pro_SS52	LL	LLII	Hba	36.4
Prochlorococcus marinus	Pro_MIT0601	LL	LLIII	Hba	37		Pro_MIT0601_1686	MFNFSRKKVNLIQAYLTSPRVQKILSEKSSQKGFSLVELVVVIAVLAILSAVAIPAFVGVQANARASAIKNGLVNTLKECVVREASMDTTTLSDAQSANGSYSGYKIIATVEADVSGATGTGWSSADTCFAAKGQADAASTTDADFVISMKKATGEIYKWCEKEAPGCTSSKTWK	4e-06										Pro_MIT0601_1691	MAEYGSKKTLTQANTQANINKTDNAFLSITLFNEEAKPNPKLKVPQKELLVFFRQLSVMLQSGVPLAQGLELLSENMINKKFAVCIYDISRRLSGGQELSSCLRVYPRIFAPITVGLIEAGEAGGILSKVLERVAILLEAKAKLKGEITGALVYPVVVFALALTISLALLIFIVPTFKELFDGLGAELPALTSFMLLLSSIVTSTGFYLGAPIIIFTLIYLFKNIYSTKKGRILVDSITLKIPLFGDLILRSEIASFSDTLSTLVNSGIPLVEALERCLSASGNEIIKQALTKSITLIQQGQSLSYALSLSKVMPKLLFSMIKIGEETGELSYMLENLSNFYKREVEETVSALTKAMEPLVITVVALIVGTIVIALYLPMFDLINKMG	3e-72	Pro_MIT0601_1698	MSKKYFAELSTLRKLSKRFLKLGILILYLASSSPVIANSIDSEDSEDIDKVSRNISNSNNATKKKVKIRRPKAPPLGDMAVGEIFINSRGFVDINGPETSITLINADPIDSLLTLSKLGNYGFLYVPDNSQNSENSENPNITLSFEKEKYEKILNSILLASGLQGKQEGNILMVGKNILSKSFGPQVSKVYRLNQTSASSAADYLGSLGAEMKKVWTKTNMFNGSESTNGITESTSSSTGAEIVSYTSNSGPLKGLIGTTDSRLQTVTLIGDPYLISIAEKYLKQLDLRQRQVALSVKVIDVLLNNTTDMKNAFEYGIGDNYIINSESKGLMYMFGNKSFSPADFAVTDSFSLASRKFMGWFRSKVLTNNAKILANPTLILGETQESVLGGAEVSASDG…	9e-65	Pro_MIT0601_1689	MAQNSITTIRDLVDKYFSLQWCRDNLVVPIGIEPSLPPNPSIITIAVGNIVFLGTIGNTIKDRVKQSGLECKFVEKSPDKIQELLDLAAEERFISGESIEISEFTEEAVIAALQDSAIEDSENEFSLEFDEIEEEEMVDDALDLGNEMLESKTQRAAGMILINARKSNVSDIHIEPKDENYKIRVRRDGVMQKYLAMPKRAGIQLVACLKNMAHMDIAERRASQDGKILRKYEGNRLEFRCSTAPGKHGEGMVLRILNSEADQLDLDVLINIETVREDFRKIINNSNGIVIVSGPTGSGKSTTLAAALREKDNGELKIVTAEDPIEYDLAGDIMQHQVNRAKNQTFANLLRTFLRQDPDVILIGETRDPETAESSMDAAETGHLVFTTLHANTSSSSLT…	4e-81
Prochlorococcus marinus	Pro_MIT9211	LL	LLIII	Hba	38		Pro_MIT9211_0831	MNLLHEYLKNPRVRKVLSSKPGNKGFSLVELVVVIAVLAILSAVAIPNFISVQSKAQISAVKNGLVNGIKECVVAYLDDPENIPEFAEINAFNGDYTGYAIEPLAEDQEGCFEAEGIHAAGVLPTFAITYDQATGEIVKECDGADEEGANEYLTCIEPQGEGNNQWTW	1e-07										Pro_MIT9211_0826	MAKYGSANNNSTLKNDSADNSNNRKSTLSNSYLAPNSKLKVNQKDLLVFFRQLSVMLQSGVPLAQGLELLSENMINKKFAACIFDISRRLSGGQELSSCLRIYPRIFAPITIGLIEAGEAGGILSKVLERIALLLEANAKLKGQITGALVYPLVVLVLAVTISLALLIFIVPTFKELFDGLGAELPGLTAFMLLLSNIVTSTGFLVGAPITIFIVIYFIKTIYSNKSGREVIDRLILKVPLFGDLILRSEIASMSDTLSTLVNSGVPLVESLERCLSASGNEIIKIAIKKSVTMIQQGQSLSYALSLSKVMPRLMFSMIRIGEETGELSFMLENLSDFYKREVEETVSALTKAMEPLVIFVVAIIVGTIVVALYLPMFDLINKMG	1e-73	Pro_MIT9211_0819	MNKKYKDNLLFPLNTLSVFSRYFSVLLIIFVSSFSGDVLQASGSRSKDKTTSNSINKNNLIFDASRKNRGPQAPPLGGMAVGEIFINSRGFVDLEGPKTTITLVKASPIDSLLTLSRIANYGFLHVKDNVDESSDKSTDLVTLSFREENYQKVLNSILLAAGLQGKQEGNILMVGKDVLSKSFGPQVSRVYRLNQVSASAAADYLGSLGAKMTKVWTKTNMFSGSESTDGISTATNGNPDEIFSYTSNIGPLRGLIGTTDSRLQTITLIGDPYLVSIAEKYLKQLDLRQRQVALSVKVIDVLLNNTTDMKNAFEYGIGDNYIINSESKGLMYMFGNKSFSPTDFSVTDSFSLASRKFMGWFRSKVLTNNAKILANPTLILGESQEEILGGSEVSGSLGL…	2e-60	Pro_MIT9211_0828	MSQFSVTSIRNLVDQYFSLQWCRDNLVVPLGIEPSLPPSPGVITIAVGNIVFLGTIGNTIKERINQSGLECKFVERSPEKIKEILDLAAEERFISGEGIEISEFTEEAVIAALQDTATEGNDDDFSLEFDDIEEEELVDETEDLSNEMLESKTQRAAGMILINTCRSNVSDIHIEPKIDNYKIRVRRDGVMQKFLSMPKRAGIQLIACLKNMAHMDIAERRASQDGKILRQYEGNRMEFRCSTAPGKYGEGMVLRILNSDASVLNLDVLIHIEKVRNEFRKIINNTNGIVIVSGPTGSGKSTTLAAALREKDNGELKIVTAEDPIEYDLSGDIMQHQVNRAKNQTFANLLRTFLRQDPDVILIGETRDPETAESSMDAAETGHLVFTTLHANTSSSSLT…	5e-81
Prochlorococcus marinus	Pro_MIT0701	LL	LLIV	Hba	50.6		Pro_MIT0701_0165	MKPILKLHITMSILNQQLKLALLRRQKGASALQQGFTLVELMIVIVIVGILSAVALPQFTGIKEKAELNTQLGEGAGLAKECGAAIITDGPYPENYVSLTPSTGLVISGNCNDGSGGAPSRAITYTTQKSDADGRAKCNGEALKKDKSCIITVNATTGQVSQASS	2e-13	Pro_MIT0701_0167	MGILSAVALPNYFTQVQRAKQSEAVAILAQIQNTLAAYIDEFNKIPTGWAELNDIAAIMTTSGPASLTTFGSINLPGGNYTLSRTDNGGNTNYYEFTAKPTSKNPEVAKFNVIACIDLGTGASDLKQGRKDSKNAASNADLVCRGDS	5e-21	Pro_MIT0701_0170	MKNLRSDQHTSQGYSLLELLVVITIVSILSAYGVPKFRRNVAQGQVDRYTQFVESGLFSLRARLGQSKSSCSFSLDQDLSQKTFGPPWLLLEFQQPDGSQSNTQRLKCCWNQDGEIVNCTPELLKGKSRYRFLSIEGTRESKEVEVSASQASYELSPPGTSAQHDNLTILVRSRHSAQEPLLRTRCVEFSGNGHIQSGTWNDDTDFCDSS	1e-24	Pro_MIT0701_0158	MSRLSYAAPAEQGFSLLELLLILSILAVLAGFSLVNAGEYRHRLQVDVAARRLQLGLERARLFALSQRQPCGLRVSAEGWQKPLVSELAACVSSQLSLQEPFAEVPLTWQSNLPQLMRFAANGLTLDGGTVVLGSLHSPYRRCLVISLPLGVSRIGRYDGDPLDPAIGLSSSRCLPNEVL	3e-32	Pro_MIT0701_1380	MTSFVATYESASGQTRTMTIKAADLTTAKKLLRRRGIRATDLKAALNNKGQESSKKIDRQKNTSSSNLGLFFINLSAAFEKSPGVKDKAVFASKLATLVDAGVPIVRSLDLMASQQRLPMFKRALMKVSLDVNEGSAMGIAMSKWPKVFDQLSVAMVEAGEAGGVLDESLKRLAKLLEDNARLKNQIKGALGYPVTVLVIAILVFLGMTIFLIPTFAEIFEDLGAELPMFTQFMVDLSKLLRSSFSLLLTGVLLVCAWIFNRYYSTHQGRRQIDRLKLRIPLFGNLIIKTATAQFCRIFSSLIRAGVPILMSLEIASETAGNAIISDAILESRTLVQEGVLLSAALIRQKVLPDMALSMLAIGEETGEMDQMLSKVADFYEDEVSTSVKALTSMLEPAM…	1e-173	Pro_MIT0701_0305	MSRSQRLVPLLTALGLYGASISGGLMLPAPVKAQKQGTMELKLRRSQDSVEVIIEGVGPQPVVQQRQTGQNWEGRLTTQGKPGLRRGPQQVSMPQLGLQSVSLAGSGESYQLNVEGVAGRPLLKPLVSADGRNLILSFPGLTAQATQTGRLDLRTPGRVPQASYVPPLRQRAVAPPLGDMAVGTMVLSNRSFVQVSGPSVTLTLNNAPAKDALMSLARLGGYGFIFVGDDSESGNTTGVDTSADAPVNGGNKKVSMAFQNESYARALNGVLLASGLQGKLDGRTLLVGSAVASKTFGPQVSKVYRLNQVRADKAADYLASLGATISKVNTTTITSGESSSAGTSQLNNQVSQTTSTSTSIDTYGASVGPLKGLTGTTDSRLQTITLVGDSQLVTVAESY…	0	Pro_MIT0701_1382	VTQGRPIPKATNSIQQRLELELLLQVSVLSHEELVDAVELMANQTTLDISTWQQFQALPINMHNQHLVVAISDQCNEQTKNQLISVLQSQGFSTEFRLALASDISQLLKPRRSEQHVESASKSKATKPIAQTPTSLLAGFSAEGVLEEDPEEQARLASSIEDLESSLMDSDSSPVINLVDRILLEALQTEASDVHVEPQQDGLQIRFRQDGVLQRYIEPLPSRLIPAVTSRFKIMADLDIAERRMAQDGRIRRTYRNRMVDFRVNSLPSRYGEKICLRLLDSSAPQLGLDKLISNPSALSLVRNLGSKPFGMILVTGPTGSGKSTTLYSLLAERNEPGINISTVEDPIEYTLPGITQCQVNREKGFDFSTALRAFMRQDPDVLLVGETRDLETAKTAIE…	0	Pro_MIT0701_0695	VCKQGWKWMLPILLGCASCSKVGSVQGNAPTELPLPERIQVVFNHRDGARYRSPLSDQWRNGDNLEKFVITAIEQAQQEILVAVQELSLPGVAEALVTAKQRGVTVQMVIENSFSQPWGDLHEADLSLHERRRVANLKMLADRNNDGKLSPTERYRGDAMQILRRHQIPLIDDREDGSKGSGLMHHKFLVIDNQTVITGSANFSNSGMHGDPAAMQTRGNVNHLLSFNSTELAELFKKEFLLMWGDGAGGAKDSLFGLAKNEPGIQTAKVGDTRIEVFFAPHAKRQKMNGLKFITKQIETSKQNIDMALFIFSAQGLVNKLREQVQSGVKVRLIADPGFASRSYSEVLDLLGLALPDHRCKIEAGNNPFDSPLKGVGTPRLASGDKLHHKFAVIDNKKV…	1e-168	Pro_MIT0701_0780	LRGFSSPLLVAGLALTALVLGAQPFPSQAMVVVALVLLITARFCLIRLGITQSRSTALALMLPLLLAWACWWGQPRPGPLDPVRLLASGDSFDHSSRLPLRSSIEGRLLSDSRLLRDSRFVVDSCRALLAVNRINGLPRHGRSEVQLRPCPRLLQQGWRIRVHGLLRAPALGPHSLLPGPAERLQQQGSWSQFWGDQVEVLERPWTPIADARRQVAMRLQQLAGPRSGGLLAALVLGRAQVDLPLDLVKAFRVAGLSHALAASGFHLSVLLGASLGIARLLPRPFRLTFAATALISFLMLAGPQPSVVRAVLMGSTVLLINEGGGRSRPLGVLLATLVLMLLVNPAWARSIGFQLSAAATAGLVVTAGPLEQALSKRLPTWLRGLAPALAIPLVAIVWT…	1e-172
Prochlorococcus marinus	Pro_MIT0702	LL	LLIV	Hba	50.6		Pro_MIT0702_2350	MSILNQQLKLALLRRQKGASALQQGFTLVELMIVIVIVGILSAVALPQFTGIKEKAELNTQLGEGAGLAKECGAAIITDGPYPENYVSLTPSTGLVISGNCNDGSGGAPSRAITYTTQKSDADGRAKCNGEALKKDKSCIITVNATTGQVSQASS	2e-13	Pro_MIT0702_2348	MKLLSRQIDSELTSAFTLVEVLLTVVIMGILSAVALPNYFTQVQRAKQSEAVAILAQIQNTLAAYIDEFNKIPTGWAELNDIAAIMTTSGPASLTTFGSINLPGGNYTLSRTDNGGNTNYYEFTAKPTSKNPEVAKFNVIACIDLGTGASDLKQGRKDSKNAASNADLVCRGDS	3e-25	Pro_MIT0702_2345	VLQMKNLRSDQHTSQGYSLLELLVVITIVSILSAYGVPKFRRNVAQGQVDRYTQFVESGLFSLRARLGQSKSSCSFSLDQDLSQKTFGPPWLLLEFQQPDGSQSNTQRLKCCWNQDGEIVNCTPELLKGKSRYRFLSIEGTRESKEVEVSASQASYELSPPGTSAQHDNLTILVRSRHSAQEPLLRTRCVEFSGNGHIQSGTWNDDTDFCDSS	1e-24	Pro_MIT0702_2357	MSRLSYAAPAEQGFSLLELLLILSILAVLAGFSLVNAGEYRHRLQVDVAARRLQLGLERARLFALSQRQPCGLRVSAEGWQKPLVSELAACVSSQLSLQEPFAEVPLTWQSNLPQLMRFAANGLTLDGGTVVLGSLHSPYRRCLVISLPLGVSRIGRYDGDPLDPAIGLSSSRCLPNEVL	3e-32	Pro_MIT0702_1798	MTSFVATYESASGQTRTMTIKAADLTTAKKLLRRRGIRATDLKAALNNKGQESSKKIDRQKNTSSSNLGLFFINLSAAFEKSPGVKDKAVFASKLATLVDAGVPIVRSLDLMASQQRLPMFKRALMKVSLDVNEGSAMGIAMSKWPKVFDQLSVAMVEAGEAGGVLDESLKRLAKLLEDNARLKNQIKGALGYPVTVLVIAILVFLGMTIFLIPTFAEIFEDLGAELPMFTQFMVDLSKLLRSSFSLLLTGVLLVCAWIFNRYYSTHQGRRQIDRLKLRIPLFGNLIIKTATAQFCRIFSSLIRAGVPILMSLEIASETAGNAIISDAILESRTLVQEGVLLSAALIRQKVLPDMALSMLAIGEETGEMDQMLSKVADFYEDEVSTSVKALTSMLEPAM…	1e-173	Pro_MIT0702_0712	MSRSQRLVPLLTALGLYGASISGGLMLPAPVKAQKQGTMELKLRRSQDSVEVIIEGVGPQPVVQQRQTGQNWEGRLTTQGKPGLRRGPQQVSMPQLGLQSVSLAGSGESYQLNVEGVAGRPLLKPLVSADGRNLILSFPGLTAQATQTGRLDLRTPGRVPQASYVPPLRQRAVAPPLGDMAVGTMVLSNRSFVQVSGPSVTLTLNNAPAKDALMSLARLGGYGFIFVGDDSESGNTTGVDTSADAPVNGGNKKVSMAFQNESYARALNGVLLASGLQGKLDGRTLLVGSAVASKTFGPQVSKVYRLNQVRADKAADYLASLGATISKVNTTTITSGESSSAGTSQLNNQVSQTTSTSTSIDTYGASVGPLKGLTGTTDSRLQTITLVGDSQLVTVAESY…	0	Pro_MIT0702_1796	VTQGRPIPKATNSIQQRLELELLLQVSVLSHEELVDAVELMANQTTLDISTWQQFQALPINMHNQHLVVAISDQCNEQTKNQLISVLQSQGFSTEFRLALASDISQLLKPRRSEQHVESASKSKATKPIAQTPTSLLAGFSAEGVLEEDPEEQARLASSIEDLESSLMDSDSSPVINLVDRILLEALQTEASDVHVEPQQDGLQIRFRQDGVLQRYIEPLPSRLIPAVTSRFKIMADLDIAERRMAQDGRIRRTYRNRMVDFRVNSLPSRYGEKICLRLLDSSAPQLGLDKLISNPSALSLVRNLGSKPFGMILVTGPTGSGKSTTLYSLLAERNEPGINISTVEDPIEYTLPGITQCQVNREKGFDFSTALRAFMRQDPDVLLVGETRDLETAKTAIE…	0	Pro_MIT0702_1412	VCKQGWKWMLPILLGCASCSKVGSVQGNAPTELPLPERIQVVFNHRDGARYRSPLSDQWRNGDNLEKFVITAIEQAQQEILVAVQELSLPGVAEALVTAKQRGVTVQMVIENSFSQPWGDLHEADLSLHERRRVANLKMLADRNNDGKLSPTERYRGDAMQILRRHQIPLIDDREDGSKGSGLMHHKFLVIDNQTVITGSANFSNSGMHGDPAAMQTRGNVNHLLSFNSTELAELFKKEFLLMWGDGAGGAKDSLFGLAKNEPGIQTAKVGDTRIEVFFAPHAKRQKMNGLKFITKQIETSKQNIDMALFIFSAQGLVNKLREQVQSGVKVRLIADPGFASRSYSEVLDLLGLALPDHRCKIEAGNNPFDSPLKGVGTPRLASGDKLHHKFAVIDNKKV…	1e-164	Pro_MIT0702_1310	LRGFSSPLLVAGLALTALVLGAQPFPSQAMVVVALVLLITARFCLIRLGITQSRSTALALMLPLLLAWACWWGQPRPGPLDPVRLLASGDSFDHSSRLPLRSSIEGRLLSDSRLLRDSRFVVDSCRALLAVNRINGLPRHGRSEVQLRPCPRLLQQGWRIRVHGLLRAPALGPHSLLPGPAERLQQQGSWSQFWGDQVEVLERPWTPIADARRQVAMRLQQLAGPRSGGLLAALVLGRAQVDLPLDLVKAFRVAGLSHALAASGFHLSVLLGASLGIARLLPRPFRLTFAATALISFLMLAGPQPSVVRAVLMGSTVLLINEGGGRSRPLGVLLATLVLMLLVNPAWARSIGFQLSAAATAGLVVTAGPLEQALSKRLPTWLRGLAPALAIPLVAIVWT…	1e-172
Prochlorococcus marinus	Pro_MIT0703	LL	LLIV	Hba	50.6		Pro_MIT0703_1533	MKPILKLHITMSILNQQLKLALLRRQKGASALQQGFTLVELMIVIVIVGILSAVALPQFTGIKEKAELNTQLGEGAGLAKECGAAIITDGPYPENYVSLTPSTGLVISGNCNDGSGGAPSRAITYTTQKSDADGRAKCNGEALKKDKSCIITVNATTGQVSQASS	2e-13	Pro_MIT0703_1535	MGILSAVALPNYFTQVQRAKQSEAVAILAQIQNTLAAYIDEFNKIPTGWAELNDIAAIMTTSGPASLTTFGSINLPGGNYTLSRTDNGGNTNYYEFTAKPTSKNPEVAKFNVIACIDLGTGASDLKQGRKDSKNAASNADLVCRGDS	5e-21	Pro_MIT0703_1538	MKNLRSDQHTSQGYSLLELLVVITIVSILSAYGVPKFRRNVAQGQVDRYTQFVESGLFSLRARLGQSKSSCSFSLDQDLSQKTFGPPWLLLEFQQPDGSQSNTQRLKCCWNQDGEIVNCTPELLKGKSRYRFLSIEGTRESKEVEVSASQASYELSPPGTSAQHDNLTILVRSRHSAQEPLLRTRCVEFSGNGHIQSGTWNDDTDFCDSS	1e-24	Pro_MIT0703_1526	MSRLSYAAPAEQGFSLLELLLILSILAVLAGFSLVNAGEYRHRLQVDVAARRLQLGLERARLFALSQRQPCGLRVSAEGWQKPLVSELAACVSSQLSLQEPFAEVPLTWQSNLPQLMRFAANGLTLDGGTVVLGSLHSPYRRCLVISLPLGVSRIGRYDGDPLDPAIGLSSSRCLPNEVL	3e-32	Pro_MIT0703_2218	MTSFVATYESASGQTRTMTIKAADLTTAKKLLRRRGIRATDLKAALNNKGQESSKKIDRQKNTSSSNLGLFFINLSAAFEKSPGVKDKAVFASKLATLVDAGVPIVRSLDLMASQQRLPMFKRALMKVSLDVNEGSAMGIAMSKWPKVFDQLSVAMVEAGEAGGVLDESLKRLAKLLEDNARLKNQIKGALGYPVTVLVIAILVFLGMTIFLIPTFAEIFEDLGAELPMFTQFMVDLSKLLRSSFSLLLTGVLLVCAWIFNRYYSTHQGRRQIDRLKLRIPLFGNLIIKTATAQFCRIFSSLIRAGVPILMSLEIASETAGNAIISDAILESRTLVQEGVLLSAALIRQKVLPDMALSMLAIGEETGEMDQMLSKVADFYEDEVSTSVKALTSMLEPAM…	1e-173	Pro_MIT0703_1417	MSRSQRLVPLLTALGLYGASISGGLMLPAPVKAQKQGTMELKLRRSQDSVEVIIEGVGPQPVVQQRQTGQNWEGRLTTQGKPGLRRGPQQVSMPQLGLQSVSLAGSGESYQLNVEGVAGRPLLKPLVSADGRNLILSFPGLTAQATQTGRLDLRTPGRVPQASYVPPLRQRAVAPPLGDMAVGTMVLSNRSFVQVSGPSVTLTLNNAPAKDALMSLARLGGYGFIFVGDDSESGNTTGVDTSADAPVNGGNKKVSMAFQNESYARALNGVLLASGLQGKLDGRTLLVGSAVASKTFGPQVSKVYRLNQVRADKAADYLASLGATISKVNTTTITSGESSSAGTSQLNNQVSQTTSTSTSIDTYGASVGPLKGLTGTTDSRLQTITLVGDSQLVTVAESY…	0	Pro_MIT0703_2220	VTQGRPIPKATNSIQQRLELELLLQVSVLSHEELVDAVELMANQTTLDISTWQQFQALPINMHNQHLVVAISDQCNEQTKNQLISVLQSQGFSTEFRLALASDISQLLKPRRSEQHVESASKSKATKPIAQTPTSLLAGFSAEGVLEEDPEEQARLASSIEDLESSLMDSDSSPVINLVDRILLEALQTEASDVHVEPQQDGLQIRFRQDGVLQRYIEPLPSRLIPAVTSRFKIMADLDIAERRMAQDGRIRRTYRNRMVDFRVNSLPSRYGEKICLRLLDSSAPQLGLDKLISNPSALSLVRNLGSKPFGMILVTGPTGSGKSTTLYSLLAERNEPGINISTVEDPIEYTLPGITQCQVNREKGFDFSTALRAFMRQDPDVLLVGETRDLETAKTAIE…	0	Pro_MIT0703_0667	VCKQGWKWMLPILLGCASCSKVGSVQGNAPTELPLPERIQVVFNHRDGARYRSPLSDQWRNGDNLEKFVITAIEQAQQEILVAVQELSLPGVAEALVTAKQRGVTVQMVIENSFSQPWGDLHEADLSLHERRRVANLKMLADRNNDGKLSPTERYRGDAMQILRRHQIPLIDDREDGSKGSGLMHHKFLVIDNQTVITGSANFSNSGMHGDPAAMQTRGNVNHLLSFNSTELAELFKKEFLLMWGDGAGGAKDSLFGLAKNEPGIQTAKVGDTRIEVFFAPHAKRQKMNGLKFITKQIETSKQNIDMALFIFSAQGLVNKLREQVQSGVKVRLIADPGFASRSYSEVLDLLGLALPDHRCKIEAGNNPFDSPLKGVGTPRLASGDKLHHKFAVIDNKKV…	1e-168	Pro_MIT0703_0824	LRGFSSPLLVAGLALTALVLGAQPFPSQAMVVVALVLLITARFCLIRLGITQSRSTALALMLPLLLAWACWWGQPRPGPLDPVRLLASGDSFDHSSRLPLRSSIEGRLLSDSRLLRDSRFVVDSCRALLAVNRINGLPRHGRSEVQLRPCPRLLQQGWRIRVHGLLRAPALGPHSLLPGPAERLQQQGSWSQFWGDQVEVLERPWTPIADARRQVAMRLQQLAGPRSGGLLAALVLGRAQVDLPLDLVKAFRVAGLSHALAASGFHLSVLLGASLGIARLLPRPFRLTFAATALISFLMLAGPQPSVVRAVLMGSTVLLINEGGGRSRPLGVLLATLVLMLLVNPAWARSIGFQLSAAATAGLVVTAGPLEQALSKRLPTWLRGLAPALAIPLVAIVWT…	1e-172
Prochlorococcus sp.	Pro_MIT9303	LL	LLIV	Hba	50		Pro_MIT9303_2066	LKLHITMSILNQQLKLALLRRQKGASALQQGFTLVELMIVIVIVGILSSVALPNFLNQTKKAAATEAKQQVSSIFKQTHAFVLENGSLGTVDGDCSDYAGTLTTIKEGAGFSYVCSGTQAAFVVTATGDTNDNNTKGVSVTLTGDSVKGTVASIATTGT	2e-23	Pro_MIT9303_2067	MGLSTTHKELDGFTLTELMITIVIVGILSAVALPNYFNQVQRAKQSEAVATLAQIQNTLAAYIDEFNLVPTGWKDLNEIAAIMTTEGPANLTTFNQIILPGGNYALSRTDNGKNENYFEFTASSTNTNSETAKFNVMACIDLEGGASDIKRGVIDSKKKGAVSNADLVCR	1e-25	Pro_MIT9303_2070	MRNRMLMHKATSLKQTKTGFSLLEVLVTITIVSIISAYAIPTYRRTLSQGHVDRYTQFLKTGLFSLRSRLAKTKQICRFNLNQDLATREFGAPSKLVEFIQADGSRSDSQRLKCCSDKDPSTLDDSLTKDDFYLCTATDLQGKPPYRFLALEGTRESKEVEVAALQAEYELIPSGISAKQYNQLTILVKSRHSDNEPRLRTRCIELEGSAQIHSGTWNDDTGFCDTS	6e-17	Pro_MIT9303_2062	LVQAQSEGAAMSRLSYAASAEQGFSLLELLLILSILAVLASFSLVNVGEYRHRLQVDVAARRLQLGLERARLFALSQRQPCGLHVSAEGWQKPLVSELPACVSSRLSLQEPFAAVPLTWQSNLPQLMRFAANGLTLDGGTVVLGSLHSPYRRCLVISLPLGVSRVGRYDGDPLDPAIGLSSSRCLPDEAL	1e-32	Pro_MIT9303_0018	MTSFVATYESASGQTRTMTIKAADLTTAKKLLRRRGIRATDLKAALNNKGQESSKKIDRQKNTKSSNLGLFSIDLAAAFEKSPGVKDKAVFASKLATLVDAGVPIVRSLDLMANQQRLPMFKRALMKVSLDVNEGSAMGTAMRMWPKVFDQLSIAMVEAGEAGGVLDESLKRLAKLLEDNARLKNQIKGALGYPITVLVIAILVFLGMTIFLIPTFAEIFEDLGAELPLFTQFMVDLSKLLRSSFSLLLTGVLLVCAWIFNRYYSTHQGRRQIDRLKLRIPLFGNLIIKTATAQFCRIFSSLIRAGVPILMSLEIASETAGNAIISDAILESRTLVQEGVLLSAALIRQKVLPDMALNMLAIGEETGEMDQMLSKVADFYEDEVSTSVKALTSMLEPAM…	1e-172	Pro_MIT9303_2752	MSRSQRLVPLLAALGLYGVSISGGLMLPAPVKAQKQGTMELKLRRSQDSVEVIIEGVGPQPVVQQRQTGQNWEGRLTTQGKPGLRRGPQQVSMPQLGLQSVSLAGSGESYQLNVEGVAGSPLLEPLVSADGRNLILSFPGLTAQATQTGRLDLRTPGRVPQASYVPPLQQRAVAPPLGDMAVGTMVLSNRSFVQVSGPSVTLTLNNAPAKDALMSLARLGGYGFIFVGDDSESGNTTGVGTSADAPGNGGNKKVSMAFQNESYARALNGVLLASGLQGKLDGRTLLVGNAVASKTFGPQVSKVYRLNQASAASAADYLASLGAAISKVNIVSVTSGEASSAGTSQLSNQVSQTSSKTTSIETYGASVGPLRGLTGTTDSRLQTITLVGDSQLVAVAESY…	0	Pro_MIT9303_0020	MLTVCKFTSRHVDGSSTPPTSGGSPHLQFHFFFVTQGRPIPKATNSIQQRLELELLLQVSVLSQEELVVGVELMANHTTLDISTWQQFQALPINMHNQHLVVAISDQCNEQTKNQLISLLQSQGFSTELRLALASDISQLLAPMRSEQHGESASKSKATKPLAQTPTSLLAGFSAEGVLEEDPEEQARLASSVEDLESSLMDSDSSPVINLVDRILLEALQTEASDVHVEPQQDGLQIRFRQDGVLQRYIEPLPSRLIPAVTSRFKIMADLDIAERRMAQDGRIRRTYRNRMVDFRVNSLPSRYGEKICLRLLDSSAPQLGLDKLISNPSALSLVRNLGSKPFGMILVTGPTGSGKSTTLYSLLAERNEPGINISTVEDPIEYTLPGITQCQVNREKGF…	0	Pro_MIT9303_0293	VCKQAWKWMLPILLGCASCSKVGSVQGNAPTELPLPERIQVVFNHRDAARYRSPLDDQWRNGDNLEKFVITAIEKAQQEILVAVQELSLPGIADALVAAKQRGVTVQMVIENSFSQPWGDLHEADLSLHERRRVAHLKMLADRNHDGELSPTERYRGDAMQILRRHQIPLIDDSEDGSKGSGLMHHKFLVIDTQRVITGSANFSNSGIHGDPAAIQTRGNVNHLLSFNSTELAELFKKEFLLMWGDGPGGAKDSLFGLAKHAPGIQTAKVGGTRIEVLFAPHAKRQKMNGLQFIAKQIETSKQNIDMALFIFSAQGLVNKLREQVQSGVKIRLIADPGFASRSYSEVLDLLAVSLPDHHCKIEAGNNPFDSPLKGVGTPRLARGDKLHHKFAVIDNKKV…	1e-169	Pro_MIT9303_2024	LLVAGLALTALVLGAQPLPFQAMVVVAVVLLITARFYLIRLGITQSRATALALMLPLLLAWACWWGQPRPGPLDPVRLLASAGSFDRSSRLPLRSSLEGRLLSDSRLLRDSSFVADSCRALLAVNRINGLPRHGRSEVQLRPCPQLLQQGWRIRVHGQLRAPALGPHSLLPGPAERLQQQGSWSQFWGDQVEVLQRPWTPIADARRGVALRLQQLAGPRSGGLLAALVLGRAQVDLPLDLVKAFRVAGLSHALAASGFHLSVLLGASLGIARLLPRPFRLTFAAMALISFLMLAGPQPSVVRAVLMGSTVLLINEGGGRSRPLGVLLATLVLMLLVNPAWARSIGFQLSAAATAGLVVTAGPLEQALSKRLPTWLRGLAPALAVPLAAIVWTLPLQIVH…	1e-172
Prochlorococcus sp.	Pro_MIT9313	LL	LLIV	Hba	50.7		Pro_MIT9313_0308	MIRQVLILHIIMSILNQQLKLALLRRQKGASALQQGFTLVELMIVIVIVGILSAVALPQFTGIKEKAELNTQLGEGAGLAKECAAAIITDGPYPDNYASLTPSTGLTISGNCNDGSGGAPSANVTYTTQADANGGRANCNGSALAKGKKCRISVDKDNGQVSQSAV	9e-13	Pro_MIT9313_0307	MKLLPLQANSEITGGFTLIEVLLTVVIIGILSAVAMPNYFNQVQRAKQSEAVATLAQIQNTLAAYIDEFNLAPTGWKDLNEIAAIMTTKGPANQTTFNQIILPGGNYALSRSDNGENENYFEFTASSTNTNSETAKFNVMACIDLEGGASDIKRGVIDSKKNDAVSDTDLVCIPK	2e-24	Pro_MIT9313_0304	MSNSMLMNKATSLKQTKTGFSLLEVLVTITIVSIISAYAIPTYRRNLSQGHVDRYTQFLKTGLFSLRSRLAKTKQICRFNLNQDLATKEFGSPSKLVEFMQADGSRSDSQRLKCCSNKDPSTLDDSLTKDDFYLCTKTDLQGKEPYRFLALEGTRESKEVEVAALQAEYELIPSGISAQQYNQLTILVKSRHSDNEPRLRTRCIELEGSAQIHSGTWNDDTGFCDTS	2e-17				Pro_MIT9313_0018	MTSFVATYESASGQTRTITIKAADLTTAKKLLRRRGIRATDLKAALSNKGQESSKKIDRQKNTKSSNLGLFSIDLSAAFEKSPGVKDKAVFASKLATLVDAGVPIVRSLDLMASQQHLPMFKRALMKVSLDVNEGSAMGTAMSKWPKVFDQLSIAMVEAGEAGGVLDESLKRLAKLLEDNARLKNQIKGALGYPITVLVIAILVFLGMTIFLIPTFAEIFEDLGAELPLFTQFMVDLSKLLRSSFSLLLTGVLLACAWIFNRYYSTHQGRRQIDRLKLRIPLFGTLIIKTATAQFCRIFSSLIKAGVPILMSLEIASETAGNAIISDAILESRTLVQEGVLLSAALIRQKVLPDMALNMLAIGEETGEMDQMLSKVADFYEDEVSSSVKTLTSMLEPAM…	1e-170	Pro_MIT9313_2628	MSRSQRLVPLLAALGLYGASISGGLMLPAAVKAQKQGTMELKLRRSQDSVEVIIEGVGPQPVVRQRQTGQDWEGRLTTQGKPGLRRGPQQVSMPQLGLQSVSLAGSGESYQLNVEGVAGRPLMEPLVSADGRNLILSFPGLTAQAKQTGRLDLRTPGRVPQASYVPPLQQRAVAPPLGDMAVGTMVLSNRSFVQVSGPSVTLTLNNAPAKDALMSLARLGGYGFIFVGDDSESGNTTGVGTSADAPVNGGNKKVSMAFQNESYARALNGVLLASGLQGKLDGRTLLVGSAVASKTFGPQVSKVYRLNQASAASAADYLASLGAAISKVNIVSITSGEASSAGTSQLSNEVSQTSSKTTSIETYGASVGPLRGLTGTTDSRLQTITLVGDSQLVSVAESY…	0	Pro_MIT9313_0020	MLTVCKFTSRHVDGNSTPPTSGGSPHLQFHFFFVTQGRPIPKATNSIQQRLELELLLQVNVLSHEELVVGVELMANHTTLDISTWQQFQALPINMHNQHLVVAISDQCNEQTKNQLISVLQSQGFSTEFRLALAADISQLLAPMRSEQHVESASKSKTTKPIAQTPTSLLAGFSAEGVLEEDPEEQARLASSIEDLESSLMDSDSSPVINLVDRILLEALQTEASDVHVEPQQDGLQIRFRQDGVLQRYIEPLPSRLIPAVTSRFKIMADLDIAERRMAQDGRIRRTYRNRMVDFRVNSLPSRYGEKICLRLLDSSAPQLGLDKLISNPSALSLVRNLGSKPFGMILVTGPTGSGKSTTLYSLLAERNEPGINISTVEDPIEYTLPGITQCQVNREKGF…	0	Pro_MIT9313_2041	VQSCSKVGSVQGNAPTELPLPERIQVVINHRDGARYRSLLDDHWRGAELGITTRIRHKLERQLEKCGSGVERS	1e-07	Pro_MIT9313_0340	LLRDSRFVADSCRALLAVHRINGLSRHGRSEVQLRPCPQLLQQGWRIRVHGQLRAPALGPHPLLPGPAERLQQQGSWSQFWGDQVEVLQRPWTPIADARHALKATGRTRSGGLLAALVLGRAQVDLPLDLVKAFRVAGLFHALEASGFHLSVLLGASLGIARLLPRPLRLTFASTALISFLMLAGPQPSVVRAVLMGSTVLLINKGGGRSRPLGVLLATLVLMLLVNPAWARSIGFQLSAAATAGLVITAGPLEQALSKRLPTWLRGLAPALAVPLSAIVWTLPLQIVHFGSALGQWRSCSPVIPSLGWCCCWCWDCCFGW	4e-88

## Sheet: SAGs Berube et al 2018
Supplementary Data 1. Presence of structural pilus genes in SAGs from Berube et al 2018
E-value was obtained from the BLASTp search using the protein sequences of Synechococcus sp. WH7803
SAG ID	ID in this study	Phylum	Lineage	clade	checkm_completeness	PilA1 gene	PilA1 sequence	E-value	PilA2 gene	PilA2 annotation	PilA2 sequence	E-value	PilA3 gene	PilA3 annotation	PilA3 sequence	E-value	PilC gene	PilC annotation	PilC sequence	E-value	PilQ gene	PilQ annotation	PilQ sequence	E-value	PilB gene	PilB annotation	PilB sequence	E-value	ComEA gene	ComEA annotation	ComEA sequence	E-value	ComEB gene	ComEB annotation	ComEB sequence	E-value	Sample	project	cruise_name	cruise_id	station	bottle_id	depth_m	latitude_degrees_north	longitude_degrees_east	sample_date	longhurst_province	img_genome_id	usage_notes
AG-679-M23	sag_1255	Prochlorococcus	High light adapted (HL)	HLI	99.73																																SWC-29	SCOPE	GRADIENTS(1.0)	KOK1606	6	10600207	60	32.7	−158	4/24/2016	NPPF	2716884503	n/a
AG-388-E21	sag_1257	Prochlorococcus	High light adapted (HL)	HLI	98.91																																SWC-11	GEOTRACES	GA02(L1)	PE319	16	632891	8	36.2	−53.31	5/20/2010	NASW	2716884367	n/a
AG-418-M08	sag_1259	Prochlorococcus	High light adapted (HL)	HLI	98.51																																SWC-14	GEOTRACES	GA03(L1)	KN199	7	841892	57.7	24	−22	10/24/2010	NATR	2716884409	n/a
AG-388-J02	sag_1260	Prochlorococcus	High light adapted (HL)	HLI	98.37																																SWC-11	GEOTRACES	GA02(L1)	PE319	16	632891	8	36.2	−53.31	5/20/2010	NASW	2716884731	n/a
AG-442-D10	sag_1264	Prochlorococcus	High light adapted (HL)	HLI	96.47																																SWC-19	GEOTRACES	GA10(L1)	D357	9	237839	21.2	−34.98	16.02	40462	EAFR	2716884783	n/a
AG-442-M23	sag_1269	Prochlorococcus	High light adapted (HL)	HLI	95.61																																SWC-19	GEOTRACES	GA10(L1)	D357	9	237839	21.2	−34.98	16.02	40462	EAFR	2716884445	n/a
AG-402-N10	sag_1272	Prochlorococcus	High light adapted (HL)	HLI	95.11	sag_1272_01406	LLIYYRVLKKDISNNKGFSLIELVIVIAVLSILSAVAIPSFIGVRNSAKVSAVKKSLVNILKECLVAESNLLSAPTFNDIGAWDTNNSFGDSRGLNFGFTYDTALDSSSPIQPSDSCFRIAAKSNTQDIGGVPVPVLPHFEIFLDRTENKVMKNCSVASAETINNNFCDTSAPDGSQW*	1e-06									sag_1272_01259	putative protein secretion protein for export	MVEYGKSTLVKKEIKRNPPLIIFGIAFGEVSHLDYPPNSKLKVPQSDLLVFFRQMAVMLKSGVPLSQALELLAENMTNKEFGANILDISRRLGGGEELSTSLSNYPRIFSPIMIGLIEAGEAGGILSQVLERLAALIEAQSKIKGQITGALIYPVAILVLAVTISLALLIFIVPTFDEMFKSMGAELPALTSFMLVLSRIVTSLSFLIISPIVIFIGFYLFNISYSTQSGRKFFDNLILKMPLFGDLILKAELASMSDTLSTLINSGISIVEAIERCINASNNEIIKIALRRSISLVTQGQELSTSLETAKVIPRLLISMIKIGEETGALSFMLENLANFYKREVEEAVTVLTKAMEPAVIFVVAAIVGTIVISLYLPMFSLINEMG*	2e-69	sag_1272_01715	putative protein secretion protein for export	MKRKSINELPLPSKSIISTSEFKVSSRGYVKLKGPEITLNLEGVDSIESLKIIAKLGNYGIVIVEEEGSNNEDSQENPKITARFEKSDISDVFNSILLSSNLQATLEKNIIFVGKNILNKSIKPKISKTFRLNQVNAASVADYLSTLGAQISKVMVVTGSIDGSEVGDGFVNKKEFKDEIVNSYGIEGGPLNGLIGTADLRLQTITLIGSKDHLKTAEKYIKSLDIRHRQVALNIKIIDVSLTKSDIKNNVFETRLGNTRIINNSGLGLRTGNLDPGNPPATSNVPNVITNGISQGNFINWLEAKITNENAKILASPTLILGENPNILTSGAASVDDSLNSATIGRPFKNEGFIKVGETVVTGFTQTANEGVVTCTASEGTAGITFGAKVDKIDDNGYV…	2e-73	sag_1272_01261	putative protein secretion protein for export	MNNNYTSTSVRKLVDNFFSLKWCRDNLVVPLYEETSLPMGKGIIKIAIANYSYLGTIATPIKERLSQSGYTCEFVEKSQEEIQEILDLASEERFITGESIEISQFDEDAVLEAIKETSDADTENIKFEFDDDGEENIEEDSLDLATEMMESKIQKAAGGVLIYSKKENVSDIHIEPREEGYKIRVRKDGVMQKFMTLPKKPGIQLVACLKNMATMDIAERRASQDGKILRKFEGNRLEFRCSTVPGKHGEKMVLRILNSDSSALDLDKLIHIESVRKDFRKIMNATNGIVIVSGPTGSGKSTTLAAALREKDTGDTNIVTAEDPIEYDMGGDINQVQVNRAKGQTFAMILRTFLRQDPDVILIGETRDPETAESSMDAAETGHLVFTTLHANSSTSSLT…	2e-85									SWC-08	HOT	HOT216	KOK0917	ALOHA	2160201214	100	23.75	−158	39914	NPTG	2667527275	n/a
AG-670-N10	sag_1275	Prochlorococcus	High light adapted (HL)	HLI	94.79																																SWC-26	SCOPE	GRADIENTS(1.0)	KOK1606	4	10400223	5	28.14	−158	4/22/2016	NPTG	2716884480	n/a
AG-388-I18	sag_1278	Prochlorococcus	High light adapted (HL)	HLI	94.57																																SWC-11	GEOTRACES	GA02(L1)	PE319	16	632891	8	36.2	−53.31	5/20/2010	NASW	2716884369	n/a
AG-686-J21	sag_1292	Prochlorococcus	High light adapted (HL)	HLI	93.61																																SWC-31	SCOPE	GRADIENTS(1.0)	KOK1606	9	10900207	65	36.57	−158	4/27/2016	NPPF	2716884279	n/a
AG-388-A04	sag_1327	Prochlorococcus	High light adapted (HL)	HLI	90.49												sag_1327_01577	putative protein secretion protein for export	MKYSYIANTKLRSILIAANKKRKFSVNSITVPKGKNTFKKLPVFSQEKRKKYQSKVYSLQTYMEESKQRSKINAEGKMGALRGDEKKIKKPKKMKKRKLKSPPTKDLAVTTKQLSSMIRTGLPLLDALHIISDTSENVTLKYVFKETSNGISKGLSMSENLEKYPEVFNEMYLALVSAGETAGMLPDTLEREAKLLESLAKIKGQIKSAMAYPIAIFTLTLVVVAAMLIFVIPIFVDIYEQSNAKLPAITQLLVDASNQLVSFNFYLKAVPTLFILFQAFKYISRRPSVLWWVDRSMLYLPVVKDLVTKSCLANFSRTLSALNSAGVPILEALSISRKTISNRIFKKIIDNMYKDIQSGNPIYKVLEREMVIPIMFTSMFRIGEETGELSQMINKLADF…	3e-64	sag_1327_01696	putative protein secretion protein for export	MKEVSFKRAFNALIIASGLQAKIYNNVIYVGPNVRNTVFTHRDTTVVQLNQITASSAADYLANLGASVTKTFVVTTSVTEGASQSQSIQGGSSTSTTTSQSDTKVKTYGADIGPLVGLIATTDERLQTITLVGENNIVKLAKSYLKNLDKRQQQVALNVRVLDVNLSDKDSFSQSWLIPFNNGSPYLITNSPNLKGFVGNPVIEEKFRAELTSSIQKGSTKVLASPTLILNESGGAAGDGSSIGRKFANEGFVEVGDQVPVNATFVEGSGCNFTYDLVGIKLGAKILGIDDNRFITFAMTPVVTGISGTQTITNCGEVNLLNTRRLDTGAVRIKNGETLVLTGVIQDSDVETLVKFPILGDIPMLGSLFRSTSKDVGKRELIVLVTPRIIDDTGNNFKN…	4e-41	sag_1327_01579	putative protein secretion protein for export	MVDRQAIVKDIQMSLNNSVCEDAGIIPVSIEVGIIEIGAMNPEFIRVKEVIKDIKRRFGVEVILKQITSSEWEEWFENNATISSNENNTLQNEIEDTKEQIINQSTLDESLTNSIKTINNDEKIEEDEKRNYLNIPEFNQNEIDIQNKIQEKNKIVFEEDSKNDKALIKLAQTNLGEDFENDIDSFFGEEITISKDPVISGVASLLSKCFSLHASDVHVEPLEDRLRIRYRIDGMLEEIFAFPKSHISPIVSRLKIMSNLDIAEKRIPQDGRIRCLLRGRKSDFRVSTLPGKWGEKVVLRVLESDSSVLNLSRLITEKSELDLIRIMSKTPYGIVIVVGPTGSGKSTTLYSMLSELNTPGVNISTVEDPVEYTLDGIHQVQVIREKGLDFSRALRSLMR…	1e-107									SWC-11	GEOTRACES	GA02(L1)	PE319	16	632891	8	36.2	−53.31	5/20/2010	NASW	2716884728	n/a
AG-347-J22	sag_1338	Prochlorococcus	High light adapted (HL)	HLI	89.27																																SWC-07	HOT	HOT214	KM0920	ALOHA	2140201221	5	23.75	−158	8/19/2009	NPTG	2667527322	n/a
AG-673-O02	sag_1344	Prochlorococcus	High light adapted (HL)	HLI	88.72																																SWC-27	SCOPE	GRADIENTS(1.0)	KOK1606	4	10400206	90	28.14	−158	4/22/2016	NPTG	2716884491	n/a
AG-388-B05	sag_1359	Prochlorococcus	High light adapted (HL)	HLI	86.93	sag_1359_00765	MDLLIKTLNKEKVKKVLNTKPWDKGFSLVELVVVIAVLAILSAVAIPAFQGVQSRAKVSAMKNGLVNGIKECIVSDGLDLGTTYDKSQAFKGNYTGFTIGKRANKNTCYQVEATPAAGSSFGWFRLEYDETTGISSKTCDANYSIGCTSGEW*	2e-05									sag_1359_00760	putative protein secretion protein for export	MAEYGELDNISLKNISPINKENKKNSLTNLNFSLFDSSNTKRIKINLKTKLIFFRQLSVILQSGVPLSQGLDLLSENITNKKFAKCIDNISKDLGSGKDLSNSFQNYPRIFDPIVVGLIEAGEAGGILSEVLERIALLLEEQSKLKGQITGALIYPVILLALALTVSLGLLIFIVPTFEELFDGLGAKLPALTQFMLDLSRIVTSTNFFIITPIVVFLVLYFFKQYYSTNSGRLLVDTLLLRLPLFGDLILRSELASLSDTFSTLLNSGLPITEALEKCIASSSNQLVKNSIIRSISMVKEGQLLSYSFSNSKFIPRLFISMMKIGEETGELSFMIEKIANFYKREVDEAVSVLTKAMEPAVIFVVSAIVGTIVVALYLPMFSLLEKI*	1e-76	sag_1359_00753	protein involved in utilization of DNA as a carbo...	VQTKLIKLNSKSYIYLFFVIGFLFSANLRTVSEEFNSKDDNKVENVKKAKDDLKILKRNKYIWKTHNNKFESKIKQTNKVNFVKSEKSLKKELKTIEIERRGYILAEGPRVTINFKNVEAKDALMAIAKLGNYSFIYVPSYNAKNEKSLGNKKESRLVTVSFVDEKYHKVLNSILMASGLQGKKEGNVIFVGNEVLNKGFKSEFSKIYKMNNTSAASAADYLASLGAIINKVSPVNLGINDQDQKSTSKEFKPDANIQSYGSNLGPLKGLMGTSDSRMETITLIGSLDLIKIAEKYIQHIDKPLKQVAMSVKILDVNVDDEKDLANSFALKTRLTKPNTYILNDDGMFDMAIGNINSWRLGREKGVSTLDLEKASSFDFLSWLNAKITSKETKVLASPT…	1e-45	sag_1359_00762	putative protein secretion protein for export	MDINNLKTKSVRSIIDKYFSLQWCRDNLVVPVNIEPALPPDGGLITIAVANIIFLGTVGKTIKERLSSSGYKCKYIELSSEEIESVLDLAVEERFISGDQIDINEFSEEAVLAALQESSEEALDNEFSLEFDDFDEEESVQEIIDINDEMFNSKTQRAVGIILINACTSGVSDIHVEPNEGNYKIRVRRDGVLQQFLSIPTVAGRQLLACLKNMAEMDIAERRASQDGKILRKFDGKKIEFRCSTAPAKHGEGMVLRILNSDSSILDLDRLVHVEKVKEEFRKIISSSNGIVIVSGPTGSGKSTTLASALREIDNGEKKIVTAEDPIEYDLGGDIVQHQINRAKKQTFSVFLRTFLRQDPDVILIGETRDPETAESSMDAAETGHLVFTTLHANTAASS…	7e-84									SWC-11	GEOTRACES	GA02(L1)	PE319	16	632891	8	36.2	−53.31	5/20/2010	NASW	2716884729	n/a
AG-670-L08	sag_1362	Prochlorococcus	High light adapted (HL)	HLI	86.89																																SWC-26	SCOPE	GRADIENTS(1.0)	KOK1606	4	10400223	5	28.14	−158	4/22/2016	NPTG	2716884476	n/a
AG-670-O07	sag_1379	Prochlorococcus	High light adapted (HL)	HLI	85.05																																SWC-26	SCOPE	GRADIENTS(1.0)	KOK1606	4	10400223	5	28.14	−158	4/22/2016	NPTG	2716884481	n/a
AG-459-A09	sag_1382	Prochlorococcus	High light adapted (HL)	HLI	84.74																																SWC-22	GEOTRACES	GP13(L1)	SS2011	38	1224245	76	−32.5	−170	5/31/2011	SPSG	2716884789	n/a
AG-673-L20	sag_1393	Prochlorococcus	High light adapted (HL)	HLI	82.61																																SWC-27	SCOPE	GRADIENTS(1.0)	KOK1606	4	10400206	90	28.14	−158	4/22/2016	NPTG	2716884488	n/a
AG-388-D03	sag_1400	Prochlorococcus	High light adapted (HL)	HLI	81.39	sag_1400_01311	LKTFYKLKNKGFSLIELVIVIAVIAILSAIAIPSFTNVMRKARQSAALAFADNILKTAIVFHSENSRWPNTWLEFAQNSTGIDASQLESCSVYNSRCSGNQTIFLNGAYITEFYTRPDEIRISIWGRKKEDKNRHVWGCLNLKRGGNIYTWNNDLFFQGPAWPDENTRITGDNGERLSMCGQVGGVGE*	5e-06																													SWC-11	GEOTRACES	GA02(L1)	PE319	16	632891	8	36.2	−53.31	5/20/2010	NASW	2716884730	n/a
AG-679-N20	sag_1414	Prochlorococcus	High light adapted (HL)	HLI	78.31																																SWC-29	SCOPE	GRADIENTS(1.0)	KOK1606	6	10600207	60	32.7	−158	4/24/2016	NPPF	2716884809	n/a
AG-670-O17	sag_1416	Prochlorococcus	High light adapted (HL)	HLI	78.08																																SWC-26	SCOPE	GRADIENTS(1.0)	KOK1606	4	10400223	5	28.14	−158	4/22/2016	NPTG	2716884805	n/a
AG-321-D23	sag_1427	Prochlorococcus	High light adapted (HL)	HLI	76.9												sag_1427_01366	putative protein secretion protein for export	VDYKYIENAKLRRLMQKARHKRKVLNNPNRIPEHKNAKITQKYKNVIPIPSKNQNLRKKEKNKLSILKTYVELKIQERKEFMEGEMTPLREKRKSLKTRSMEGRRLKSPPIKDLAVATKQLSSMIRTGLPLLESLKIISDTSENPTIRYAFNEIALGISKGSTMSEMLDKYPEVFNEMYRALVSAGETAGLLPNTLDRQAKLLESLAKIKGQIKSALAYPSAIAILTVIIVFIMMLFVIPIFVDIYDQSGAPLPGITQFLIDLSDQLRSINFYFKAIPSGIAFCLFYKYLSSRSAVLWWYDRTLLKLPITKDLVTKSCLANFSRTLSSLNSAGVPILEALTIAKKTLKNRIFTRIIETAYIDIQAGNPMHKAFDKESVIPIMFTSMFRIGEETGELSEM…	2e-68					sag_1427_01368	putative protein secretion protein for export	MSKLDISEKRLPQDGRIRCLLRGRKSDFRVSTLPGRWGEKVVLRALESDNSVLDLTKLITEKDELNLIKNMSKSPYGIVIVVGPTGSGKSTTLYSMLSVLNEPGVNISTVEDPVEYTLNGIHQVQVIREKGLDFSRALRSLMRQDPDIILVGETRDKETAQAAMEAALTGHMVFTTLHANDTATAITRLAEMEIPPYLIGASIIGVVAQRLVRKVCKSCTDLKKINRRDNQLAFRLGVEKARFLNKSNKSCPVCNGTGYKGRVGIYEVMKVNDLIRDLIMKQSNADQIREHAFEKNGRSLLEYGMDLVKNELTTIEEVERVCLLSETESEVL*	6e-92									SWC-03	CMORE	BIGRAPA	MV1015	4	100402922	14	−23.46	−88.77	11/29/2010	SPSG	2716884704	n/a
AG-676-L21	sag_1436	Prochlorococcus	High light adapted (HL)	HLI	75.05	sag_1436_00027	VIFSKYEFFYLTKNYKSFLVNEYALKNKANKGFSLVELVVVIAVLAILSAVAIPAFVGVQERAAVEVAKQFLLNAFKECLIKDSGGDTNPSYNIPPNNKYFQFPDSGDDGVCFSPSSGNTLTAARTDGNGQTVSYYNININLKTGEKTTDRTISSYLNWE*	9e-05									sag_1436_01191	putative protein secretion protein for export	MAEYGAPTAGSKSPKKSPPLTVFGITFGESSYLDYEADTKLKVPEPDLLVFFRQMSVMLTSGVPLAQGLELLAENLTNKQFGACIFDISKKLAGGEELSSCLNYYPRIFTPITVGLIEAGEAGGILSEVLERLALLLEARSKIKGQITGALIYPVAVLVLAVTISLALLIFIVPTFDEMFKEMGAELPALTGFMLTLSQIVTSVGFAIGGPISIFIILYFYNTTYKTQSGREFFDGLFLKIPLFGDLLLKSELVSISDTLSTLINAGVPLVEGIQRCINASNNEIIKIALRKSITLVTQGQELSYSLISSKVIPRLLVSMIKIGEETGALSFMLENLSTFYKREVEEAVTVLTKAMEPTVIFVVAAIVGTIVIALYLPMFDLINQMG*	1e-65					sag_1436_01193	putative protein secretion protein for export	MESKVTATSVRKLVDKYFSLQWCRDNLVVPLYTETSLPMEPGVIKIAIANYSYLGTIAEPIKARLSQSGKKCEFVEKSQEEIQEILDLASEERFISGESIETSQFDEDAVLEAIKATTDVDDEKFDFEFDDDGLAQVEEEDLDLATEMLESKIQNAAGAILINSKKDNVSDIHIEPKEDKYKIRVRKDGVMQNFMTMPRKAGGQLVACLKNMANMDIAEKRASQDGKILRKFEGNRMEFRCSTVRIKDGEKMVLRILNSDASVLNLDTLIHIEKVRKDFRKIMNTTNGIIIVSGPTGSGKSTTLAAALREKDNGEVNIVTAEDPVEYNLGGDISQVQVNKAKGENFAKLLRTFLRQDPDIILIGETRDPETAESSLDAAETGHLVFTTLHANSSCTSLT…	9e-82									SWC-28	SCOPE	GRADIENTS(1.0)	KOK1606	6	10600223	5	32.7	−158	4/24/2016	NPPF	2716884808	n/a
AG-402-K21	sag_1261	Prochlorococcus	High light adapted (HL)	HLII	98.1																																SWC-08	HOT	HOT216	KOK0917	ALOHA	2160201214	100	23.75	−158	39914	NPTG	2667527344	n/a
AG-402-M15	sag_1262	Prochlorococcus	High light adapted (HL)	HLII	97.28																																SWC-08	HOT	HOT216	KOK0917	ALOHA	2160201214	100	23.75	−158	39914	NPTG	2667527272	n/a
AG-412-J13	sag_1263	Prochlorococcus	High light adapted (HL)	HLII	97.11																																SWC-12	GEOTRACES	GA02(L2)	PE321	25	633233	119	24.71	−67.07	6/17/2010	NATR	2716884760	n/a
AG-355-N16	sag_1266	Prochlorococcus	High light adapted (HL)	HLII	96.33																																SWC-09	BATS	BATS248	AE0916	BATS	1024800403	10	31.07	−64.17	7/14/2009	NASW	2667527304	n/a
AG-402-L23	sag_1267	Prochlorococcus	High light adapted (HL)	HLII	95.79																								sag_1267_01142	Phospholipase D/Transphosphatidylase	MSDLKFKEIQEILSILGRHDYLATHSELDLRFERQQLDKYDDLDPNLVAYEVGSKRIRLTAFFTKWPNLVVSAFLLELLDEAKQLELNDAEIAEIEQCKQIALNLRHRTDDQGNPTLPSPYFENIRENILADLDKAKQVIWICMYLFTDYKIASKVLEKYREGLSVEIILQDDEKNRREQLQSRYWNKIPSLLWWYPKTDGGILHHKFCIIDGRVVWDGSFNFTPTAATKNKESYVSDNNIETISKYADQFKEIKKYIAEEERLRNLF*	0.003					SWC-08	HOT	HOT216	KOK0917	ALOHA	2160201214	100	23.75	−158	39914	NPTG	2667527271	n/a
AG-355-B18	sag_1268	Prochlorococcus	High light adapted (HL)	HLII	95.7																																SWC-09	BATS	BATS248	AE0916	BATS	1024800403	10	31.07	−64.17	7/14/2009	NASW	2667527285	n/a
AG-347-L20	sag_1270	Prochlorococcus	High light adapted (HL)	HLII	95.24																																SWC-07	HOT	HOT214	KM0920	ALOHA	2140201221	5	23.75	−158	8/19/2009	NPTG	2667527248	n/a
AG-402-N08	sag_1271	Prochlorococcus	High light adapted (HL)	HLII	95.15																												sag_1271_01671	pyridine nucleotide transhydrogenase, beta subunit	MNLPVIIKFSIDLLAVLLLALGIKGLSKVKSARDANRLAALAMTLSVIGLLSYYLGTSGIAIQSWIWIIIGSIIGSLFGAILAKKVPMTSMPETVALFNGCGGMSSLLVALGVAIFPLSNSVENLDFFKSLINEVSISVSIFVGAITFTGSIVAMAKLQGWLSTPGWTQSKVRHFVNIVFAVTSLIAFFDLINGNTSSIWLLVIVSSLLGIGVTLPIGGADMPVVISLLNSYSGIAAAAAGFVVDSQLLIVAGAMVGAAGLILTQVMCKGMNRSLVSVLFGGSLSAQSTTSSGSGEYTNITSCSVEECALTLEAANKVIIVPGYGLAVAQAQHTLREVTKKLEQNGIEVIYAIHPVAGRMPGHMNVLLAEADVPYEQLKEMDVVNPDFPATDVVLVLGA…	0.31	SWC-08	HOT	HOT216	KOK0917	ALOHA	2160201214	100	23.75	−158	39914	NPTG	2716884383	n/a
AG-347-G18	sag_1273	Prochlorococcus	High light adapted (HL)	HLII	95.03																																SWC-07	HOT	HOT214	KM0920	ALOHA	2140201221	5	23.75	−158	8/19/2009	NPTG	2667527329	n/a
AG-355-M02	sag_1274	Prochlorococcus	High light adapted (HL)	HLII	94.88																																SWC-09	BATS	BATS248	AE0916	BATS	1024800403	10	31.07	−64.17	7/14/2009	NASW	2667527301	n/a
AG-355-O17	sag_1277	Prochlorococcus	High light adapted (HL)	HLII	94.61																																SWC-09	BATS	BATS248	AE0916	BATS	1024800403	10	31.07	−64.17	7/14/2009	NASW	2667527308	n/a
AG-347-K16	sag_1279	Prochlorococcus	High light adapted (HL)	HLII	94.47																																SWC-07	HOT	HOT214	KM0920	ALOHA	2140201221	5	23.75	−158	8/19/2009	NPTG	2667527326	n/a
AG-347-L02	sag_1281	Prochlorococcus	High light adapted (HL)	HLII	94.2																																SWC-07	HOT	HOT214	KM0920	ALOHA	2140201221	5	23.75	−158	8/19/2009	NPTG	2667527245	n/a
AG-355-I04	sag_1282	Prochlorococcus	High light adapted (HL)	HLII	94.02	sag_1282_01595	MANSFYHNLLSPKIRFEKIKSLSSIKQLKDEEGFTLVELIVVVMMIGILSSIAIPQFMTAADKAKQKEATGIVSALVKAATAYQTEYGVLPVDAEELSEYAKFQECNAGDVATRGGAACKDEGSSGTTVIRAVPAAAKAFYTTSGNYYVTFTSEDNEDADGNPLFTVLANPNGRPYADNGSAVTGCYNPVAAVSEVYEYTAKQADKGQKTYRLC*	3e-08	sag_1282_01598	Tfp pilus assembly protein FimT	LILEQKHIVGVNKIFRINMKDFKLKIKNDFAGFTLIEIIIAIGMSSLLTGLMLPSFLNLIRTEKVNSYTRELKEFFRVVKLDSRRWGTSCQVNINSIPHNGVANDKNYYGYEVTCSESPNSIENLAPAINNSIFQVVNKEFLITPNGRISSDQSIVIVIGSKFHKSGVKILNCLVIQSPTGHIVKGKFLQNDWISNNMNVSQKDNNNILSPEKCKFS*	0.045					sag_1282_01553	putative protein secretion protein for export	VDYKFIENAKLRRLMQKARHKRKVLNNPKKEPEHKHAKITQKYNNVIPIPTKNQNLRKKEKSKLSILKTYVELKIQESKEFQGGNMPSIREKRKILKPRSMEGRRLKSPPIKDLAVATKQLSSMIRTGLPLLEALNIISETSENTSIRYSFKEIALGISKGSTISEMLDKYPEIFDEMYRALVSAGETAGLLPNTLDRQAKLLESLAKIKGQIKSAMAYPSAIAILTVVIVFIMMIFVIPIFVDIYDQSGAPLPGITQFLIDLSDQLRSIQFYFKAIPSGIAIYLLYKYFSSRSAFIWWYHKTLLQLPITKDLVTKSCLANFSRTLSSLNSAGVPILESLTIAKKTLKNRIFTRIIENAYIDIQAGNPMHKAFDKESVIPIMFTSMFRIGEETGELSEM…	6e-66	sag_1282_01600	protein involved in utilization of DNA as a carbo...	LQLKRKAFRKLFSTLALTSIFGANAFSAENVFFNNHKSNRVFNQKDNISFTEFSKDNALVDNQYLLSSSIVNPNLLEIEGPAVSLVFKQAKAKAIFEYLAEVGNYGFVWVKNSPNKDNDVDNQRLISMTLNDVSYKKAFNSLLLASGLQAKLHNNILYVGPNVRNTVFDTRDTDVYQLNQISASSAADYLANLGASVTKTFTITTSVTSGASQSQAVQGASTSSTTTDQSETSVKVYGATIGPLVGLIATTDERLQTVTMVGEKYLIDLANGFLQKLDVKQKQVALSVKVLDVNMSDKNSSMKDYGGKLDDSFIIGTQGKIKSAFGSFLPVFPEGSSTDPTTNPGGEFTNKSFFGLLEASIENGSTKVLASPTLLLSESSGSAGDGSSIGRKVGNEGFV…	8e-60	sag_1282_01555	putative protein secretion protein for export	MIDINEINNFLTPELCEDAGIIVINISDQSLDLGAMNLDYIKVKNLVDTIESEFKLQVSLKQITSLEWETWFENNHATSVEKIQKSSLQNQNNENIISNYEQTYNEVPETLKKDFEVEDGQYNLQNNDEYINTDEIELIDDANDEALIKLAQANIGEESEMDNDFLFGEELTASNDPVISGVASILSKCFTLKGSDIHAEPLEDRLRIRYRIDGVLKEAFAFPKSHVNPIISRLKIMSKLDISEKRLPQDGRIRCLLRGRRSDFRVSTLPGRWGEKVVLRALESDNSVLNLTKLITETEELNLIKNMSKSPYGIVIVVGPTGSGKSTTLYSMLSDLNEPGVNISTVEDPVEYTLDGIHQVQVIREKGLDFSRALRSLMRQDPDIILVGETRDKETAQAA…	1e-104									SWC-09	BATS	BATS248	AE0916	BATS	1024800403	10	31.07	−64.17	7/14/2009	NASW	2667527288	n/a
AG-347-K18	sag_1284	Prochlorococcus	High light adapted (HL)	HLII	93.93																																SWC-07	HOT	HOT214	KM0920	ALOHA	2140201221	5	23.75	−158	8/19/2009	NPTG	2667527240	n/a
AG-418-D13	sag_1285	Prochlorococcus	High light adapted (HL)	HLII	93.93																																SWC-14	GEOTRACES	GA03(L1)	KN199	7	841892	57.7	24	−22	10/24/2010	NATR	2716884768	n/a
AG-347-L17	sag_1286	Prochlorococcus	High light adapted (HL)	HLII	93.8																																SWC-07	HOT	HOT214	KM0920	ALOHA	2140201221	5	23.75	−158	8/19/2009	NPTG	2667527246	n/a
AG-347-I06	sag_1287	Prochlorococcus	High light adapted (HL)	HLII	93.75																																SWC-07	HOT	HOT214	KM0920	ALOHA	2140201221	5	23.75	−158	8/19/2009	NPTG	2667527332	n/a
AG-347-J19	sag_1288	Prochlorococcus	High light adapted (HL)	HLII	93.75	sag_1288_00919	MKNLSKESKISKTISFFSPVIRKEKVLNNVIQKSLNDEGFTLVELIVVVMMIGILSSIAIPQFMSAADKAKQKEASAIVASMVKSATAYNTEYGALPANMGEMSEYARFQKCTADNVATEGGSACKSSTPVAVADSDTTFYSTSGHYNISMTRTNDNTVLKIRALPNGGAYATNGSGVTGCYNPAQGVSQVKEMSSKSADRGQANVPGLTSITCGANSSGGA*	5e-11	sag_1288_00922	hypothetical protein	MRLPKIKTINCKGFSLLELIVSISIISITSSFVIPYSLTWLRKEKVNAYTRELSEFFRLIRLEARRWGSSCFIYTNSFDYDSIRDDKKYMGFVVNCKYTSTPYDSSKINVGRIQELLPALNNSFFQVVNNNFQVTPNGRISASKPIVVVIGSKYHKTRPKILNCITISIPTGQIKKGKFNTNSWLLDNMPVSQLSSNAILSPERCEL*	0.007					sag_1288_00931	putative protein secretion protein for export	MKYSYITDLKLRNIMRLANKKRKFSGNSIKISKSNNKIKKIPVTSQEKRKKYQSKVYALQTYMEESKQRSKIKADGKMGALRGDGQKLKKPKKMKNKKLKAPPTKDLAVTTKQLSSMIKTGLPLLDSLNIISDTAENVTIKYVFKETSLGISKGLSMSENLEKYPEVFNEMYLALVSAGETAGLLPDTLEREAKLLESLAKIKGQIKSAMAYPIAIFTLTIAVVIAMLIFVIPIFVDIYEQSNAKLPTITQLLVDASNQLISLNFYIKAIPTVFILFQAYKYISRRPSVLWWFDRSMLYLPVVKDLVTKSCLANFSRTLSALNSAGVPILEALSISRKTISNRIFKKIIDKMYQDIQSGNAIYKVLEKEIVIPVMFTSMFRIGEETGELSQMINKLADF…	5e-66	sag_1288_00924	protein involved in utilization of DNA as a carbo...	MVIRKLAIYSFAGIILSLNLALNANTLKKNNFIGNKYGLTKNKNFNEKKINHKETFLTDNKNQYNNIDIYNSYPIANPNLLNIKGPKISIVLNKTPAKKAFEYLAKLGNYGYVWVKNDPTNKDQQGSGKADDQRLITLNMKNVNFRRAFNAVIISSGLQAKIYNNVIYVGPNVRNTVFTYRDTSIIQLNQITASSAADYLANLGASVTKTFTVSTSVTEGASQSQSIQGGASSSTTTSQSETTVKTYGADIGPLVGLIATTDERLQTITLVGEKNIVRLAKSYLKNLDKRQKQVALNVKVLDVNLSDKDSFSQSWFLPFNSGSPYIITQSPNLKAGIGTPSTVDFIGTTRTGNFTSELTASIQKGSTKVLASPTLILNESGGAAGDGSSTGRSLANEGF…	1e-48	sag_1288_00929	putative protein secretion protein for export	MIVSDIQKSLNNSVCEDAGIIPVSIEVGIIEIGAMNPDFIRVKEVISDIKRRFNVEVILKQITSSEWEEWFENNSLTQTNDDNELKNVIKDTSEEINIQSNSNEDFSDDYQNDDVDNFNIIENDENNDSININYSNQTNKFHYGSKEIEEKEIEEDAQNDKALIKLAQTNLGEDFENDVDSFFGDEITKSKDPVISGVGSLLSKCFALNASDIHIEPLEDRLRIRYRIDGMLDEVFAFPRSHISPIVSRIKIMSNLDIAEKRIPQDGRIRCLLRGRKSDFRVSTLPGKWGEKVVLRVLESDSSVLNLSKLITEKSELDLIRLMSKTPYGIVVVVGPTGSGKSTTLYSMLSELNSPGVNISTVEDPVEYTLDGIHQVQVIREKGLDFARALRSLMRQDPD…	1e-108									SWC-07	HOT	HOT214	KM0920	ALOHA	2140201221	5	23.75	−158	8/19/2009	NPTG	2667527339	n/a
AG-442-B03	sag_1289	Prochlorococcus	High light adapted (HL)	HLII	93.75																																SWC-19	GEOTRACES	GA10(L1)	D357	9	237839	21.2	−34.98	16.02	40462	EAFR	2716884782	n/a
AG-355-K20	sag_1290	Prochlorococcus	High light adapted (HL)	HLII	93.7																																SWC-09	BATS	BATS248	AE0916	BATS	1024800403	10	31.07	−64.17	7/14/2009	NASW	2667527295	n/a
AG-347-I19	sag_1294	Prochlorococcus	High light adapted (HL)	HLII	93.34																																SWC-07	HOT	HOT214	KM0920	ALOHA	2140201221	5	23.75	−158	8/19/2009	NPTG	2667527334	n/a
AG-418-M21	sag_1296	Prochlorococcus	High light adapted (HL)	HLII	93.28	sag_1296_00164	MKQKGFTLIELLVVVSIIGILAAVGVVAYSGYTSGAKVNATKSNHKAVIKYIKTEVMRCELDETSVMGGKLNCSSLTGVNIAKAAVDALADFKNPYNTNQKANVNYSVGTGADSNAGLISITGDGPKSNGFPTTVYVNSCVKIPCNPSENRIHSTLTF*	6e-05					sag_1296_00166	prepilin peptidase dependent protein	MKRDGFTLIELLVVVAIIGILAAVGVVAYNGYTSSAKKAVVKQNHKAVVKWIQADAMKCVINGGTIFRQTNNSGGGQNKDCSNVTDYNKTPFHENVLQTHIGYQGMVKNPYGSVGKDRTCDISSGWTDMTSIQSAHLNKKMCKGQIGLYSLTVEKNGCDREMVVQSGLTDEYWTFSSTGSDKVLSTIVCITHR*	0.027									sag_1296_01802	putative transporter	MINKISELAKTNTKISDFHLRDGSDISYRLLGDIVIEPNSQITDKDLQELLQNNCTETEIKKFQTKNELDTAVMLGELRFRANFYKTLNGLAAVLRRVETKIPLMEDLNLPQVLFSLLDAHKGLVLVTGPTGSGKSTTLAAIINQINESRPANIITIEDPVEFIHKDKKSIVSQREVGKQTESFSHALKAALREDPDVILVGELRDLETIGMALTAAETGHLVFGTLHTSGAPNTVNRIIDVFPPEQQGQIRAQLAESLNMVVTQKLFKKKDGSGRVGAFEVMVCNAPIKNLIREAKIHQIPSVMQTGQREGMITMEKSIEELVGRGDISNAEKNS*	1e-23									SWC-14	GEOTRACES	GA03(L1)	KN199	7	841892	57.7	24	−22	10/24/2010	NATR	2716884410	co-sorted genomes
AG-347-I21	sag_1297	Prochlorococcus	High light adapted (HL)	HLII	93.21																																SWC-07	HOT	HOT214	KM0920	ALOHA	2140201221	5	23.75	−158	8/19/2009	NPTG	2667527335	n/a
AG-355-P11	sag_1298	Prochlorococcus	High light adapted (HL)	HLII	93.1																																SWC-09	BATS	BATS248	AE0916	BATS	1024800403	10	31.07	−64.17	7/14/2009	NASW	2667527349	n/a
AG-347-J21	sag_1300	Prochlorococcus	High light adapted (HL)	HLII	92.84												sag_1300_00005	putative protein secretion protein for export	MVEYGVANLVSKKEKRNPPLVVFGIAFGEISHLDYEPNTKLKVSLNDLLVFFRQMSVMLKSGVPLSQALELLAENMTNKKFGANIFDISKRLGGGEELSESLGNYPRIFSPIMIGLIAAGEAGGILSEVLERLASLVESKSKIKGQITGALIYPIAILVLAVTVSLALLIFIVPTFDEMFKSMGAELPALTNFMLVLSRIVTSLGFVIVAPILLFIVSYIFNVSYSTKAGRKLIDNFVLKIPLFGDLILKSELASLSDTLSTLINSGISIVEAMEKGINSSSNEIIKIALRRSISLITQGQELSTSLESAKVIPRLLISMIRIGEETGDLSFMLENLAKFYKREVEEAVTVLTKAMEPAVIFVVAAIVGTIVISLYLPMFSLINKIG*	2e-68	sag_1300_00012	putative protein secretion protein for export	MRNFLKFKKSKSVIYLFLIFNQFLISANAFTFRKVNLNNQNTKITRNKNNDELYISSVNKSINNDQRLIKEAEMLEKFVEETFSPNEIDNFFEPNDQVPMKNLKKELPKNEVINRGEINQPKIETNENSDIKPKSKKQIIYKNKKEDILNNLPLPSRSKISTSEFTFPSRGYIKLAGPKITLNLKGADSIETLKFIAKLGNYGMVIIDENDKGNKKNLDSTITATFNEQDISDVFNSILLSANLQATLEKNIIFIGKNILNKSLKPKFSKTYRLNQVNAASVADYLSTLGATISKVMLVSGSIDGTEVNDSYLNKKELDDELIETYSLSKGPLSGLLGTADLRLQTITLIGSKDLVRTAEKYIKSLDVRHRQVALTIKIIDVTLTKSDIKNNVLELRTG…	6e-73	sag_1300_00003	putative protein secretion protein for export	MSNNQYTPTSVRKLVDKFFSLQWCRDNLVVPLYEETSLPMSNGVIKIAIANYSYLGTIASPIKERLSQSGFKCEFVERSQEEIEEILDLASKERFISGDAIDESQFDEDAVLEAIKETSENSDDSFSFEFDDDDEILVEDTLDLATEMMESKIQKAAGMVLINSRKNDVSDIHIEPREEGYKIRVRKDGVMQKFMSMSKKPGIQLVACLKNMAKMDIAERRASQDGKILRKFEGNRLEFRCSTVPGKYGEKMVLRILNSDASALNLDTLIHIESVRKDFRKIMNTTNGIVIVSGPTGSGKSTTLAAALREKDTGDTNIVTAEDPIEYDMGGDINQVQVNRAKGQTFAMILRTFLRQDPDVILIGETRDPETAESSMDAAETGHLVFTTLHANSSTSSLT…	2e-82									SWC-07	HOT	HOT214	KM0920	ALOHA	2140201221	5	23.75	−158	8/19/2009	NPTG	2667527341	n/a
AG-402-O16	sag_1301	Prochlorococcus	High light adapted (HL)	HLII	92.8			0.0006	sag_1301_01710	Tfp pilus assembly protein FimT	MNMKKFKLNIKNNSAGFTLVEIIIAIGMSSLLTGLILPSFLNLIRTEKVNSYTRELKEYFRVVKLDSRRWGTSCQVNINSIAHNGVPNDKNYYGYNLTCGESPTTIENLAPTINNSIFQVVNKEFLITPNGRISSDKSIVIVIGSKFHTSGVKILNCLVIQSPTGHIVKGKFLQNDWISNTMDVSQKDTNNILSPEKCEFS*	0.002					sag_1301_01662	putative protein secretion protein for export	VDYKFIENAKLRRLMQKARHKRKVLNNPKKEPEHKNAKITQKYKNVIPIPSKNQNLRKKEKSKLSILKTYVELKIQERKEFQTGDMPSLREKRKVLKPRSMEGRRLKSPPIKDLAVATKQLSSMIRTGLPLLEALNIISETSENTTIRYSFKEIALGISKGSTMSEMLDKYPEIFDEMYRALVSAGETAGLLPNTLDRQAKLLESLAKIKGQIKSALAYPSAIAILTVVIVFIMMLFVIPIFVDIYDQSGAPLPGITQFLIDLSDQLRSIQFYFKAIPSGIAIYLSYKFFSSRSAFIWWYHKTLLQLPITKDLVTKSCLANFSRTLSSLNSAGVPILEALTIAKKTLKNRIFTRIIENAYIDIQAGNPLHKAFDKESVIPIMFTSMFRIGEETGELSEM…	2e-65	sag_1301_01708	protein involved in utilization of DNA as a carbo...	LVENKNYLLSSSIINPNLLEIDGPAVSLIFKQAKAKAIFEYLAEVGNYGFVWVKNSPNKDNDVDNQRLISMTLNDVSYKKAFNSLLLASGLQAKLHNNILYVGPNVRNTVFDTRDTDVYQLNQISASSAADYLANLGASVTKTFTITTSVTSGASQSQAVQGASTSSTTTDQSETSVKVYGATIGPLVGLIATTDERLQTVTMVGEKYLIDLANGFLQKLDIKQKQVALSVKVLDVNMSDKNSSMKDYGGKLDDAFIIGTQGKIKSAFGSFLPVFPEGNTTDATTNPGVASADRSVGFDNKSFFGLLEASIENGSTKVLASPTLLLSESSGSAGDGSSIGRKVGNEGFVEIGDKVPVDATKSEGGSCSYSFETVGVKLGAKILGIDQNNYVTFTMTPIV…	2e-75	sag_1301_01664	putative protein secretion protein for export	MNLDYIKVKNVIKTIESEFKLQVSLKQITSLEWETWFENTHATSVETIQKSSIQNQDNESIISVNEENFDEFSETLKKDFEVEENQYSFQNNDEYLNTDEIELIDDANDEALIKLAQANIGDESEIDNDILFGEELTASNDPVISGVASILSKCFTLKGSDIHAEPLEDRLRIRYRIDGVLKEAFAFPKSHVNPIISRIKIMSKLDISEKRLPQDGRIRCLLRGRRSDFRVSTLPGRWGEKVVLRALESDNSVLNLTKLVTEKDELNLIKNMSKSPYGIVIVVGPTGSGKSTTLYSMLSDLNEPGVNISTVEDPVEYTLDGIHQVQVIREKGLDFSRALRSLMRQDPDIILVGETRDKETAQAAMEAALTGHMVFTTLHANDTATAITRLAEMEIPPYL…	1e-104									SWC-08	HOT	HOT216	KOK0917	ALOHA	2160201214	100	23.75	−158	39914	NPTG	2667527278	n/a
AG-418-I20	sag_1302	Prochlorococcus	High light adapted (HL)	HLII	92.66																																SWC-14	GEOTRACES	GA03(L1)	KN199	7	841892	57.7	24	−22	10/24/2010	NATR	2716884403	n/a
AG-355-P07	sag_1303	Prochlorococcus	High light adapted (HL)	HLII	92.53	sag_1303_00455	MTPLQAYLNSPRARKALSKKPGEEGFSLIELVVVVAVLAVLSAIAIPSFMSIADKARAAAAANTVATVAKECAVKIANDSSTTQTYAAVNLDGYSGFTVNGSSTNCATTGLIVATSSNTAKYPTFNYNIATGEKTCTASDDAVGLGCNASGKW*	3e-08									sag_1303_00460	putative protein secretion protein for export	MVEYGKSNIVSIKKERTPPTTLFGMTFGEVSHLDYEPDTKLKVPQEDLLIFFRQMSVMLKSGVPLAQALELLAENVNNKKFGSNIYDVSKRLGGGEELSSSLGIYQRIFSPIMIGLIEAGEAGGILSQVLERLAALIEAQSKIKSQIKGALIYPVLILVLAIAVSLGLLIGIVPKFETLFSGMGAKLPALTAFMLTLSRLVTSWNFAIGAPIVVFAGFYAFKVSYSTPQGRRFFDNLILKAPLFGDLILKSEVAQMTDTLSTLINSGIPMVEALENCIKASNNEIIKIALRKSISLVTQGEELSSTLQTSKVIPKLLVSMVRIGEETGELSFMLENISNFYKREVEEAVTILTKAMEPAVIFVVAAIVGTIVISLYLPMFGLINKMGS*	2e-66	sag_1303_00467	putative protein secretion protein for export	MGNYLKIKKRNFIITFLLIFNQLTLSSYALKNNKVEINEFKENDFSSKYGKAFKKLISSKKQNENNLLNQDSEYLEQYVEELEKFVEETFDPDNLNHLKNQEVNNPKSETNPNSIKEKVLKSDIKNKKVNIEKKIFTDQLKDKKTISNKKNFNQRKTNELLLPSNSIISTSEFDVPPRGYVKLLGPKISLNLKASDSLETLKLIAKLGNYGILIIEEKNSKGESLENPKITATFEDVDISDAFNSILLSANMQAVVENKMIFVGNNILNKSLKPKVSKTYRLNQVNAASVADYLSTLGANISKVMLVSGSIDGQEIGDGFINKKEFKDEVISSYGIEKGPLYGIVGTADLRLQTITLIGSKEQMIIAETFIKSLDVRHRQVALTIKIIDVSLTKSDIKN…	7e-43	sag_1303_00044	putative protein secretion protein for export	MFDEYSAKSVRKLVDTFFSLQWCRDNLVVPLYEEQSSNQVIIAIANYSYLGTIASPIQERLNQSGKECIFIQKTIEEVQKILDLASEERFISGDSIEQLQFDDDAVLEAIKETSDNSDESFIFEFDDDNEGELYEDETLDLAVEMCESKIQKAAGTILINSRKRNISDIHIEPMENNYLVRVRKDGVMHNFMSLPRKAGVQLVACLKNMAMMDIAERRASQDGKIIRKFEGNKIELRCSTVPNSNGEKMVLRLLNSDASTLSLDFLIHIESVRENFRKMMSSINGIIIVSGPTGSGKSTTLAATLREMDSGDTNIVTAEDPVEYKLGGGISQSQVNRAKGQTFAMLLRTFLRQDPDVILIGETRDPETAESAMDAAETGHLVFTTLHANSSTSSLTRLL…	6e-83									SWC-09	BATS	BATS248	AE0916	BATS	1024800403	10	31.07	−64.17	7/14/2009	NASW	2667527348	n/a
AG-402-I23	sag_1305	Prochlorococcus	High light adapted (HL)	HLII	92.53																																SWC-08	HOT	HOT216	KOK0917	ALOHA	2160201214	100	23.75	−158	39914	NPTG	2667527263	n/a
AG-442-N07	sag_1308	Prochlorococcus	High light adapted (HL)	HLII	92.12																																SWC-19	GEOTRACES	GA10(L1)	D357	9	237839	21.2	−34.98	16.02	40462	EAFR	2716884446	n/a
AG-347-K19	sag_1309	Prochlorococcus	High light adapted (HL)	HLII	92.07																																SWC-07	HOT	HOT214	KM0920	ALOHA	2140201221	5	23.75	−158	8/19/2009	NPTG	2667527241	n/a
AG-355-A09	sag_1310	Prochlorococcus	High light adapted (HL)	HLII	92.03																																SWC-09	BATS	BATS248	AE0916	BATS	1024800403	10	31.07	−64.17	7/14/2009	NASW	2667527284	n/a
AG-355-J09	sag_1311	Prochlorococcus	High light adapted (HL)	HLII	91.91																																SWC-09	BATS	BATS248	AE0916	BATS	1024800403	10	31.07	−64.17	7/14/2009	NASW	2667527291	n/a
AG-355-P16	sag_1312	Prochlorococcus	High light adapted (HL)	HLII	91.85																																SWC-09	BATS	BATS248	AE0916	BATS	1024800403	10	31.07	−64.17	7/14/2009	NASW	2667527351	n/a
AG-347-K17	sag_1313	Prochlorococcus	High light adapted (HL)	HLII	91.53																																SWC-07	HOT	HOT214	KM0920	ALOHA	2140201221	5	23.75	−158	8/19/2009	NPTG	2667527239	n/a
AG-347-M08	sag_1314	Prochlorococcus	High light adapted (HL)	HLII	91.53																																SWC-07	HOT	HOT214	KM0920	ALOHA	2140201221	5	23.75	−158	8/19/2009	NPTG	2716884361	n/a
AG-424-E18	sag_1318	Prochlorococcus	High light adapted (HL)	HLII	91.3																																SWC-15	GEOTRACES	GA03(L2)	KN204	4	844349	90.8	38.32	−68.87	40888	GFST	2716884417	n/a
AG-388-A01	sag_1320	Prochlorococcus	High light adapted (HL)	HLII	91.21																																SWC-11	GEOTRACES	GA02(L1)	PE319	16	632891	8	36.2	−53.31	5/20/2010	NASW	2716884727	n/a
AG-347-J14	sag_1321	Prochlorococcus	High light adapted (HL)	HLII	91.17																																SWC-07	HOT	HOT214	KM0920	ALOHA	2140201221	5	23.75	−158	8/19/2009	NPTG	2667527338	n/a
AG-355-N02	sag_1322	Prochlorococcus	High light adapted (HL)	HLII	91.17																																SWC-09	BATS	BATS248	AE0916	BATS	1024800403	10	31.07	−64.17	7/14/2009	NASW	2667527303	n/a
AG-355-N22	sag_1323	Prochlorococcus	High light adapted (HL)	HLII	90.85																																SWC-09	BATS	BATS248	AE0916	BATS	1024800403	10	31.07	−64.17	7/14/2009	NASW	2667527306	n/a
AG-347-J20	sag_1325	Prochlorococcus	High light adapted (HL)	HLII	90.67	sag_1325_01628	MTLFKKQLINYLSKRNFKSQNAFTLVELIVVVVIIGILSSIAIPSFQNASEKAKQKEASSMLASYAKAAQAYYTEYSQLAVSPRNLGEYVNVSACRYSTAQLCKERSNALYNNTSTRTNSRWYTPSGNYQIYMNRRSSTMVNFLAYPRGSSGLGAVGCYNTSSGATRIQEMTSQQKGTRYVRPITC*	1e-07													sag_1325_01625	putative protein secretion protein for export	MTVKDKPFSVVFNSILMSSGLEAKIENGIVYIGPNVQERIFSRRISRIYRLNQTTASAAASYLANLGAKVRQTNTITTAVTSGASQSETVSGADASSTTTEQSTTSVRSYGGNEGPLLGLMATTDDRLQTLTLIGTPDLIDVAETYIKQLDLRQRQVALSVRILDVEISDGLNIDNRWAFRQNNTFIVNSSGELLSTLNSFIPPTSLPLGATPTINNVNQYPNQQFMNELRANMLSKDTKIVANPTLILNEYPGSTGGETVALSSIDDTLKAGTIGRSFGNEAFVIVGTQVPVNCEVDSETGAATLEYGIAGLTFGARILKIDDNGFVTFTLSPAISSKSEQRFIEGCATIDLLNTRRLDTGSIRVKDGNTLILTGVLDNIENETITKFPILGDIPILG…	2e-44													SWC-07	HOT	HOT214	KM0920	ALOHA	2140201221	5	23.75	−158	8/19/2009	NPTG	2667527340	n/a
AG-347-K20	sag_1326	Prochlorococcus	High light adapted (HL)	HLII	90.49																																SWC-07	HOT	HOT214	KM0920	ALOHA	2140201221	5	23.75	−158	8/19/2009	NPTG	2667527242	n/a
AG-347-E23	sag_1328	Prochlorococcus	High light adapted (HL)	HLII	90.22																																SWC-07	HOT	HOT214	KM0920	ALOHA	2140201221	5	23.75	−158	8/19/2009	NPTG	2716884358	n/a
AG-347-I04	sag_1330	Prochlorococcus	High light adapted (HL)	HLII	90.04																																SWC-07	HOT	HOT214	KM0920	ALOHA	2140201221	5	23.75	−158	8/19/2009	NPTG	2716884359	n/a
AG-347-M23	sag_1333	Prochlorococcus	High light adapted (HL)	HLII	89.58																																SWC-07	HOT	HOT214	KM0920	ALOHA	2140201221	5	23.75	−158	8/19/2009	NPTG	2667527252	n/a
AG-424-P23	sag_1334	Prochlorococcus	High light adapted (HL)	HLII	89.56	sag_1334_00512	LFFFILMALSFKKQLINYLSRRNFKSQNAFTLVELIVVVVIIGILSSIAIPSFQNASEKAKQKEASSMLASYAKAAQAYYTEYGQLAISPRNLGEYVTVSACRYNNSAQCKSAGNALYNNTNTRANARWYTPTGNYQIYMNRRSGTMINFLAYPRSASGMGAVGCYNTTSGATRIQEMTANQKGTRYVRPISC*	4e-08									sag_1334_00523	putative protein secretion protein for export	MEYSFVDDPVLRDKLIKARKNGKKVIEKKIIDNDFTAEEDVKVSSNLKGKKISSQNKKFENLKSKKRNKKKKRLKPPSTKSLAVSTKQLSSMLRTGLPLLEALNIISESNEDKTLKKVFKEASIGISRGSTLQDNLQKYPDIFDEMYIALVSAGETAGLLPEVLEREAKLLESLSKTKSQIKSALTYPIAIFVLTVIVIIVMLVFVIPVFEDMYSNSSAALPTITQLLVDASNLIKNPSFLIKAAPAIVISFFIIKKQIKTTKFINWKDSMLLKLPITKDLVTKSCLANFSRTLSSLNSAGVPIIEALVISKKTLGNRVFQRIADKMNIEIQAGQPIYKVLAQEEELIPIMFTSMFRIGEETGELSEMVDKLADFYEDEVSTSVKSLTSVLEPLMIVFV…	1e-68	sag_1334_00516	putative protein secretion protein for export	MKKISSILFLSLSLVSLYPKGVKPQEIFKNNISTTNINENKKQNLNLSTNSTNEKNVQILLTGIGQEAVLNKEISNKLITLNIKTQNTKNKPSFQSLSIPSVGIKTLTLNNSEEDIKILITPIDQVTLSEPEILLSSNELKMIFPKQNLPNNLLTEENIFSAKPLNTSSEEIMPKFKATAPPLGDISIGTTYIPNLKTVQLEGPDLSIVFKGTTAKSAIEFLISKTNYGYVWVQNNPTFNTQENNQENIVDLNEQFSAEDSGEDNSSDSARYITMTVKDKPFSVVFNSILMSSGLEAKLENGIVYIGPDVQDRIFSSRISRIYRLNQTTASAAASYLANLGAVVRQTNTITTAVTSGASQSESVSGAASSATTTEQSTTSVTSYGGNEGPLLGLIATTD…	2e-60	sag_1334_00521	putative protein secretion protein for export	MDSEIKEKEISEYSNKEIELFLTSEHCIEAGVVLIANNEKKVKLGAMNPIYQKVLDIKDELINNFKVDVEVSQITTEEWEKWNTSEDSFKDSNQIIETPNLTIHTDKKDQSIDSKPPEISNSDEDNFADQNTSNGSTKKNKSLLEEMLNNEFSEELKDKQDDKFDFFDFEDDTEDEDELDIIEDSDLENNDDPVIKAAGSILSTCSRLKASDIHAEPLEERMRIRYRIDGVLKEVYSLPKAKAKAITSRLKVMSKLDIAEKRLPQDGRIRCRINDIISDFRVSTLPGKWGEKIVLRALQSDSSMLDLNKLISSKKELGMVREMGNSPYGIFIVVGPTGSGKSTTLYSILNERNTPDVNISTVEDPVEYTLDGIHQVQVIREKGLDFARALRSLMRQDPD…	1e-116									SWC-15	GEOTRACES	GA03(L2)	KN204	4	844349	90.8	38.32	−68.87	40888	GFST	2716884420	n/a
AG-347-G20	sag_1336	Prochlorococcus	High light adapted (HL)	HLII	89.4																																SWC-07	HOT	HOT214	KM0920	ALOHA	2140201221	5	23.75	−158	8/19/2009	NPTG	2667527330	n/a
AG-418-P13	sag_1337	Prochlorococcus	High light adapted (HL)	HLII	89.4																																SWC-14	GEOTRACES	GA03(L1)	KN199	7	841892	57.7	24	−22	10/24/2010	NATR	2716884414	n/a
AG-402-K16	sag_1339	Prochlorococcus	High light adapted (HL)	HLII	89.18																																SWC-08	HOT	HOT216	KOK0917	ALOHA	2160201214	100	23.75	−158	39914	NPTG	2667527343	n/a
AG-347-K02	sag_1340	Prochlorococcus	High light adapted (HL)	HLII	89.09	sag_1340_00561	LFFFTLMALSFKKQLINYLSRRNFKSQNAFTLVELIVVVVIIGILSSIAIPSFQNASEKAKQKEASSMLASYAKAAQAYYTEYGQLAISPRNLGEYVTVSACRYGTVAQCKSAGNALYNNTNTRANARWYTPTGNYQIYMNRRSGTMVNFLAYPRSQSGLGAVGCYNTSSGATRIQEMTANQKGTRYVRPISC*	4e-08	sag_1340_00734	Tfp pilus assembly protein PilE-like protein	LFDCDLAAKVVRKYLNKNQHGFTLIELIVVIVMVGILSSIAVPSFQLISKKARQRGVAAQISSYIRAAQAFYGENSSPIRNAGDLSNYVDVIECRYHLIRRCNESQNSLHRNMGQAFSGSTQWNSTSGMYTITMRSSDQSRFRLNAFPQRQDSNSSIRSDEDYGVSGCFNYSTGVTGVVIWNQIGHRAVRDLDC*	0.22					sag_1340_00550	putative protein secretion protein for export	MEYSFVDDPVLRDKLIKARKNGKKVIEKKILDNDFTAEEDVKVSSNLKGKKISRPNKKFENLKSKKRNKKKKRLKPPSTKSLAVSTKQLSSMLRTGLPLLEALNIISESNEDKTLKKVFKEASIGISRGSTLQENLQKYPDIFDEMYIALVSAGETAGLLPEVLEREAKLLESLSKTKSQIKSALTYPIAIFVLTVIVIIVMLVFVIPVFEDMYSNSSAALPAITQLLVDASNLIKNPSFLIKAAPAIVISFFIIKKQIKTTKFINWKDSMLLKLPITKDLVTKSCLANFSRTLSSLNSAGVPILEALMISKKTLGNRVFQRIADKMNIEIQAGQPIYKVLAQEEELIPIMFTSMFRIGEETGELSEMVDKLADFYEDEVSTSVKSLTSVLEPLMIVFV…	1e-68	sag_1340_00557	putative protein secretion protein for export	MKKISSILFLSLSLISLYPKGVKPQEIFKNNISTKNINENKKQNLNLSTNSTNEKNVQILLTGIGEEAVLNKEISNKLITLNIKTQNTKNKPSFQSLSIPSVGIKTLTLNNSEEDIKILITPIDQVTLSEPEILLSSNELKMIFPKQNLPNNLLTEENIFSAKPLNTSSEEIMPKFKATAPPLGDISIGTTYIPNLKTVQLEGPDLSIVFKGTTAKSAIEFLISKTNYGYVWVQNNPTFNTQENNQENIVDLNEQFSAEDSGEDDASDSARYITMTVKDKPFSVVFNSILMSSGLEAKLENGIVYIGPDVQDRIFSSRISRIYRLNQTTASAAASYLANLGAVVRKTNTITTAVTSGASQSESVSGAASSATTTEQSTTSVTSYGGNEGPLLGLIATTD…	2e-60	sag_1340_00552	putative protein secretion protein for export	MDSEIKEKEISGYSYKEIELFLKSEDCIEAGVVLISNDEKKVKLGAMNPIYQKVLDIKDELINNFKVDVEVSQITTEEWEKWNTSEDSFKDSNQIIETPNLTIHTDKKDHSIDSKSPEISNSDEDNFADQNTSKGSTKKNKSLLEEMLNNEFSEELKDKQDDKFDFFDFEDDTEDEDELDIIEDSDLENNDDPVIKAAGSILSTCSRLKASDIHAEPLEERMRIRYRIDGVLKEVYSLPKAKAKAITSRLKVMSKLDIAEKRLPQDGRIRCRINDIISDFRVSTLPGKWGEKIVLRALQSDSSMLDLNKLISSKKELGMVRDMGNSPYGIFIVVGPTGSGKSTTLYSILNERNTPDVNISTVEDPVEYTLDGIHQVQVIREKGLDFARALRSLMRQDPD…	1e-116									SWC-07	HOT	HOT214	KM0920	ALOHA	2140201221	5	23.75	−158	8/19/2009	NPTG	2667527324	n/a
AG-424-J22	sag_1342	Prochlorococcus	High light adapted (HL)	HLII	88.99																																SWC-15	GEOTRACES	GA03(L2)	KN204	4	844349	90.8	38.32	−68.87	40888	GFST	2716884773	n/a
AG-355-N18	sag_1343	Prochlorococcus	High light adapted (HL)	HLII	88.72																																SWC-09	BATS	BATS248	AE0916	BATS	1024800403	10	31.07	−64.17	7/14/2009	NASW	2667527347	n/a
AG-355-P18	sag_1345	Prochlorococcus	High light adapted (HL)	HLII	88.68																																SWC-09	BATS	BATS248	AE0916	BATS	1024800403	10	31.07	−64.17	7/14/2009	NASW	2667527352	n/a
AG-402-F05	sag_1346	Prochlorococcus	High light adapted (HL)	HLII	88.67																																SWC-08	HOT	HOT216	KOK0917	ALOHA	2160201214	100	23.75	−158	39914	NPTG	2716884380	n/a
AG-424-P18	sag_1347	Prochlorococcus	High light adapted (HL)	HLII	88.62																																SWC-15	GEOTRACES	GA03(L2)	KN204	4	844349	90.8	38.32	−68.87	40888	GFST	2716884419	n/a
AG-347-N19	sag_1349	Prochlorococcus	High light adapted (HL)	HLII	87.77																																SWC-07	HOT	HOT214	KM0920	ALOHA	2140201221	5	23.75	−158	8/19/2009	NPTG	2667527253	n/a
AG-355-J23	sag_1352	Prochlorococcus	High light adapted (HL)	HLII	87.41																																SWC-09	BATS	BATS248	AE0916	BATS	1024800403	10	31.07	−64.17	7/14/2009	NASW	2667527292	n/a
AG-388-F11	sag_1357	Prochlorococcus	High light adapted (HL)	HLII	87.05	sag_1357_00498	MTLLENYLKSKKVQKTLATKPGEEGFSLVELVVVIAVLAILSAVAIPAFNGVQANARASAVKNGLVNGVKECVILESDGRATAPYTVVQSWPGNYTGYTVTNWPGGGRINSCYNAFAQADANKPDESDFAIQYNSDGTVVKWCEDGGEPGCTGTAGQAGTW*	4e-05									sag_1357_00503	putative protein secretion protein for export	MAEYGKSPVRNNVVKRTPPLTVFGITFGESSYIDFAPNTKLKVPQNDLLVFFRQMSVMLKSGVPLSQGLELLAENMTNKPFGACIFDISKKLGGGEELSSCLNSYPRIFAPITVGLIEAGEAGGILSEVLERLALLLEAQSKIKGQITGALIYPIAVLVLAVTISLALLIFIVPTFDEMFKGMGAELPALTGFMLSLSKFVTSPLFAIGAPISLFTLSYFFKTSYSTPQGREFFDNLILKVPLFGDLILKSEIASMSDTLSTLINSGIPLVEALQRCINASNNEVIKIALRRSISLVTQGQELSSSLITAKVIPRLLVSMIKIGEETGALSFMLENLSTFYKREVEEAVTVLTKAMEPTVIFVVAAIVGTIVISLYLPMFDLINQMG*	5e-67	sag_1357_01710	putative protein secretion protein for export	MLYSKYFKKFNLCLIFSLISMQVPVNSQSILEGQFLKNNLSFLLAQKNSKEQDNYSEEINDIENLVEEIFDSKINSKKTPEIDKKLNNKYQDSIKKNVEDNKKNKRIKTTIKLEKISEKSPKNKKYIENINIKKIKETKALPTPKAGSISLGKFEIPSRGYIELEGPTLSLKLVRADAIETLKFIAEKAGYGIVIMEKSSEDKEEETPDKKIPKVTVNFQNQNISDAFNSILMASNLQAKLEKNIIFIGENIFNKTLNSKFSKTYRLNQANAASVANYLSTLGANISKVLVKGSSVSGEELGNSEFKKANLSDSFINAYGISGGPLTGLIGTVDLRLQTITLIGSNNLISIAEKYIKSMDVRHRQVALSIKIIDVSLTKTDLKNNAFELRTGDTYLYSR…	2e-41	sag_1357_00501	putative protein secretion protein for export	MDKKQYSALSVRKLVDKYFSLQWCRDNLVVPLYSETSLPMEAGIIKIAVANYSYLGTIAEPIKQRLSQSGQKCEFVEKTQEEIQEILDLASEERFISGDSIEVSQFDEDAVLEAIKETSDTDTENIKFEFDDDDDDNQLEEDSLDLSIEMMESKIQKAAGGVLIYSKKENVSDIHIEPREEGYKIRVRKDGVMQKFMSLPRKPGIQLVACLKNMAGMDIAERRASQDGKILRKFEGNRLEFRCSTVPGKHGEKMVLRILNSDASALNLDTLIHIESVRKDFRKIMNATNGIVIVSGPTGSGKSTTLAAALREKDTGDTNIVTAEDPIEYDMGGDINQVQVNRAKGQTFAMILRTFLRQDPDVILIGETRDPETAESSMDAAETGHLVFTTLHANSSTSS…	8e-83									SWC-11	GEOTRACES	GA02(L1)	PE319	16	632891	8	36.2	−53.31	5/20/2010	NASW	2716884368	n/a
AG-347-I15	sag_1358	Prochlorococcus	High light adapted (HL)	HLII	86.96																																SWC-07	HOT	HOT214	KM0920	ALOHA	2140201221	5	23.75	−158	8/19/2009	NPTG	2667527333	n/a
AG-347-O22	sag_1360	Prochlorococcus	High light adapted (HL)	HLII	86.91																																SWC-07	HOT	HOT214	KM0920	ALOHA	2140201221	5	23.75	−158	8/19/2009	NPTG	2667527255	n/a
AG-355-L02	sag_1363	Prochlorococcus	High light adapted (HL)	HLII	86.87																																SWC-09	BATS	BATS248	AE0916	BATS	1024800403	10	31.07	−64.17	7/14/2009	NASW	2667527297	n/a
AG-347-J06	sag_1364	Prochlorococcus	High light adapted (HL)	HLII	86.85																																SWC-07	HOT	HOT214	KM0920	ALOHA	2140201221	5	23.75	−158	8/19/2009	NPTG	2716884360	n/a
AG-402-K22	sag_1366	Prochlorococcus	High light adapted (HL)	HLII	86.19																																SWC-08	HOT	HOT216	KOK0917	ALOHA	2160201214	100	23.75	−158	39914	NPTG	2667527267	n/a
AG-347-E03	sag_1368	Prochlorococcus	High light adapted (HL)	HLII	86.01	sag_1368_01130	MEIIFSIRLIRFDRNLTARLIKKYLNNNQQGFTLVELIVVVVIIGILSSIAVPSFQNASKKARQRGVAAQISTYIKGAQAFYSEYGSPIRNAGDLSQFVDVIECRYHLINLCKGQANNHRNMGQSFAGSKAWNSTSGMYSIRMRGSNNSQFKLVALPQRQDSRSSILSDEDYGVSGCFNYSTGATRVVIWDQIGYRSVKDINC*	2e-09	sag_1368_00190	prepilin peptidase dependent protein	MVFGPKKNFLLRLPTLRRIELFVMNKFLFLIRNFRIRRNEDAFTLVELIVVVVIIGILSGIAIPSFQNASVKARQKEAAVLINSYMKAVQSYYMEFGTYPRGAYSISEYVSVNACRVPDPSRCKNMSTYTPSGNSWFTPSGFYQIFFRGGYGYRTQILAAPTGSFASTGLPVVGCFNSQTNIMEIKLLTIKNISTSQMFC*	0.17	sag_1368_01003	pilin	MINNLQRVLLKKIYKKNIEKGFTIVELLIAVAIIGFLASIAVPSALKWVDREKQNSYIRELISYLELVKKETRRWNGTCAIQTNIFATNPPDPFDPRKKIPLNAFNVKCSGMDQSNKKNIISRVPKIESKVFQEVNQRNFNFTPKGHLSIPGNQDSLVIIVGGRPDTNVNLYERPKCIILESPIGMINTGIYQNTMRFYSGRFGSSQNSSLRKQTCKAL*	0.009	sag_1368_01015	putative protein secretion protein for export	MEYSFISDPVLRAKLEKASKLSIGKTETINEEELSKNQLIATENSIKKRRTKPNKKFENLKSKRKKNKRKRLKPPSTKTLAVATKQLASMIRTGLPLLEALNILSESSDNKTLKAVFKEASIGISRGATLQEILEKHPDVFDDMYLALVSAGETAGLLPEVLDREAKLLESLSKIKGQIQSALTYPIAIFVLTVIVIIVMLVFVIPVFTDMYSSSGTKLPALTQFLVDASNLIKDPSFLIKSIPALIVGFILAKRQMKTNKFINWKDSMLLKLPITKDLVTKSCLANFSRTLSSLNSAGVPILEALMISKRTLGNRVFQRIADKMNTEIQAGQPIYKVLALEVKVIPIMFTSMFRIGEETGELSEMVDKLADFYEDEVSTSVKSLTSVLEPLMIVFVAI…	1e-66	sag_1368_01008	putative protein secretion protein for export	MRKIFTILTLSLSFLSLNSLSLISQELNNNNNVFEKTTEENKKNKLVLSTNSSSDKNVEILLSGIGLNPKLEKEITNNLITLNIQTSNLENINSLQSLSIPSVGIKTLIISGYENTIKIVINPLDQINFSNPEFEIEDNILKMIFPKQTISNNTLNEKNIFSLNSVNNKKNKALSPQKASAPPLGDISVGTTYIPNLKTVELEGPEVSMVFKEATAKSAIEFLISKTNYGYVWVQDDPTYKSLENKSDESSFTNDFSTENGGEEKASDSPRYITMTINNKPFSIAFNSILMSSGLEAKLENGIVYVGPDVQDRVFSERISRIYRLNQTTANAAASFLANLGAKVTQTNTITTAVTSGASQSQSVSGAASSATTTEQSTTSVRSYGGNEGPLLGLIATTD…	7e-61	sag_1368_01013	putative protein secretion protein for export	MNSDLKENKVEETNIKKIKEILSSDRGVNAGIVFISEAQNKVIFGAMNPIYSKVLEIVDEIKEKFSIEVEVKQITTEEWEKWNTEEIQQTKTNELNNSNKVLPEEKLENNEFKEAIKLKDKEIDDTSLQNSDKKPKSLLQEIISNELSNNLKDKQDDKFDFFELDENPEEDEELDIIEDSELEDADDPVIKAAGSILSTCSRLKASDIHAEPLEDRMRIRYRIDGVLKEVYSLPKAKSRAITSRIKVMSKLDIAEKRLPQDGRIRCRINDVISDFRVSTLPGKWGEKIVLRALQSDSSMLDLDKLISSKSELSMVRDMGSSPYGIFIVVGPTGSGKSTTLYSILNERNTPDVNISTVEDPVEYTLDGIHQVQVIREKGLDFSRALRSLMRQDPDIILVG…	1e-114									SWC-07	HOT	HOT214	KM0920	ALOHA	2140201221	5	23.75	−158	8/19/2009	NPTG	2716884357	n/a
AG-347-M18	sag_1369	Prochlorococcus	High light adapted (HL)	HLII	85.78																																SWC-07	HOT	HOT214	KM0920	ALOHA	2140201221	5	23.75	−158	8/19/2009	NPTG	2667527251	n/a
AG-347-K10	sag_1371	Prochlorococcus	High light adapted (HL)	HLII	85.64																																SWC-07	HOT	HOT214	KM0920	ALOHA	2140201221	5	23.75	−158	8/19/2009	NPTG	2716884262	n/a
AG-436-A04	sag_1373	Prochlorococcus	High light adapted (HL)	HLII	85.46																																SWC-18	GEOTRACES	GA03(L2)	KN204	24	846716	71.6	17.4	−24.5	40828	NATR	2716884430	n/a
AG-355-K15	sag_1374	Prochlorococcus	High light adapted (HL)	HLII	85.39																																SWC-09	BATS	BATS248	AE0916	BATS	1024800403	10	31.07	−64.17	7/14/2009	NASW	2667527294	n/a
AG-449-G23	sag_1376	Prochlorococcus	High light adapted (HL)	HLII	85.28																																SWC-20	GEOTRACES	GP13(L1)	SS2011	4	1223543	50.6	−30	156	5/16/2011	AUSE	2716884786	n/a
AG-355-L20	sag_1377	Prochlorococcus	High light adapted (HL)	HLII	85.24																																SWC-09	BATS	BATS248	AE0916	BATS	1024800403	10	31.07	−64.17	7/14/2009	NASW	2667527298	n/a
AG-418-F08	sag_1380	Prochlorococcus	High light adapted (HL)	HLII	84.89																																SWC-14	GEOTRACES	GA03(L1)	KN199	7	841892	57.7	24	−22	10/24/2010	NATR	2716884769	n/a
AG-355-G23	sag_1381	Prochlorococcus	High light adapted (HL)	HLII	84.83																																SWC-09	BATS	BATS248	AE0916	BATS	1024800403	10	31.07	−64.17	7/14/2009	NASW	2667527287	n/a
AG-347-M15	sag_1386	Prochlorococcus	High light adapted (HL)	HLII	84.38																																SWC-07	HOT	HOT214	KM0920	ALOHA	2140201221	5	23.75	−158	8/19/2009	NPTG	2667527250	n/a
AG-402-C22	sag_1388	Prochlorococcus	High light adapted (HL)	HLII	84.01																																SWC-08	HOT	HOT216	KOK0917	ALOHA	2160201214	100	23.75	−158	39914	NPTG	2716884378	n/a
AG-418-J17	sag_1391	Prochlorococcus	High light adapted (HL)	HLII	83.29																																SWC-14	GEOTRACES	GA03(L1)	KN199	7	841892	57.7	24	−22	10/24/2010	NATR	2716884404	n/a
AG-418-P06	sag_1392	Prochlorococcus	High light adapted (HL)	HLII	83.02																																SWC-14	GEOTRACES	GA03(L1)	KN199	7	841892	57.7	24	−22	10/24/2010	NATR	2716884413	n/a
AG-347-L19	sag_1394	Prochlorococcus	High light adapted (HL)	HLII	82.52																																SWC-07	HOT	HOT214	KM0920	ALOHA	2140201221	5	23.75	−158	8/19/2009	NPTG	2667527247	n/a
AG-347-L21	sag_1398	Prochlorococcus	High light adapted (HL)	HLII	81.95																																SWC-07	HOT	HOT214	KM0920	ALOHA	2140201221	5	23.75	−158	8/19/2009	NPTG	2667527249	n/a
AG-402-N23	sag_1399	Prochlorococcus	High light adapted (HL)	HLII	81.79																																SWC-08	HOT	HOT216	KOK0917	ALOHA	2160201214	100	23.75	−158	39914	NPTG	2667527277	n/a
AG-355-I20	sag_1401	Prochlorococcus	High light adapted (HL)	HLII	81.16																																SWC-09	BATS	BATS248	AE0916	BATS	1024800403	10	31.07	−64.17	7/14/2009	NASW	2667527289	n/a
AG-355-M18	sag_1402	Prochlorococcus	High light adapted (HL)	HLII	80.66																																SWC-09	BATS	BATS248	AE0916	BATS	1024800403	10	31.07	−64.17	7/14/2009	NASW	2667527302	n/a
AG-424-A14	sag_1404	Prochlorococcus	High light adapted (HL)	HLII	80.39	sag_1404_01150	MSILESYLKNKKVQKALKTKPGEEGFSLVELVVVIAVLAILSAVAIPAFVGVQANARASAVKNGLVNGVKECVVLDADDPSATNTAFNKAQSFATATAFRGFTVGQFAGAGGGNTCFAATATTTDATANASFSIVMNKATGAVTRTCTDHTKAGCDGSSSPGSW*	4e-06									sag_1404_01155	putative protein secretion protein for export	MVEYGSSNLINKDEKRNPPLVVFGIAFGEVSHLDYKPNPKLKVPQADLLIFFRQMSVMLKSGVALSQALELLAENMNNKEFGANILDVSKRLGSGEELSSSLRNYPRIFSPIMIGLIEAGEAGGILSQVLERLASLIEAQSKIKGQITGALIYPVAILVLAVTISLALLIFIVPTFDEMFKSMGAELPALTSFMLTLSRIVTSFSFLLIAPITLFISFYFFNISYSSKSGRKIIDNFVLKIPLFGDLILKSELASMSDTLSTLINSGISIVEAIDRCINASNNEIIKIALRRSISLVTQGEELSTSLETAKVIPRLLVSMIRIGEETGALSFMLENLANFYKREVEEAVTVLTKAMEPAVIFVVAAIVGTIVISLYLPMFSLINEMG*	4e-68					sag_1404_01153	putative protein secretion protein for export	MADSRQTSTSVRKLVDKFFSLQWCRDNLVVPLYEETTLPMSPTVIKIAIANYSYLGTIANPIKDRLSQSGYKCEFVERSQEEIQEILDLASEERFISGDSIEISQFDEDAVLEAIKETTDNADGEISFEFDDDFEETKIEEDSLDLQVEMMESKIQKAAGMVLITSRKNDYSDIHIEPREGSYKIRVRKDGVMQKFMTMGRKPGIRLVACLKNMANMDTAERRASQDGKILRKYEGNRLEYRCSTVPGKHGEKMVLRILNSDPSALKLDTLIHIESVRNNFRKIMNATNGIVIVSGPTGSGKSTTLAAALKEKDTGDTNIVTAEDPIEYDMGGDINQVQINRAKGQTFAMILRTFLRQDPDVILIGETRDPETAESSMDAAETGHLVFTTLHANSSTSS…	4e-80									SWC-15	GEOTRACES	GA03(L2)	KN204	4	844349	90.8	38.32	−68.87	40888	GFST	2716884416	n/a
AG-402-A04	sag_1405	Prochlorococcus	High light adapted (HL)	HLII	80.21																																SWC-08	HOT	HOT216	KOK0917	ALOHA	2160201214	100	23.75	−158	39914	NPTG	2716884372	n/a
AG-355-K03	sag_1406	Prochlorococcus	High light adapted (HL)	HLII	80.16																																SWC-09	BATS	BATS248	AE0916	BATS	1024800403	10	31.07	−64.17	7/14/2009	NASW	2716884364	n/a
AG-347-G22	sag_1407	Prochlorococcus	High light adapted (HL)	HLII	79.98																																SWC-07	HOT	HOT214	KM0920	ALOHA	2140201221	5	23.75	−158	8/19/2009	NPTG	2667527331	n/a
AG-418-O03	sag_1410	Prochlorococcus	High light adapted (HL)	HLII	79.48																																SWC-14	GEOTRACES	GA03(L1)	KN199	7	841892	57.7	24	−22	10/24/2010	NATR	2716884412	n/a
AG-355-B23	sag_1411	Prochlorococcus	High light adapted (HL)	HLII	79.38																																SWC-09	BATS	BATS248	AE0916	BATS	1024800403	10	31.07	−64.17	7/14/2009	NASW	2667527286	n/a
AG-347-J23	sag_1412	Prochlorococcus	High light adapted (HL)	HLII	79.08																																SWC-07	HOT	HOT214	KM0920	ALOHA	2140201221	5	23.75	−158	8/19/2009	NPTG	2667527323	n/a
AG-412-A14	sag_1415	Prochlorococcus	High light adapted (HL)	HLII	78.12	sag_1415_01425	MLIVDMTARVFRKYLNNNLEGFTLVELIVVVVIIGILSAIAIPSFQNSSDKAKQKEASVLVNNYLKAAQAFYAEYGSLPEYSRDLGNFITVTGCRTHDQTYCKNSPLEDFSNRPLRVWYIPSGDMRIYSYKTNIRYQIVAMPDGSDYAKDYGVSGCFNSTNGAVKVLEMTRQGPPVPRINC*	3e-10	sag_1415_00680	prepilin peptidase dependent protein	MIAIVLWAIDEELKHKEQLYFKKVYKIRLDRFDRNLTSRLIRRYLNNNQEGFTLVELIVVVVIIGILSALSIPNFIKFINKATEIEGSTQVSIFIKAAQMCYLDYGKLPQNAGELSKCTPVPACQWAAHLKGKEICKTWKQLDLAVDNPSTPQWNSPLGFFNIRMSQKGTNLFIRSIPYFKGSAGTSACFNSITGTITTGRFKTRDSYYSGEKRSVGINTNDDVPEVNC*	0.17					sag_1415_01528	putative protein secretion protein for export	MNYSFIEDPKLRGDLERKRKESNSKKSDPKLNSKINKNNEVLNSTKPNVKKNKKFESLKAKKKLDPKKKLKPPSTKALAIATKQLSSMIRTGLPLLEALNILAESNENKTLKYVFRDASMGISRGSTFVSILEKYPEVFNEMYLALVSAGETAGLLPDVLDREAGLLESLAKIKGQISSALAYPIAIFTLTIAVIIIMLVFVIPIFVDMYASSGADLPGLTQILVDASNAIKDPSFLIKVIPVLAILIFFLNRQSKTSSFINWRDKTLLKLPITKDLVTKSCLANFSRTLSALNSAGVPILESLTISKRTLGNKVFQRIADKMNTEIQAGQPIYKVLATEEPIPIMFTSMFRIGEETGELSEMVNKLADFYEDEVSTSVKSLTSILEPLMIVFVAGVVA…	2e-65	sag_1415_01521	protein involved in utilization of DNA as a carbo...	VKRKRNNLIGIFVVSLTTFIFLDIPVYSDHDFELKTKRYKQNAKFLDSISIGNFPEENKLISLEIANDKNFLKLIIKDVGFNSKVFTKYKEDIINFEITTINKMSIEGNEQIIEIPSQGIVKARLHGKEKNYKLDLKIDDRMIKEDVQITKLGTDVVLSFKKLSFTSEEAYEKNMQIIAKPKSEKITIKPKGAIAPPLGDIAIGTTIIPNPNLLNLKGPKVSLVFKQTQSKKALEFLLSKANYGFVWVQKDPSYNPDGDSSSSTQTISNEGTNLATQSMDGSSMGLSNSQTPDSSEANADSHRYITLTLKDVPFNNAFNAVLMASGMQAKLENGIVYVGPNVRESVFNSRISRVYRLNQTTANAAASYLANLGAKVTRTTTIETAVTQGVSESSSVSGA…	1e-104	sag_1415_01526	putative protein secretion protein for export	MVSSKPKSGSLPINREEIEKILTKKICESIGAILISFNESTITLGAMNPLYSEVKKISGLLKDKFNLTIEINTISAEEFEKWFNLESNKKSFVETDTLNKINNSVIEKKDFKEPQTQLKEKSNTIIEDKKPEELTPSKSEPKPKTILNELIEKSKLETNDVFEFDFFEEEDEDEDEENSEIIEDSELLATNDPVVSAVGSILSACGRLKASDIHVEPMEDKMRIRYRIDGVLKEIYSLPKGKSKAISSRLKVMSKLDIAEKRLPQDGRIRCSINKEISDFRVSTLPGKWGEKIVLRSLQSDTSMLDLQKLITYSNELNQVREMGASPYGIFIVVGPTGSGKSTTLFSILNERNTPDVNISTVEDPVEYTLNGVHQVQVIREKGLDFSRALRSLMRQDPD…	1e-109									SWC-12	GEOTRACES	GA02(L2)	PE321	25	633233	119	24.71	−67.07	6/17/2010	NATR	2716884400	n/a
AG-418-O02	sag_1417	Prochlorococcus	High light adapted (HL)	HLII	77.94																																SWC-14	GEOTRACES	GA03(L1)	KN199	7	841892	57.7	24	−22	10/24/2010	NATR	2716884411	n/a
AG-449-J16	sag_1422	Prochlorococcus	High light adapted (HL)	HLII	77.45																																SWC-20	GEOTRACES	GP13(L1)	SS2011	4	1223543	50.6	−30	156	5/16/2011	AUSE	2716884787	n/a
AG-459-N19	sag_1428	Prochlorococcus	High light adapted (HL)	HLII	76.81																																SWC-22	GEOTRACES	GP13(L1)	SS2011	38	1224245	76	−32.5	−170	5/31/2011	SPSG	2716884797	n/a
AG-418-K17	sag_1429	Prochlorococcus	High light adapted (HL)	HLII	76.77	sag_1429_00776	MTILENYLKSIKVQKVLNTKPGEEGFSLVELVVVIAVLAILSAVAIPAFVGVQANARASAVKNGLVNGIKECVVRAADNKTTDFADAQSFSDPGAYQGYTVSVITTTVTNLDNTTTESSTTSCYAATATASSSTDANFEIVMDPSTGIVTKTCSLGTAPGCNAGAPDPVTGAAGQATW*	2e-05									sag_1429_00781	putative protein secretion protein for export	MAEYGGSNIVKKRETRKPPLVIFGVVFGEESHLDYEPNSKLKVPQNDLLVFFRQMAVMLKSGVPLSQALELLAENMTNKKFGANIFDVSKRLGSGEELSSSLGNYPRVFSPIMIGLIEAGEAGGILSEVLERLASLVESQSKIKGQITGALIYPVAILVLAVTISLALLIFIVPTFDEMFKSMGAELPALTSFMLVLSRIVTSLGFIIISPIVGFISIYLFNITYSTQSGRKFIDNLVLKIPLFGDLILKSELASMSDTLSTLINSGISIVEAIERCINASSNEIIKIALRKSISLVTQGQELSSSLETSKVIPRLLISMIKIGEETGALSFMLENLANFYKREVEEAVTVLTKAMEPAVIFVVAAIVGTIVISLYLPMFSLINEMG*	5e-70	sag_1429_01458	putative protein secretion protein for export	LGNYGIIVIQENQKQSKITANFEEQDISEVFNSILLSSDLEAVLENNIIFVGNKILNKSIMPKVSKTYRLNQVSAASVADYLTTLGAEISKVMVVSGSMDGAEIQDGFFNKKSFKDEDYDPYGIQGGPLFGLIGTADLRSHTITLIGSKEQMNTAEKYIESLDVRHRQVALTIKIIDVSLTKSDIKNNVFELRTGDTRFISNSGLGLSTGNFDQGNPPTNANVPNIISGGVSQGNFMNWLEAKITNENAKILASPTLILGENPNVLSSGAAAVGDGLDSATIGRPFKNEGFIKVGETVVTGFTQSANEGVVTCTATEGTAGVTFGAKVDKIDDNGFVTFALSPAISSVTKSVEISGCGIQNTLSVRKLDTGSIRVKNGETLILTGVLQDSDTVNTSKVP…	1e-63	sag_1429_00779	putative protein secretion protein for export	MNNPQYTANSVRKLVDKFFSLQWCRDNLVVPLYEETALPMSEGIIKIAIANYSYLGTIATPIKERLSQSGFKCEFVEKSQEEIEEILDLASKERFISGDSIDESQFDEDAVLEAIKETSDNSDDTFSFEFDDDDDETVEEVGLDLATEMMESKIQKAAGMVLINSRKNDVSDIHIEPREEGYKIRVRKDGVMQKFMAMSRKPGIQLVACLKNMASMDIAERRASQDGKILRRFEGNRLEFRCSTVPGKHGEKMVLRILNSDASALNLDTLIHIESVRKDFRKIMNATNGIVIVSGPTGSGKSTTLAAALREKDTGDTNIVTAEDPIEYDMGGDINQVQVNRAKGQTFAMILRTFLRQDPDVILIGETRDPETAESSMDAAETGHLVFTTLHANSSTSSL…	2e-81									SWC-14	GEOTRACES	GA03(L1)	KN199	7	841892	57.7	24	−22	10/24/2010	NATR	2716884406	n/a
AG-347-K15	sag_1431	Prochlorococcus	High light adapted (HL)	HLII	76.13																																SWC-07	HOT	HOT214	KM0920	ALOHA	2140201221	5	23.75	−158	8/19/2009	NPTG	2667527325	n/a
AG-436-D21	sag_1434	Prochlorococcus	High light adapted (HL)	HLII	75.41																																SWC-18	GEOTRACES	GA03(L2)	KN204	24	846716	71.6	17.4	−24.5	40828	NATR	2716884436	n/a
AG-347-C10	sag_1435	Prochlorococcus	High light adapted (HL)	HLII	75.07																																SWC-07	HOT	HOT214	KM0920	ALOHA	2140201221	5	23.75	−158	8/19/2009	NPTG	2716884356	n/a
AG-363-P06	sag_1256	Prochlorococcus	High light adapted (HL)	HLVI	99.18																																SWC-10	BATS	BATS252	AE0926	BATS	1025200410	100	31.07	−64.17	40005	NASW	2667527317	n/a
AG-402-K10	sag_1291	Prochlorococcus	High light adapted (HL)	HLVI	93.61																																SWC-08	HOT	HOT216	KOK0917	ALOHA	2160201214	100	23.75	−158	39914	NPTG	2667527266	n/a
AG-363-B18	sag_1293	Prochlorococcus	High light adapted (HL)	HLVI	93.39																																SWC-10	BATS	BATS252	AE0926	BATS	1025200410	100	31.07	−64.17	40005	NASW	2667527363	n/a
AG-412-F02	sag_1424	Prochlorococcus	High light adapted (HL)	HLVI	77.28																																SWC-12	GEOTRACES	GA02(L2)	PE321	25	633233	119	24.71	−67.07	6/17/2010	NATR	2716884756	n/a
AG-436-O11	sag_1433	Prochlorococcus	High light adapted (HL)	HLVI	75.5	sag_1433_01066	MKELLLKFLFSKKEEEGFTLVELIVVVVIIGILSSIAIPSFQNSSLKARQKGASILVSSYIKAAQAYKLETGLDARTAGDLKDYVTVNECNAVVDEIEVCKSRTPQVVKDTSRKWNSTDGAYMILMELEQGQSGGNRVFILAAPHGSTSHVRNGYGVAGCYRASTGAVAITNYDNPGSTPRNVDSC*	1e-08									sag_1433_01290	protein transport protein HofC	MDYNFINDPELKSILEKKSKEKETAKKSLKKTNPTDSKSSSNKEKFAEKEFSKRVRQNDRFQSLKLKSRKKVRKRIKKPSTKNLALVTKQLASMLRTGLPLLEALNIISESTDDKSLRIVFKDAAISISRGSSLVSTLEKYPDVFDEMYLALVSAGETAGLLDQVLERESTLLESLSKIKGQIKSALAYPLAIFALTVIVVIIMLLFVIPVFQDMYSSSGADLPGLTQFMVDASKFLRDPIQILKLIPLLFLLILTSKVLFKKESFQIWKDSLLLKLPLTKDIITKSSLANFSRTLSALNSAGVPILESLLIAKRTIGNRVFKRIVNKMNEEIQYGQPLYKVLSSEKVIPLLFTSMFRIGEETGELSAMVNKLADFYEDEVETSVKGLTSLLEPLMIVF…	4e-66	sag_1433_01284	putative protein secretion protein for export	MKIKKNKALFLLMFLILPVPILTSENIDFDNRKKSPIYVDNQSNNTTLKLNTTENNTELIITNIGINYKIKSKTLDEEFSLEIEPENKINLISDLQSISLPKYGVKTATLRKIDNKIQLKLLTEDNLNIEKINISKKEKDIFVSIPKVGNMSESNKNLFKKPFKIVDKKNNLRKDKASAPPLGDIAVGTNYIPNPNLIDIDGPEITIVFRKTPAKEALEYLLSKTNYDYVWVNADPSFKEGLNTSNSKIDEPRLVSLNIKDLEFAKAFNAILMASGLQAKLEGRIVYIGPNVRDTIFSERISKIYRLNQTSANAAASYLANLGAKVTKISTISTAVTQGATQSETVSGASSASTTTQSTTTSVEAYGSEIGPLVGLIATTDDRLETITLIGPTKLVFVA…	5e-59	sag_1433_01288	putative protein secretion protein for export	MKSNRDLNALKENLDNYVSFSVRETLGIIILSFSEKEIVVGAMNPNYEKVLEFINKLESEIKIKITTKQISSDEWEQKNIEKNKPISFKTDSNNHNPPQNEDNNLISNVLTQSNNEKFDFFDSEDEVQLDQDDIFDDSEFKEVSDPVIAAVSSILSASNKLGASDIHAEPLEERMRIRYRVDGVLQEVYSLPKARSRAITSRIKVMSKLDIAERRLPQDGRLRYKINENILDFRVSTLPGKWGEKIVLRVLQSDTSLLKIDKLINFDEELKSVRDMGNSPYGILIVVGPTGSGKSTTLYSILNERNTPDVNIITVEDPVEYTLDGIHQVQVIREKGLDFARALRSLMRQDPDIILVGETRDKETAHTAMEAALTGHMVFTTLHANDTSTAITRLAEMEV…	1e-110									SWC-18	GEOTRACES	GA03(L2)	KN204	24	846716	71.6	17.4	−24.5	40828	NATR	2716884441	n/a
AG-402-P18	sag_1276	Prochlorococcus	Low light adapted (LL)	LLI	94.66																sag_1276_01534	putative hemolysin-adenlyate cyclase protein	MANATSTELQELYVAYFGRAADPSGLDYWTEKGITTSKFAADMYAQAEFKDAYGSLSTEAQVNQIYKNLFDRAADVDGLNYWTLQINLGNLKLAEIATHLIWAAKNNSGSSDDKTALTNRTDAAVAYTAKVKESTTAILAYQAQSTDPWVSGVNITEAVSYLSGIDKDTAYTAAGIAASVSTITANGTPSEAKSFTLTTGVDSFTGGNAADTFTAPNTATTAAQQTFNTGDELVGGGGADVLNATVGVAATYQANKVSGIETINGTFTAGGTISLLGSTGVETIVSDASTAAATFSNVASTDVALKVANSSSNATFTFTTAAVSGTTDSATVTFSNVTAGTTTIAGVETLNIVSSGAANTVTAVTAAAATTINVSGSQTLDLGTYNAVATTIDASDATA…	0.005													SWC-08	HOT	HOT216	KOK0917	ALOHA	2160201214	100	23.75	−158	39914	NPTG	2667527282	n/a
AG-402-O21	sag_1280	Prochlorococcus	Low light adapted (LL)	LLI	94.38																																SWC-08	HOT	HOT216	KOK0917	ALOHA	2160201214	100	23.75	−158	39914	NPTG	2667527279	n/a
AG-436-C14	sag_1299	Prochlorococcus	Low light adapted (LL)	LLI	92.92	sag_1299_01425	MTLLSSYLSKAKVKKVLSLKPGQEGFSLIELVVVVAVLAVLSAIAIPQFTNISNKARAAAASNTVATVAKECAAKVADAGSGTYTPPITIQGYKDGVGGWYSNITNNTTLGTKTTSAANPIACPNGSGIFGLHSEDRNEYPSFFYNNGNGAKTCIAVGGSNAVNRGCPNGTW*	1e-09									sag_1299_01429	putative protein secretion protein for export	MPSYGKKNSGMNSQETISRLDISSNIKFSPKNITVPQKDLLIFFRQLAVIIQSGVPLAQGLELLAENTKNEKFALIQIQISLRLQAGDELSICLKKYPKVFAPITIGLIEAGEAGGILDKVLDRIATLIEQQAKIKSQIKGALTYPVIILVLAISVSLGLLIFIVPTFDKMFKDMGAELPGLTEFMLTLSRFVTSYQFYIFTPIIFIIIGYIFRTYYETRSGRFKIDSFILKIPLFGSLLLRSEVASLCDTLSTLIDSGIPLVEAIDRCIAASSNERVKRCLSIAIQKVKEGQELSNSIESYNVFPKLVRSMIKIGEETGKLGFMTENLANFYKREVEEAVSSLTQAMEPMVIMVVAGIVGTIVVALYLPMFKIINVMG*	3e-70	sag_1299_01436	putative protein secretion protein for export	LKIKFSLFFGALITTPIIAFANINTDASKNSDPYSIQNKTQSDLEKKDLIFLSDEGAISNQEAEKLINNLPSERKKRVMTNSQERNKKLSKSTFKNNKKGRLEITESNNSVQINILNIDKIINSEIIKSESGWELMLQLADILELDTSKIPKNTTTLSDLKIKKFNEYTYLIGIKDNKNFTSQKPVIKIDKGVKIYIKSLKNKFKDKKSFNFPFLNRFRKRNPIFNIKNEAVAPPLGDIATGSVFLENRGFIKLNGPNVSLTLNNSSAKTALMKLTKLAGYGFVLANESKNSDNISSSKSEEISEGPYVTLSFSDEDYSVAFNSILFASGLQAKVSDNLIIVGKDMIGKTFGPKISKVYRLNQAAASSAADYLATLGASISKVDTFSGSSTTGVSPDNI…	1e-122	sag_1299_01427	putative protein secretion protein for export	MSNTYQISTIRSLIDKHFSLQWCRENVVIPLKIEPSLPPKSQVITIAVGNISYLGTIGNIIKQRLSSNGFDCVFIEISPDEIQSYLDQASNERIFSSEGIENYDFSEDDVIKSLIDASEEEGSDTVEGFDFDDSDDGEFYVEEIDLSTEMLGNKIQRAAATVLIDSCKKGASDIHIEPHEKYIKIRLRRDGVLQNYVTIPKIPGLKLTACLKNMAKMDIAEKRASQDGKIRRKFENQSLDFRCSTAPGKYGEKMVLRYLNNDTDVLNLDTLIDNEQVRSDFRKIINQANGIVIVSGPTGSGKSTTLASALREKDNGELNIMTAEDPIEYDMGGDIQQFQVLKAKGQTFANFLRTFLRQDPDVILIGETRDPETAESSMDAAETGHLVFTTLHANSASTS…	3e-85									SWC-18	GEOTRACES	GA03(L2)	KN204	24	846716	71.6	17.4	−24.5	40828	NATR	2716884434	n/a
AG-402-I21	sag_1304	Prochlorococcus	Low light adapted (LL)	LLI	92.53																																SWC-08	HOT	HOT216	KOK0917	ALOHA	2160201214	100	23.75	−158	39914	NPTG	2667527261	n/a
AG-402-B05	sag_1307	Prochlorococcus	Low light adapted (LL)	LLI	92.26																																SWC-08	HOT	HOT216	KOK0917	ALOHA	2160201214	100	23.75	−158	39914	NPTG	2716884375	n/a
AG-402-B03	sag_1315	Prochlorococcus	Low light adapted (LL)	LLI	91.3																																SWC-08	HOT	HOT216	KOK0917	ALOHA	2160201214	100	23.75	−158	39914	NPTG	2716884374	n/a
AG-402-I20	sag_1324	Prochlorococcus	Low light adapted (LL)	LLI	90.81	sag_1324_00067	MTLLSSFLSQPEVKKVLAQKPGQEGFSLIELVVVVAVLAVLSAIAIPQFTNISMKARASAASNTLATMAKECAVKLAEDGSGTINIPDLQGYQKAKTASAGFYHDAHDATGGVSSSGTYVAPGGTFTCANNKIIGFVSDNTAEYPSFYYNTKTAKKVCTAQASSAALDGRGCDTGTTW*	2e-07									sag_1324_00071	putative protein secretion protein for export	MPSYGKQTYKVAPKDKGSILKVNPNIQFSSNKVTVPQKDLLIFFRQLAVIIQSGVPLAQGLELLAENTKNQKFALIQIQISARLQSGEELSNCLKKYPKVFAPITVGLIEAGEAGGILDKVLDRIASLIEQQAKIKSQIQGALTYPVIILVLAITVSLGLLIFIVPTFDKMFKDMGAELPALTEFMLTLSRVVTSLQFFIFTPIIVIIISYIYKKYYATKSGRFRIDSLTLKIPLFGSLLLRSEVASLCDTLSTLIDSGIPLVEAIDRCISASGNDRVKRCLSIAIQKVKEGQELSSSIDSYNVFPKLVKSMLKIGEETGKLGFMTENLANFYKREVEEAVSSLTQAMEPMVIMVVAGIVGTIVVALYLPMFKIINVMG*	4e-72	sag_1324_00078	putative protein secretion protein for export	MKGIRIERKLKFKKTLLLSAIVTSPLIAFADVKQNSAEESAIFAPNQKIEQNLVEKDLIHLHNEGAISTKDAERLINKISEEPTRIKNSSSKNNSKNIQNTNSENTPKINIELFESDSLFKLNLINVNRIIRSEISKNNSGWQIIMQFPENKELNTSEFPINSYDALDFKITKFNEKTYLLNIIDNKNYISKKPIINKSKNKNISIHIPIKSKRNSEFSFPFLERFRKKNDVYNNKNTAVAPPLGDIASGSVVLKNRGFIKLDGPNVSLTLNNSSAKNALMRLTRLGGYGLVLANEPTNLQSNSTSSSGELNDGPYITLSFVNEDYSIAFNSILLASGLQAKKNDNLIIVGKNVLGKSFGPKLSKVYRLNQSSAASAADYLATLGASISKVDTVTTSTS…	1e-131	sag_1324_00069	putative protein secretion protein for export	MSNTYQISTIRSLIDKHLSLQWCRENVVIPLKIEPSLPPKKQVITIAVGNISYLGTIGNTIKQRLSNNGFDCVFIEIPPDEIQSLLDQASNERIFNSEGIENYDFSEDDVIKSLLEASEDDGSESVAGFDFDDSDEEEVAVEEIDLSTEMLGNKIQRAAATVLIDSCKKGASDIHIEPHEKLIKIRLRRDGVLQNYVTMPKLPGLKLTACLKNMAKMDIAEKRASQDGKIRRTYENNSLDFRCSTAPSKYGEKMVLRYLNNDTNVLNLDTLIENEDVRYKFRKIINQANGIVIVSGPTGSGKSTTLASALREKDNGELNIVTAEDPIEYDMGGDIQQFPVLRAKGQTFANLLRTFLRQDPDVILIGETRDPETAESSMDAAETGHLVFTTLHANSASTS…	2e-84									SWC-08	HOT	HOT216	KOK0917	ALOHA	2160201214	100	23.75	−158	39914	NPTG	2667527260	n/a
AG-402-L20	sag_1331	Prochlorococcus	Low light adapted (LL)	LLI	89.92																																SWC-08	HOT	HOT216	KOK0917	ALOHA	2160201214	100	23.75	−158	39914	NPTG	2667527270	n/a
AG-402-A21	sag_1332	Prochlorococcus	Low light adapted (LL)	LLI	89.8																																SWC-08	HOT	HOT216	KOK0917	ALOHA	2160201214	100	23.75	−158	39914	NPTG	2667527256	n/a
AG-402-M18	sag_1335	Prochlorococcus	Low light adapted (LL)	LLI	89.43																																SWC-08	HOT	HOT216	KOK0917	ALOHA	2160201214	100	23.75	−158	39914	NPTG	2667527273	n/a
AG-388-O02	sag_1341	Prochlorococcus	Low light adapted (LL)	LLI	89.07																																SWC-11	GEOTRACES	GA02(L1)	PE319	16	632891	8	36.2	−53.31	5/20/2010	NASW	2716884371	n/a
AG-412-G19	sag_1348	Prochlorococcus	Low light adapted (LL)	LLI	87.95																sag_1348_01714	putative hemolysin-adenlyate cyclase protein	MSTLTATQLQQQYIAYFGRPGDPAGIKYWLSSSSGISSAREFADKIYAQDEYKKSTVGAKSTEAQVNSLYQNLFGREADATGLIYWTGQIEAGTLTLSNIAYDLIAAASNPVSGNETQGAADALALSNKVAAAEAFTADVEASTSAILAYQPETSTPWVTGAAFESGKTYLAGITTTAHTASGIDSAVSTMIAANTTSGSTAASSTAKFTTSQDVLSGGNGNDIFNGVVIAQAGTGTTISPGDTVDGGSGTDTVNISFSGAHSGAYTLEAVDLDKVEKVLVSNYETSGNGTTVSGSLFDSSLTTVGLSSSASTGVTTFSNLMQQVTAEMRNGAADLTLSYETAVLKGTADVQALTVQGLTAGTFTANGAETITIATELTKSTLTDVAGTGLKTIKVTGD…	0.13													SWC-12	GEOTRACES	GA02(L2)	PE321	25	633233	119	24.71	−67.07	6/17/2010	NATR	2716884757	n/a
AG-402-I05	sag_1350	Prochlorococcus	Low light adapted (LL)	LLI	87.77																																SWC-08	HOT	HOT216	KOK0917	ALOHA	2160201214	100	23.75	−158	39914	NPTG	2667527259	n/a
AG-402-B19	sag_1353	Prochlorococcus	Low light adapted (LL)	LLI	87.41	sag_1353_01636	MSTMNTFKSSVKKSIKKASFFSPQINFNKINHLSLSNLDEEEGFTLVELIVVVMMIGILSSIAIPQFMTAADKAKQKEATGIVAALVKAATAYSTEYGSLPPTLAQIEEYAKFQQCTDPAAATLGGQVCKGATPAQVNTGNQFITSSGNYNVEFQLGTDTSAAANQIFQVRADPNGTAYAPSGSAVMGCFNPVTSTSEVFEFSAASASKGPQAPNFRSC*	5e-08	sag_1353_01633	pili subunit superfamily protein	MKNTINFLSKSLGRDNLTKSGFSLVELVIIVGMISTLSGLAFPSFLNWVRTERVNSYTREVKEYLRIVRLEARRWGASCFINVTPISFNSLSRGEEADGFTVNCKYSTDQSSSLNSQSKIGSLVPKINNSVFQAVNQNFQITPNGRISSDKSIVVVIGSRYHRTGPKNLKCLVIKSPTGHIEQGNFSSNSWISNNMDTSQLYVDDQILNPSNCTS*	2e-05									sag_1353_01631	protein involved in utilization of DNA as a carbo...	VTSLLGAISYSSELLESTSHESSPTVKNKKSLVTISENSVNDEIPNKIYTKTSEKFTISNPNLLNIKGPDVSLVFKQTEAKEIFEYLAEIGSYGFVWVKNNPTDDDSDNNRSITLTLKDVTYQKAFNALLLSSGLQAKLHKNILYVGPNVRDTVFTTRSSDVYQLNQISASSAADYLANLGASVTKTYTIKTSVTQGASQSESVQGASTSSTTTDQSETSVKVYGATIGPLVGLIATTDERLRTVTMVGDKSMIDLAKVFLGRLDKKQQQVALSVRVLDINLSGKDKFTSNWGMAFEQGSPFIIGTQGLIKSSIGRYIPSSDWDADIEETPGRSIARNLDGEWNTNSFFGLLEASIESGNTKVLASPTLLLSESSGAAGGEGIGRQYGNEGYVEVGDQV…	9e-43	sag_1353_01626	putative protein secretion protein for export	MNQNNLNNLLTPAICEDAGIVVSNVTDDSIYIGAMNPDYIKVKEVIKKIESEYHLKVEVNQITTMEWEQSFQDQLLQSVESSQLNSQNNLKNDSFVSNDAENLNRSNESDPEPLGGFSNIKEINLRFPGQSNTQETVDIPKSLASEETQEDGDDDDDDDDDEYDLDIVDEDNDEALIKLAQANIGEESEIENDRFFGEDLTASNDPVIAGVASILSKSFTLNSSDIHAEPLEDRLRIRYRIDGVLKEAFAFPKSHINPIVSRIKIMSRLDISEKRLPQDGRIRCLLRGRKSDFRVSTLPGKWGEKVVLRALESDSSVLNLSKLITEKEELKLIREMSKSPYGIVVVVGPTGSGKSTTLYSMLSELNTPSVNISTVEDPVEYTLDGIHQVQVIREKGLDF…	1e-104									SWC-08	HOT	HOT216	KOK0917	ALOHA	2160201214	100	23.75	−158	39914	NPTG	2716884732	n/a
AG-402-N09	sag_1354	Prochlorococcus	Low light adapted (LL)	LLI	87.36																																SWC-08	HOT	HOT216	KOK0917	ALOHA	2160201214	100	23.75	−158	39914	NPTG	2716884384	n/a
AG-402-L09	sag_1355	Prochlorococcus	Low light adapted (LL)	LLI	87.09	sag_1355_01752	MLAFQLYLNSPHAKKVLSKKPGEKGFSLIELVVVVAVLAILAAIAIPSFTSLNAEARVAGAKTTLANLVKECAVRILDSDPNNQVYVPATYAPNGYTAVAEVTADATNTCNNNDVYQLTAVASGNPAVTDLAQFRYDAGTGSKTCTQGSNTGSANRALGCTITNTTAGTGTW*	5e-06									sag_1355_01756	putative protein secretion protein for export	MVKYSYKSSLISQSIEEKGLTNSRKYISIKDSNSLKVKQADLLIFFRQLAVILQSGVPLAQGIELLAENTRSEKFSWVLFNVADRLKSGDELSLCLNDYPKCFAPITIGLIKAGEAGGILDKVLDRIAILIEEQEKIKSQITGALIYPVIILVLAISVSLGLLIFIVPKFELMFKSFNAELPGLTKFMLALSRIVVSNFFLIGAPIVILIILFIFKQYYSTTTGKRFIDNLILRIPLFGELILRSEIASFCDTLSTLMNAGIPIVEGLERCRLASGNQAIKDIIANSVIEVTQGNDLSISLKSNNILPKLVPSMVRIGEESGELGFMLDNLSKFYKREVENTVSSLTKAMEPAVIIVIAGIVGTIVVSLYLPMFEIITVVK*	2e-69					sag_1355_01758	protein involved in plasmid replication	MYKIDKIRDLIDEHFSLQWCRNNLIIPLSVEPSLPPEKPVLLIAVGNITFLGTIGEFIKNKASRSGYKCMFVEKDTSQIEHLLDQAAKERIFSSEGLESFSFSDDELLDSLKEASNSKDEYDQYSYEFDDESENENESEPDLSIEMLGSKIQRAAAQILIKSCRTGVSDIHIEPHSSNFQVRLRSDGVLQKYISMPRSAGLKLTACLKNMAGMDIAERRASQDGKIRRVFEGTAMQFRCSTAPAKFGEKTVLRILNSSNEILDLESLISNEEIRSKFRNVINQPDGIIIVSGPTGSGKSTTLAAALREKDNGELNIVTAEDPIEYDLGGDIQQFPVIKAKGQNFGFLLRTFLRQDPDVILIGETRDPETAESSMDAAETGHLVFTTLHARSASTSLTRL…	3e-83									SWC-08	HOT	HOT216	KOK0917	ALOHA	2160201214	100	23.75	−158	39914	NPTG	2667527268	n/a
AG-402-C09	sag_1361	Prochlorococcus	Low light adapted (LL)	LLI	86.91																																SWC-08	HOT	HOT216	KOK0917	ALOHA	2160201214	100	23.75	−158	39914	NPTG	2716884377	n/a
AG-409-A10	sag_1365	Prochlorococcus	Low light adapted (LL)	LLI	86.68																																SWC-13	GEOTRACES	GA02(L2)	PE321	35	634604	100	9.55	−50.47	6/28/2010	NATR	2716884385	n/a
AG-402-G08	sag_1370	Prochlorococcus	Low light adapted (LL)	LLI	85.76	sag_1370_01309	MTLLSAYLSKSKVKKVLSTKPGQEGFSLIELVVVVAVLAILSAIAIPNFTNISDKARAAAASNTLATIAKECAVKLADPGEGTFVVPSLKGYERDTTATDGSESAGFVYTVISSDTSTYQAPANTPDCSDEVIYTFTSEDESEYPSFSYNTDTGAKTCIASGDALERGCTYPSGATEGVW*	2e-08									sag_1370_01305	protein transport protein HofC	MPSYGKQNNTFDSQIKGSKLKDTSKVKFSSNTITVPQKDLLIFFRQLAVIIQSGVPLAQGIELLSENTKNEKFASLQLQISLRIQSGEEFSNCLKKYPKVFAPITVGLIEAGEAGGILDKVLDRIASLIEQQAKIKSQIKGALTYPVIILVLAITVSLGLLIFIVPTFDKMFKDMGAELPGLTEFMLTLSRLVTSLQFLIFTPILILLFAFIFKKYYETKSGMFRVDSFTLKIPLFGSLLLKSEVASLCDTLSTLIESGIPLVEAIERCISASGNERVRRCLKVAIQRVEEGQELSASIDSYNVFPKLVKSMLKIGEETGKLGFMTENLANFYKREVEEAVTSLTQAMEPMVIIVVAGIVGTIVVSLYLPMFKIINVMG*	3e-72	sag_1370_01298	putative protein secretion protein for export	LKLKIILLLSALFTSPILAFANEKTDSSQNQKSISQPYKIDPTIKKENLLHLHSEGAISSQDTQILINNLSDDTSSTINPSIISLPLKIPITNKDKSQNVKFKLIESESLVKIELSNVNKLIKSEITKINTGWQIILQFPEGKEFDISKITSKTNNVLDIEFSKFNEKTYLLKLTDNKKFVTKKPKIKIDNGISIEINLLPKESYKKRDFIFSFLNRFRKKNIVYNNKNEAIAPPLGDIASGSIVLENRAFLKLNGPKVSLTLNNSSAKAALMKLSKLGGYGFVLANDPNNINSYTTNTAQEIENGPNVTLSFIDEDYSTAFNSLLLASGLQAKKNNNLIIVGKNVLGKSFGPKLSKVYRLNQSSASSAADYLATLGASISKVDTITGTSTSPEMSERE…	1e-132	sag_1370_01307	putative protein secretion protein for export	MNNLYQVSTIRKLIDEHLSLQWCREHVVLPLKVEPSLSPKKQVITIAVGNISYLGTVGNTIKQRFSNQGFDCVFIEIQPEEIQLLLDQASDERLFNSEGIENYNFSDDDVIKSLLDASDEDTSDYVEGFDFDDSDNEENILEDIDLSNEMLGNKIQRAAATLLIDSCKKEASDIHIEPHEKHIKIRLRRDGVLQNYVTIPKLPGLKLTACLKNMAKMDIAEKRASQDGKIRRKYENNSLDFRCSTAPGKFGEKMVLRHLNNDNSVLDLDTLIDDEDVRSKFRKIINQANGIVIVSGPTGSGKSTTLASALREKDNGELNIVTAEDPIEYDMGGDIQQFPVLRAKGQTFANLLRTFLRQDPDVILIGETRDPETAESSMDAAETGHLVFTTLHANSASTS…	2e-84									SWC-08	HOT	HOT216	KOK0917	ALOHA	2160201214	100	23.75	−158	39914	NPTG	2716884381	n/a
AG-402-G06	sag_1383	Prochlorococcus	Low light adapted (LL)	LLI	84.69																																SWC-08	HOT	HOT216	KOK0917	ALOHA	2160201214	100	23.75	−158	39914	NPTG	2716884265	n/a
AG-402-K14	sag_1384	Prochlorococcus	Low light adapted (LL)	LLI	84.51	sag_1384_00376	MMIQLLRKKTNRAFPPSERLKFALIQKFNLRDGDKVNGFTLIELIVVVMIIGILSSIAVPQFLSSADKAKQKEASLLMGSYLKAAQSYYTEYSSVPVNAGGIKNYVSVTQCPSSGGASACKSATPSVVSDNSYQWFSPSGNYRILMERNAQRFRIMSYPHGGSYANTGYGVKACFNPATGGAKVFENTGTAQQGQRNMAWPNC*	4e-09	sag_1384_00379	putative major pilin subunit	MKINSKEGFTIIELIVVIFLISFFSALGVPSILNWKRNQNVNAYSRELSEFIRLVRKDSRRWGASCDLKVKQLSFNAEGKGFVVQCDYGNALKTNINCERDIYLSKLNSNKECRLNYLVPSINKKNNIFQVVSDSFSTTPNGRISNDDSIIIVVGSIFYNQGSKQLNCLKVTSPSGHVKQGKFSRIIVSNNIYRSQIDNRIDKRQCIFRS*	0.17					sag_1384_00388	putative protein secretion protein for export	MDYNFINDENLREKLINARLIRDVQDNKNESIPIKISANLIDGEKYSTNKIQSKNKDSKKTYRKKVKQVQNVIKQNESDRESSTKHRRNRETRHKRNNLNKKYLKLKAPPTKDLAVTTKQLSAMIRTGLPLLEALNLISESTENRSLKFVFKETSIGISRGSTLVENLEKYPSIFSDMYLALVSAGETAGLLPEVLEREAELLESLAKVKSQIKSALAYPIAIFLITVIVVILMLLFVIPIFVEIYEGSGANLPALTKFLVDSSNLMRKGEFYLFGLPSLVFFYIVIKKETKKYSFKLWRDRLLLKLPITKDLITKYCLANFARTLSALSTAGVPILEALQISKRTLSNIVFKQVVDRMYNQIRSGSQFHTVLIEEKVIPIMFTSMFRIGEETGELSQM…	1e-67	sag_1384_00381	putative protein secretion protein for export	VTNRNYISAIFGCLFSLAPISVNSYDFDSFYEDRKHLNKLDYSLKSFLNISRSHKNIGNLESFNESSIYLNHSKLIASLDSLKDDYNQKSIYNPNLLNINGPKITLIFRQVSAKTILQKIAKIGGYDFVWVNQEPTFNSQGSNQVISSFDQDSNQFQPLDLEALEGSELTDIDSLPEASEQNADSPRLLTISLNNISYSKALNAVLLASGLQAKFEEGILYVGPDVRNTIFKERKSFVFNLNQISSSSAADYLANLGASVTKTYTINTSVTEGATQAEAVEGASNSSTTTEQSQTSVKVYGATIGPLLGLFATTDERLQTITLVGEPRLVELAQNFLKDLDKRQQQVALNVQIIDLRVTKDNSFSNDFAVRTGKTFIVNDQGILKSIIGNNAPNFGNPI…	2e-44	sag_1384_00386	putative protein secretion protein for export	MKPEDNRHKSPPLLSEELCAEAGVIPLNLKGNILKIGAMNPGYRKVNQIVEDLKKNKNISVTIKQISPLEWEKWFLESNSNELNFDLNLETNELDLPDNQITKKSSSPMAGKLNNDEDINNGLIDKYDTNEEEDLEPTRIEIDENDPLYKLANSLDQFQEQDEDEFVKDDEIQLENDLSDSEDPIISGVARLLTKCVQLRASDIHVEPLEERFRIRYRLDGVLEELISLPISNIGPFVSRLKIMSNLDISEKRLPQDGRLRCILEGRQCDFRVSTLPGRWGEKVVLRSLEQDTLLNLDILINSDKELKSIREMGDSPYGILIVVGPTGSGKSTTLYSILNELNKPGVNISTVEDPVEYTLDGIHQVQVLREKGLDFSRALRSLMRQDPDIILVGETRDK…	1e-111									SWC-08	HOT	HOT216	KOK0917	ALOHA	2160201214	100	23.75	−158	39914	NPTG	2667527342	n/a
AG-402-A08	sag_1385	Prochlorococcus	Low light adapted (LL)	LLI	84.44																																SWC-08	HOT	HOT216	KOK0917	ALOHA	2160201214	100	23.75	−158	39914	NPTG	2716884373	n/a
AG-402-M23	sag_1387	Prochlorococcus	Low light adapted (LL)	LLI	84.38																																SWC-08	HOT	HOT216	KOK0917	ALOHA	2160201214	100	23.75	−158	39914	NPTG	2667527274	n/a
AG-412-O03	sag_1409	Prochlorococcus	Low light adapted (LL)	LLI	79.48																																SWC-12	GEOTRACES	GA02(L2)	PE321	25	633233	119	24.71	−67.07	6/17/2010	NATR	2716884763	n/a
AG-402-P16	sag_1413	Prochlorococcus	Low light adapted (LL)	LLI	78.67																																SWC-08	HOT	HOT216	KOK0917	ALOHA	2160201214	100	23.75	−158	39914	NPTG	2667527281	n/a
AG-311-J23	sag_1418	Prochlorococcus	Low light adapted (LL)	LLI	77.9																																SWC-01	CMORE	BIGRAPA	MV1015	1	100100213	20	−20.08	−70.8	11/19/2010	CHIL	2716884685	n/a
AG-402-I22	sag_1425	Prochlorococcus	Low light adapted (LL)	LLI	77.24																																SWC-08	HOT	HOT216	KOK0917	ALOHA	2160201214	100	23.75	−158	39914	NPTG	2667527262	n/a
AG-679-I23	sag_1430	Prochlorococcus	Low light adapted (LL)	LLI	76.36																																SWC-29	SCOPE	GRADIENTS(1.0)	KOK1606	6	10600207	60	32.7	−158	4/24/2016	NPPF	2716884500	n/a
AG-402-G10	sag_1316	Prochlorococcus	Low light adapted (LL)	LLII/III	91.3																																SWC-08	HOT	HOT216	KOK0917	ALOHA	2160201214	100	23.75	−158	39914	NPTG	2716884733	n/a
AG-402-G22	sag_1351	Prochlorococcus	Low light adapted (LL)	LLII/III	87.6	sag_1351_00976	MTLFREYLKSSEVQKVLHTRPGQKGFSLVELVVVIAVLAILSAVAIPNFITVQSKAQISAVKNGIVNGIKECVVAYLDDPGTTPLFVNVQAFTGEYTGYGVAAAAGQTDCFGAVATSTNGALPTFTIEYDELTGGVTKTCAAGKKAGKGTPLTCTAVKGGYIW*	5e-07									sag_1351_00971	putative protein secretion protein for export	MAKYGSKKEFNPGSDLDKNNSIQAENSLFSLNIGNADIKANPKLKVSQKDLLVFFRQLSVMIQSGVPLAQGLELLSENMINKKFAVCIYDISRRLSGGQELSSCLREYPKIFAPITIGLIEAGEAGGILSKVLERIALLVEAKAKLKGQITGALVYPVVVLVLAVTISLALLIFIVPTFQELFDGLGAELPGLTRFMLLLSNIVTSNGFYLGAPLTLFSLVYIIKTVYSTKGGREFIDQLILKVPLFGDLILRSEIASMSDTLSTLVNSGVPLVEGLERCLSASGNEIIRIAIKKSIYLIQQGQALSYSLSLSKVMPRLLYSMIRIGEETGELSFMLENLSNFYKREVEETVSALTKAMEPAVIFVVAIIVGTIVVSLYLPMFDLVNKMG*	1e-70	sag_1351_00964	putative protein secretion protein for export	MKNNHTLATPCPKKLKRLFHKSALLLFLIGTTSSSIGLSKADYIPGDNNTLAQTRVNKKRDPVLRRKARRPKAPPLGDMAVGEIFINSRGFVDIDGPNTTITLINADPVASLLTLSKMGGYGFLYVPNNDLAEEGNVVNKITLSFQNQTYEKVLNSVLLASGLQGKQEGKILMVGEDILSKSFGPQVSKVYRLNQASAASAADYLGSLGASMKKVWTKTNMFNGDEFGSGVEEPASSVTEIVTYSSNEGPLRGLIGTTDSRLQTITLIGDPYLVSVAEKYLKQLDLRQRQVALSVKVIDVLLNNTTDIKNAFEYGIGDNYIINSESKGLMYMFGNQSFSPVDFSVTDSFTLASRKFMGWFRSKVLTNNAKILANPTLILGESQEEMMGGSEVSASDGLS…	1e-63	sag_1351_00973	putative protein secretion protein for export	MSQFSVASVRNLVDKYFSLQWCRDNIVVPLGIEPSLPPNPGIITIAVGNIVFLGTIGNTIKERLSQSGLECKFVERSPEKIQEILDLAAEERFISGEGIEIAEFTEEAVIAALQDSADGQDENEFSIEFDEIDEEELEDDTEDLSNEMMESKTQRAAGMILINTCRSNVSDIHIEAKSDNYKIRVRRDGVMQKFLSMPKKAGIQLIACLKNMAHMDIAERRASQDGKILRRYEGGRMEFRCSTAPGKHGEGMVLRILNSDASVLNLDVLMHIESVRNEFRKIINNSNGIVIVSGPTGSGKSTTLAAALREKDNGELKIVTAEDPIEYDLAGDIMQHQVNRAKNQTFANLLRTFLRQDPDVILIGETRDPETAESSMDAAETGHLVFTTLHANTSSSSLT…	1e-79									SWC-08	HOT	HOT216	KOK0917	ALOHA	2160201214	100	23.75	−158	39914	NPTG	2667527257	n/a
AG-412-P08	sag_1372	Prochlorococcus	Low light adapted (LL)	LLII/III	85.46	sag_1372_01507	VNINIVDTHNHSKVMKESSHQFSSFSLKQRLASLRNISQQDANGFTLVELIVVIMMIGILSSIAIPQFMSAANKAKQKEATSIVGSALRAAAAYNTEYGSMPSTIPALTEYARFQACVATGITDATTGGAAACKNKTPDLAKGTGANQTSTTWYSPSGNYLCTIATENKTVSSVVKNMFQITCDPYGPTYAGDGGSVQGCYNGSDSTNLVKEWKLNDSEKGPQLSDGAEKQLDCSTPGA*	4e-08									sag_1372_01678	putative protein secretion protein for export	MNYKYIPNSKLRVMMESARRSRRFVSVESDKKSIAINSNRMRVKNKRIRKQYKKRVISLQTYIDKTAKEIKEKKVGKMPPKRRPKSELRKPRSMVGRRLKPPPTKDLAVATKQLSSMIRTGLPLLEALNIISETSENTTIKFVFKEVASGISKGATMSDILDKYKEVFDEMYRALVSAGEIAGLLPDTLDREAQLLESLSKIKAQIKSAMTYPIAIFVLTMIVVVLMLIFVIPIFVGIYANSSAPLPAITQILVDASNQLKTKTFYYKAVPTCLAIWMSYKYLSKRSIVLWWYDRTLIFLPITKDLVTKSCLANFSRTLSSLNTAGVPLLESLEISKRTITNRVFKRIIEKMYKDIQVGNPIYRVLEQEEVVPIMFTSMFRIGEETGELSQMITKLADF…	2e-65	sag_1372_01502	putative protein secretion protein for export	VSARRSRHILTSSLIAAGSIFASAIIVYPSQKVNLNNSTGNNFDKSNQVLITNNSPNTNFLKKGSGSPLYPIVNPNLVDINGPNVTLVFNKVRARKAFEYLAKVANYGIVWVESNPISSSASSGNTNDERLVSLNLQDVTYTRALNALLLASGLQIKLYNNVFYIGPNVRNTVFTHRSSGVYQLNQITASAAADYLANLGASVTKTNTISTAITSGATPSQSVQGSGSSSTTTSQSTTSVQVYGASIGPLVGLIATTDERLQTITMVGEKYLIKLAKNFLKALDQRQQQVALTVRVLDVNLSNRDSFSNTWATPLNYGSPFVIGKDGLLNINIGQNLPSSGTPVPNPGLAYTSNQNFFSTLTASIEKGATRVLASPTLILSEAARDAGDGSTMGMSKGN…	1e-48	sag_1372_01676	putative protein secretion protein for export	LRIRYRIDGVLKEIFSFPKSHINPIVSRIKIMSNLDIAEKRIPQDGRIRCLLRGRKSDFRVSTLPGKWGEKVVLRALESDSSVLNLSRLVSDNKELSLIRDMSKSPYGIVIVVGPTGSGKSTTLYSMLSELNSPGINISTVEDPVEYTLDGIHQVQVIREKGLDFSRALRALMRQDPDIILVGETRDKETAQAAMEAALTGHMVFTTLHANDTSTAITRLSEMDIPPYLIGASILGVVAQRLVRKVCKSCTKLRRLEKGQHDFALSLGIKQARFIAGNSNCSVCDGTGYKGRVGIYEVMKINDLIRDLIMKQSTADVIRENAFKKEGRTLIEYGMSLVQKELTTISEVERVCLLDEPPPEDQ*	3e-97									SWC-12	GEOTRACES	GA02(L2)	PE321	25	633233	119	24.71	−67.07	6/17/2010	NATR	2716884764	n/a
AG-363-N16	sag_1375	Prochlorococcus	Low light adapted (LL)	LLII/III	85.29																																SWC-10	BATS	BATS252	AE0926	BATS	1025200410	100	31.07	−64.17	40005	NASW	2667527310	n/a
AG-436-C13	sag_1395	Prochlorococcus	Low light adapted (LL)	LLII/III	82.34	sag_1395_01087	MRNLLHTISSIQKEEGFTLVELIVVVVIIGILAAIGIPNYLNFVNKATGVEGSTSVSSYIKAAQSCYLETGNLPKNAGELSRCIPVPACQWAAHLKGKKICQTWKPLELGRDNPSTPQWNSPSGFFNIRLSQSNERLYIRAIPYFSNASGASGCFNSNTGATTVGIFPSNSSYYKGGKRSVGIGINNDIPEVKC*	2e-11									sag_1395_00423	putative protein secretion protein for export	MDYKISDPKVAELIKNNNGLRRKNRSAKFPSNNENTVKSKTEDSSINNKSNNIKTDNSVYKKLKDPKQIKKKIKLKAPSTKTLALATKQLASMVKTGLPLLESLNILSDSSEDKTLKYVYKDASRGISRGSTFLSMLEKYPQVFDEMYLALVSAGEEAGLLPDVLEREALLLESLAQIKGQISSAMAYPIAIFVLTILVIIVMLVFVIPIFVDIYSNSGTQLPMLTNMLVIASAKIKSISFMSKFVPFILVSGYFIRKELRKNYFINWKDEFLLKMPITKDLVTKSSLANFARTLSALNSAGVPILQALNISRRTLGNRVFKRIVVRMNEEIQSGEPIYKVLASEKYIPVMFTSMFRIGEETGELSEMVNKLADFYEAEVSTSVKSLTSILEPLMIVFV…	3e-64	sag_1395_00430	putative protein secretion protein for export	MNKYLLRNLLMHKRTTICLFMLLFWNSSAYPENFNLRDSNLLNLASVDSASKNKPILKSNFSLSNNDKEVTLRIFNIGNDLTYKESLDGNTLLLYFESNYQNQPQSISKPSLGIKNASIKNQDDKLIVAIQFSDLVNLSTLKTSNIDNSLHFVYELLETSTSKNKQDIFKIKPIKTYFSSQKINRATAPPLGDMAVGTTVITNPNLLNIEGPNVSLVFKQTPAKKAIEFLLSKSNYSYAWVQSDPSFISKSDTLTTTNNVNQTSLSTSLSSPAQESSLEEEETTEDSPRLITLTIEDKPFSVAFNSLLIASGLQAKIDQDIVYVGPNVRETAFTQRISKIYRLNQTTANAAASYLANLGAQVTRTSTITTAVTEGSTQSETVSGTTSASTTTSGSKTTV…	1e-105	sag_1395_00425	putative protein secretion protein for export	MNSNPEAIPGEIQDISRLSINNLLDQKLCESAGVIPLSVEGNTIKLGAMNPLYGQVTEISEKLKSEFGANVFVDQISIEEWEKWFENSELNNPVSLSSSIEEDTQVQIDVPESNNSNDLEDLNRLEDKNNDFLESLKDKSNFLTPTDDSAADQQINNLFDLIDFEEDDEEEEEETLEAIEDSEFSNSKDPVIKAVGAILLLSQQVGASDIHAEPLEDRMRIRYRVDGVLKEYFTLPKKKSKAIVNRLKVMSKLDIAEKRLPQDGRIRCKLNSIILDFRVSTLPGKWGEKIVLRLLSSDSSMLQLEKLITTSTELDLVREMGGSPYGILIVVGPTGSGKSTTLYSILNERNTPDVNISTVEDPVEYTLPGIHQVQVIREKGLDFSRALRSLMRQDPDIIL…	1e-116									SWC-18	GEOTRACES	GA03(L2)	KN204	24	846716	71.6	17.4	−24.5	40828	NATR	2716884433	n/a
AG-363-B11	sag_1397	Prochlorococcus	Low light adapted (LL)	LLII/III	82.05	sag_1397_00490	MKIIIQRRNLYKFNHPYICKSYLLTTPSSNSEAFTLVELIVVVVIIGVLSAIAIPSFLNFANKATELEGSTAVNSFIKAGQMCYLDQGTLPKNAGELSQCIPVPACQWAAHLKGKQICKTWKPLEMGRDNPSTPQWNSPSGFFNIRMSQSWPRLHIRSIPYFSNASGASACFNAETGSTSIGLFQTNPSYYTSGKRHVGIGTNNDVPELQC*	2e-08					sag_1397_01302	type II secretion system protein H	MIVNLKTNSSMNTNKRINLFYESSKKKSFANGFTLVELIVVTALMGFLVSISVPSTLSWIYREKEKSYQRELTGYLNLIRRESRRWGGACNFSLKTVSQSKDEKGFKVTCQGINKAARNNIDTLMPVLSKHVFHEINYDMNITPKGQISIPSAPSNVTSVVIIVGGRHKHASGNQQPKCIVIQSPSGSIRSGIYDTAYKYFPSRTGSSYNRTIIEQRCKTL*	0.29	sag_1397_01290	putative protein secretion protein for export	MDYSYVNDTKLREELLKIREKKKSSKKKAPSSQDETIKIPTKKSAPKKSPPKKDKPVAVEKKQNLPPNKKFESFKAKKAIKRKVKIKAPNTKTLAISTKQLSSMVRTGLPLLEALNIMSESSEDPSLKFVFKDASIGISRGATFTSILEKYPEVFNDMYVALVSAGETAGLLPDVLEREAMLLESLAKIKGQISAAMAYPIAIFVLTLAVIVIMLVFVIPIFTDMYANSGSALPALTQILVDASNAIKDPIFLLKFFPSLFFIVWIAKKGMKTNKFINWRDIVLLKLPVTKDLVTKSCLANFSRTLSALNTAGVPILESLTISKRTLGNRVFQRIADRMNSEIQAGQPIYKVLAEEDEIIPIMFTSMFRIGEETGELSEMVNKLADFYEDEVSTSVKGL…	9e-65	sag_1397_01297	putative protein secretion protein for export	MVINLPKKLIIVIAFLSVANLDIFRYESTATSLEPPNQISLDNNLKFNPLLASRSSQANGVELTVNSSNDNINLVVTGIGKSANFYPKENKSIINIEIITGTNKKLLRQEQSLSLPSAGIKVVTLTGSDKIFNLNIISSEGNQLTDVKYLRSGNDLIVQIPKGNIVTPKLTEDNIFKLKPISKAPLPTVQPRAVAPPLGDIAIGTTIIPNPNLIDLEGPNVSLIFKQTQTKKAIEYLMSKVDYGFVWVQQDPAYNPDSGTAASAIPGSLDPMSSAIPGAGLLSPIAGSQSGGGETQTNADSHRLITLTLKDIPFSDAFKAVLMASGLQARLENGIVYVGPNVRESVFSTRVSRVYRLNQTTANAAASYLANLGARVTRTSTLTTAVTQGATQSQAVAGG…	1e-119	sag_1397_01292	putative protein secretion protein for export	MMDVTESPTKPKESPEKPNISSFLTPQKCESAGVTPLSMSEGKVVLGAMNPYFSEVKKIIAELNKRFSLEVDVKSISADEFEKWVDQPLSDDIHLKIEPLPNEVAIEENISQDPDPSYINNLNSTSKKGNAISSRELVQEKKIELNQTSIKEKNIEVNQASIKEKDIALKEPNEKNKSDSLLNELAPDSGVDKIDNFEIDFEDEEEDNSELEGDIIEDSEYLGSDDPIVSAVGSILSACGRLKASDIHAEPLEDRMRIRYRIDGVLKEIYSLPKAKSRAITSRLKVMSRLDIAEKRIPQDGRIRCRINNIISDFRVSTLPGKWGEKIVLRALQSDSGMLDLEKLISFPEELQLVRDMGSSPYGILIVVGPTGSGKSTTLFSILNERNTPDVNISTVEDP…	1e-111									SWC-10	BATS	BATS252	AE0926	BATS	1025200410	100	31.07	−64.17	40005	NASW	2667527362	n/a
AG-409-K04	sag_1403	Prochlorococcus	Low light adapted (LL)	LLII/III	80.57																																SWC-13	GEOTRACES	GA02(L2)	PE321	35	634604	100	9.55	−50.47	6/28/2010	NATR	2716884751	n/a
AG-363-C02	sag_1419	Prochlorococcus	Low light adapted (LL)	LLII/III	77.85	sag_1419_01431	MASSHKKFGLIDFLSPKIRLTKIRNLSLQQLASEDGFTLVELIVVVMMIGILSSIAIPQFMTAADKAKQKEATGIVAALVKGATAYQTEYGGLPVDAEALSEYAKFQKCDHASAATNGGRVCKGRTPAQLADTDTAFVSSSGHYNIQFQTVEVTNADGDTNEQFQVLANPNGPAYSANGSAVTGCYNPADAISEIYEFTAKAASQPDGKGPRTWRPC*	2e-08					sag_1419_01434	Tfp pilus assembly protein PilE-like protein	MKFSTRKFTEDKSGFSLVELVIIVGIISTLSGIILPSSLNWLRAERVNSYTRELMEFLRIVRLEARRWGATCFVSVNPLEYDSVSRNKEFKGYSVSCKYSNNPNSQNNSPSKIGHLIPAINNSVFQVVNKNFQVTPNGRISSDKEIVIVIGSKYHSSGSKGLNCLVIKSPTGHIFKGKFTVKDLISYRMPVSQLSDSNLLIENNCSSKY*	0.38	sag_1419_01443	putative protein secretion protein for export	VDYKYIQNNKLRGLLETARKKRRKVIDTSNIQTQKNDIQIKYQKMQNVLQVRNKATRKKQKSKIATLKTYVDKKIQERKEFLEGDMTALREKNSQIRVPKSMEGRRIKPPPIKDLAVATKQLASMIRTGLPLLESLKIISDTSENTSIKFVFREIGLGISKGSTMSEMLDKYPEVFDEMFRALVSAGETAGLLPDTLDRQAKLLESLAKIKGEIQSAMAYPIAIASLTTVVVFIMMIFVIPIFVEIYDQSGATLPAITSLLVKFSNQLKSIGFYIKFVPSALILYWLYRYFSSKSSVQWWFDKTLLQLPLTKDLVTKSCLANFARTLSSLNSAGVPILESLSIAKRTITNRVFSRIIDKVYMEIQVGNPIYRALDHEQVIPIMFTSMFRIGEETGELSE…	3e-69	sag_1419_01436	putative protein secretion protein for export	MHLLSNRKSHNIPICILAITSLTGINTPSVELLARNKISSSMKTITSVNSNKLISNNSIENKTILNDQNELKDASAENKTILNDQNELPNLYPIANPNLLSIKGPDVTLIFKKTKAKEIFEYLAEIGNYGFVWVKNNPTNKESKDTQRLITLTLNNVTYEKAFNALLLASGLQAKLYNNVLYIGPNVRDRVFPSRSTGVYQLNQISASSAADYLANLGASVTKTYTITTSVTQGASQSQAVQGSSTSSTTTDQSETSVKVYGATIGPLVGLIATTDERLQTVTMVGEKDLIDLASNFLERLDKKQKQVALSVRVLDVNLTDKENFLADFGGSAGENFDKGSPFIVGSGGVIRSAIGSYLPNFYGDPTPNPGRSYSSNSFFGYLQASIDNGNTKVLASPT…	2e-83	sag_1419_01441	putative protein secretion protein for export	MHSDNIKDYLTTGLCKDAGIIVINSNERLISLGAMNPDYIKVKEVIKEIQSEFNLQVNLKQITSLEWDEWFAGNTSQEGQINNEPLETKKKLQLNGLDINLPIEGSRDQQDKNFIVSNSEDYLVETNANPLSSKESFHKNDLNYLNYEQSIDQEPEYLSNSDDFEEEVDQDYSLDVIDDENDEALIKLAQANIGEDADIENDRFFGEELTASKDPVIAGVASILSKCFSLKGSDIHAEPLEDRLRIRYRIDGVLKEAFAFPKSHVNPIVSRIKIMSRLDISEKRLPQDGRIRCLLRGRKSDFRVSTLPGKWGEKVVLRALESDSSVLNLSKLITEDKELKLIREMSKSPYGIVVVVGPTGSGKSTTLYSMLSELNTPGVNISTVEDPVEYTLDGIHQVQ…	1e-104									SWC-10	BATS	BATS252	AE0926	BATS	1025200410	100	31.07	−64.17	40005	NASW	2667527365	n/a
AG-436-M02	sag_1423	Prochlorococcus	Low light adapted (LL)	LLII/III	77.33	sag_1423_01582	MKESSHQFSSFSLKQRLASLRNISQQDANGFTLVELIVVIMMIGILSSIAIPQFMSAANKAKQKEASTIVGSVLRAVGAYYTEYGSTPENIDELTEFARFQECQVEDADSDTDGGAKVCKGKIPGLASGADSTSWVSPSGNYECRIAGEVASAGKTLFQITCDPNGSGYSGDGGAVQGCYNASDSTVLVKEWKLNNDEKGKQAVELDCATADTD*	4e-09					sag_1423_01585	putative major pilin subunit	MVGVSKCLVMIKSPNLMKNDGFTLIELAITVGIFAIISTLLVPSTINWVRNEKVNAYTRELREFMRTVRLEARRWGASCFVKTENLPYDSIANGEDSYGFTVKCQYSSTLSDDFKQQGKVESIIPPINNSIFQVVSSDFQVIPNGRISSNNSIIIVIGSKYFTQKVKMLNCLVINSPTGMIRKGKFSKNSLISNNMPISQLSSNDLLVDENCLIPED*	0.29																					SWC-18	GEOTRACES	GA03(L2)	KN204	24	846716	71.6	17.4	−24.5	40828	NATR	2716884438	n/a
AG-409-J16	sag_1258	Prochlorococcus	Low light adapted (LL)	unclassified	98.91	sag_1258_01771	VQRDQTKERMALKVKDRLIQYLLSRKEEEGFTLVELIVVVMIIGILSSIAIPSFMSAGNKAKQQEASTLISSYIKAAQSFYIENSRRAQNAGDLSQYVVVVGCQWDASDKGTEICKSDPPVIMGRDNPGTSQWNSPSGLYNIRIEAISSSSQNFKAIPYFDNLYGVNGCINYEKGSTKVILLNDKGFNVPNVDC*	1e-10	sag_1258_01775	prepilin peptidase dependent protein	VQRDQTEERMAFKVKQRLIQYLLSRKEEEGFTLVELIVVVMIIGILSAIAIPSFINNVEKAEVTGAQLYLHTAVKECQMKIAFGDPDPTYTLPPNTTRFQFPDSGDDGKCLSPPSGNIFTAARTIMGQSVADYALNINVVTGEKSTQFNVPSWITWKGIYSPILQK*	0.0006					sag_1258_00881	putative protein secretion protein for export	MDYKFVLDSDIKDRLLKAQEERINTIEKENTLKANQITIDKKKESGPKIKSLYTNDQKKKHRAKISSVLTNIRSTKNTRKSNSYIYSIGDLGKSRSRKKYIRINSPTTNELAIATKQLASMIRTGLPLLEALNIIAESNQNQTLQLVFKDIAVGITRGATLVECMQKFPQVFNDMYIALVSAGESAGLLPNVLLRQAKLLENLSKIKAEIKSAMSYPIAIFILTIVVIIIMLTFVIPIFIDIYATSGAELPFLTQLLVNSSNSIRDTGFLIRLIPILTVVYFVLRRVLRSEYFLFMLDRFLLAMPITRQLVTKTSLANFSRTLSSLNAAGVPILESLLIAKKTISNRLFIRVVDKMYRGIQSGQQIYKTLEEERIIPIMFTSMFRIGEETGELTEMVNK…	1e-62	sag_1258_00888	protein involved in utilization of DNA as a carbo...	MKALHAFLIRSLQSALVILLSTSHFAVFAQSSTIKLSDERNIKTKVTTRENSSEVSIPNPNLLDLVGPRVSLIFKKAQAKKAFEYLISKGAYGFVWVQADPTFNNQKNQSTNTNLIDINSLSERDSGFTSIPPYYPQNLSNQTGGSPESQSGNNTADSQRLITLNIKDISYKKAFNALIIASGLQAKLVDNIIYVGPNVRKTVFAQRQTKIYQLNQVSADSAADYLANLGASVTKTYTIKTSVTAGATQSESVQGSTSTSTTTEQAQTSVSVYGSTIGPLLGLLATTDDRLQKITLIGDINTIRIAERYLEQLDQRNLQVALTVQILDINASNTDSLSNSFAKLIGDTFIVNDAGQLLTYFGSRIPPTSGNITQDSTPNPGTDYRPQEFINILSSRIVA…	2e-59	sag_1258_00883	putative protein secretion protein for export	MESSAGFNKNIIDIGNKVYEILTTEICGEVGLIPIMVNDKKICLGAMNPSYKKVKLIEKKISATFGIPVEVKQISTSDWEKWFEDGNTDIKKNKTNNILGESKKQSKGNLFSKTIIKEHEQHDNKLGKYSSGNNELDGDIITDTELKRPEGELEDQIEAMKEFQDLEDQSSLEESSSYLRNDDDDKVSYLDQIDDDSTIEEDKNLIDEEDLCNSNDPLIAGVASILNKCFVLKASDIHAEPLEEKLRIRFRVDGILKEFYSLNKSLSNPVISRLKIMGRLDIAEKRLPQDGRIRCLLDGKIRDFRISTLPGKWGEKVVLRALESDTSVLDLNKLINSKNALKIVRGMGHSPYGIVIVVGPTGSGKSTTLYSILNELNTDEVNISTVEDPVEYTLKGIHQ…	1e-109									SWC-13	GEOTRACES	GA02(L2)	PE321	35	634604	100	9.55	−50.47	6/28/2010	NATR	2716884748	n/a
AG-409-P01	sag_1265	Prochlorococcus	Low light adapted (LL)	unclassified	96.38																																SWC-13	GEOTRACES	GA02(L2)	PE321	35	634604	100	9.55	−50.47	6/28/2010	NATR	2716884397	n/a
AG-363-P19	sag_1283	Prochlorococcus	Low light adapted (LL)	unclassified	94.02																																SWC-10	BATS	BATS252	AE0926	BATS	1025200410	100	31.07	−64.17	40005	NASW	2667527320	n/a
AG-363-A16	sag_1295	Prochlorococcus	Low light adapted (LL)	unclassified	93.34				sag_1295_01863	Tfp pilus assembly protein FimT	MKTFTEKSKQERSGFSLVELIITIGIISTLSGFIAPSFLNWVRTERVNSYTRELREYLRVVRLEARRWGSSCFINVNQIDFNSVPSNKDYYGYSVNCTYSNDPNSSDDSPSKIASLLPAINNSIFQLVNKNFQVTPNGRISSDKSIVIVIGSRYYASGARILNCLVIKSPTGQIVKGKFAVKHWVSSNMPVSQISDNNIFIPSNCLTY*	0.034																					sag_1295_00481	pyridine nucleotide transhydrogenase, beta subunit	MTTFEIFKYAIDLLAVLLLALGIKGLSKVRSAREANRLAAIAMALAVVGVLVESFGNGGISTNACLWIILGSSVGGLLGMFTAQRVPMTAMPETVALFNGCGGMSSLLVALGVALFSGNSDSGVLIDGIVEIVSIVVSVFVGAITFSGSIVAMAKLQGWLSTPSWTQSKVRHAVNIAFGVLSLVAAIELFRRGEQGLWLLVIASALLGVGVTLPIGGADMPVVISLLNSYSGVAAAAAGFVVGSQILIVAGAMVGAAGLILTQVMCNGMNRSLVSVLFGGSISAGIASESSGTEYKNITSCSVEECALTMEAAERVVIVPGYGLAVAQAQHTLREVTRVLEAGGIDVTYAIHPVAGRMPGHMNVLLAEADVPYEQLKEMDVINPEFPATDVALILGAND…	0.31	SWC-10	BATS	BATS252	AE0926	BATS	1025200410	100	31.07	−64.17	40005	NASW	2667527359	n/a
AG-409-L18	sag_1306	Prochlorococcus	Low light adapted (LL)	unclassified	92.39	sag_1306_01835	MTPLRLLRTSQSERNSSLTRLSLKLRLQLASNLRNKDLSLESGFTLVELIVVVMIIGILSSIAIPSFMSAGDKAKQQEASTLVSSYIKAAQAYYTENSESPRNAGNLAQYVAVVACKDANPTTCKTASPFVVGPGETSWYSPSGLFQIRMEADNNRTKITASPIGDYAQTGLGVAGCFNLQTGATKVNLSNNKGALPANEC*	5e-11	sag_1306_01804	hypothetical protein	MHNYSRVIPSKNSGFSLIELLIVIFIFSILTTITSPYAIKWLRRQQTTSYLNEVKEFIGLVRGEARRWSASCEILLSEEINHGHSLPFKVNCISGNDSVGNIRLIQPAPPSDIFQSLNQKFLINPRGKVVGESPIIFVFGFFNGSKKEDPMFCLVIDPNNSLIKEGNFHMEESEVLVIAPDYAVNLDKAMCK*	0.0008	sag_1306_01673	prepilin peptidase dependent protein	LYKEPQQRILQYLSSKREEEGFTLVELIVVVAIIGVLSAIAIPSFNSAKDKAIQREAAMLIAAYIKAAQSYSAEYGRIPSSAPELREYVVVRGCVSPSPSGCKGLKMRDRNLIENTSIEPTGDMWYSVSGYYRIDIEWIPSLSSQFHIVASPAGDYTTKGKGASGCFDYSTGVSKILLSEVKGRPRVGERSDFAICANE*	0.077	sag_1306_01800	putative protein secretion protein for export	MDYKFVLDSDVKDRLLKAQEERINTIEKKNTLNANQITINKKKESGPKIKSLYTNDQKKKHRAKISSVLTNIRSTKNTRKSNSYIYSIGDLDKSGSRKKYIRINSPTTNELAIATKQLASMIRTGLPLLEALNIIAESNQNQTLQLVFKDIAVGITRGATLVECMQKFPQVFNDMYIALVSAGESAGLLPNVLLRQAKLLENLSKIKAEIKSAMSYPIAIFILTIVVIIIMLTFVIPIFIDIYATSGAELPFLTQLLVNSSNSIRDTGFLIRLIPILTVVYFVLRRVLRSEYFLFMLDRTLLSMPITRQLVTKTSLANFSRTLSSLNAAGVPILESLLIAKKTVSNRLFIRVVDKMYSGIQSGQQIYKTLEEERIIPIMFTSMFRIGEETGELTEMVNK…	5e-63	sag_1306_01836	protein involved in utilization of DNA as a carbo...	MKALHAFLIRSLQPAFVILLSTSNYAIFAQSSTIELSDEKNIKTKVTTIEKSSEVSIPNPNLLDLVGPRVSLIFKKAQAKKAFEYLISKGNYGFVWVQADPTFNNQKNQSTNTNLIDINNLSERDSRFTSIPPYYPQNLSNQTGVSPESQSGNNTADSQRLITLNIKDISYKKAFNALIIASGLQAKLVDNIIYVGPNVRKTVFAQRQTKIYQLNQVSADSAADYLANLGASVTKTYTIKTSVTAGATQSESVQGSTSTSTTTEQAQTSVSVYGSTIGPLLGLLATTDDRLQKVTLIGDINTIRIAERYLEQLDQRNLQVALTVQILDINASNTDSLSNSFAKLIGDTFIVNDAGQLLTYFGSRIPPTSGNITQDSTPNPGTDYRPQEFINILSSRIVA…	1e-59	sag_1306_01798	putative protein secretion protein for export	MESSAGFNKNTIDIGNKVHEILTTEICGEVGLIPIMVNDKKICLGAMNPSYKKVKLIEKKISATFGIPVEVKQISTSDWEKWFEDGNTDIKINKTNNILGEIKKQSKGNLFSKTIIKEHEQHDNNLGKYSSGNNQLDGDILTDRELKKPEGELEDQIEAMKEFEALEDQSSLEESSSYLRNDDDDKVSYLDQIDNDSTIEEDKNLIDEEDLCNSDDPLIAGVASILNKCFVLKASDIHAEPLEEKLRIRFRIDGILKEFYSLNKSLANPVISRLKIMGRLDIAEKRLPQDGRIRCLLDGKIRDFRVSTLPGKWGEKVVLRALESDTSVLDLNKLINSKNALKIVRGMGHSPYGIVIVVGPTGSGKSTTLYSILNELNTDEVNISTVEDPVEYTLQGIHQ…	1e-109									SWC-13	GEOTRACES	GA02(L2)	PE321	35	634604	100	9.55	−50.47	6/28/2010	NATR	2716884753	n/a
AG-418-C09	sag_1317	Prochlorococcus	High light adapted (HL)	unclassified	91.3																																SWC-14	GEOTRACES	GA03(L1)	KN199	7	841892	57.7	24	−22	10/24/2010	NATR	2716884766	likely virocell
AG-363-K07	sag_1319	Prochlorococcus	Low light adapted (LL)	unclassified	91.21	sag_1319_01079	MSEMFTSALNSNAHIKKPFFLSPKIRLNKIKQLSITELKAENGFTLVELIVVVMMIGILSSIAIPQFMSAANKAKQKEASTIVATMVKAATAYNTEYGVLPEADAIIEGLEEYAQFQKCGEATAESRGAAVCKDAIPVKVQAADVNFISTSGHYLLEYTIGASSANEENPIFQVRANPSGGTYARDGSAVTGCYNAVEGVSKVTEFPAQDKGPQTDYPDC*	1e-09									sag_1319_01067	putative protein secretion protein for export	MERARYKRKVSNDGNKKTSKDENKLIQKKMDRVMPVKNKSIRKRQKNKIYTLKTYVERRIQERKEYLEGDTSLRADQKTLIVRNSMEGRRIKSPPTKDLAVATKQLASMVRTGLPLLEALKIISETSENTSIKYVFKEIAVGISKGLTMSEMLDKYQEVFNPMYRALVTAGETAGLLPDTLDRQAKLLESLAKIKGQIQSAMAYPIAIAVLTIVVVFIMMLFVIPIFVDIYKTSGAALPGITQMLVDFSNQLRSSQFYLKAIPSGLTFYWFAKYLSNKSSVMWWYDKALLQLPITKDLVTKSCLANFSRTLSSLNSAGVPILESLTIAKRTISNRVFSRIIDRMHKDIQSGNPIYRVLDQEQVIPTMFTSMFRIGEETGELSQMITKLADFYEDEVSAS…	4e-66	sag_1319_01074	putative protein secretion protein for export	LSKRKSQALSIFILGATSLVGFGSLAAERVIGSQVGNDVTFPQKTSVDLNKENQENIYSLQDKQNDTSSQYPIINPNLLNIKGPDVTLIFKKTEAKEIFEYLAKVANYGFVWVKNNPTADESQDVDGQRMITLTLREVSYKRAFNALLLASGLQAKLYNNVLYIGPNVRNTVFTSRSTGVYQLNQISASSAADYLANLGASVTKTYTIKTSVTQGASQSQAVQGGSTSSTTTDQSETSVKVYGATIGPLVGLIATTDERLQTVTMVGEKNLIDLASVFLQRLDKMQKQVALSVRVLDVNLTDKDGFTQTWGSTFKGGSPFIVGSGGIIKSAIGRWVPQYGEPEKNPGRSYPSKTNFFGLLEASIESGSAKVLASPTLLLSESSGAAGVADIGRKFGNEG…	8e-44	sag_1319_01069	putative protein secretion protein for export	MSAFEIKEDMKNMSQNELNAFLTPELCEDAGLIAMNIGEGFVDLGAMNPDYIKVKQVVKKIKREFQLEVSLKQITPLEWENWFESNHSGNTESIPASSSNKSNQNNYQVEPSTKTNDIRDDYQNSIQDSSGEFTSPFPSNPDFTVLEPDEQLDSISTAYDAEELEDDEFDLDLVDEENDDALIQLAEANIGEDSDIENDRFFGEELTASKDPVIAGVASILSKCFILKSSDIHAEPLEDRLRIRYRVDGVLKEAFAFPKSHINPIVSRIKIMSNLDISEKRLPQDGRIRCLLRGRKSDFRVSTLPGKWGEKVVLRALESDSSVLNLSKLITEKDELSLIRGMAKSPYGIVIVVGPTGSGKSTTLYSMLSELNTPDVNISTVEDPVEYTLDGIHQVQVLR…	1e-104									SWC-10	BATS	BATS252	AE0926	BATS	1025200410	100	31.07	−64.17	40005	NASW	2667527371	n/a
AG-363-C20	sag_1329	Prochlorococcus	Low light adapted (LL)	unclassified	90.22	sag_1329_01719	MEHQSLGYRAADFMRRLLLAPLILALTSPVQAHIKGIYKSQKEDGFSLVELIVVVMVIGILSSIAIPQFLSISDKARQKEPALLIDTYLKAAQAYYTEYSELPKHTRDLGLYITVMSCRKDYPKYCKSNPPRDYSTITSISWTTVDGFFDIYMRRRGDNLTFRALPVPVYESTGYGVSGCYNPQTGVKKVVSHIKRLGRAVPFVNC*	8e-09	sag_1329_01256	Tfp pilus assembly protein PilE-like protein	MRRLTPDQLREANGFTLVELIVVVMVIGILSSIAVPQFLSAADKAKQKEASTTVASLIKAASAYYTEYSDVPSNAGHIKEYASLQQCNSASAATCKTSTPTTVSHWVNSWNTPSGNYRIQIEKSGNMFRVQADPQGGAFATRGINYLLSSFVFI*	0.076																									SWC-10	BATS	BATS252	AE0926	BATS	1025200410	100	31.07	−64.17	40005	NASW	2667527366	n/a
AG-402-L18	sag_1356	Prochlorococcus	High light adapted (HL)	unclassified	87.09																																SWC-08	HOT	HOT216	KOK0917	ALOHA	2160201214	100	23.75	−158	39914	NPTG	2667527345	n/a
AG-409-B05	sag_1367	Prochlorococcus	Low light adapted (LL)	unclassified	86.08																																SWC-13	GEOTRACES	GA02(L2)	PE321	35	634604	100	9.55	−50.47	6/28/2010	NATR	2716884388	n/a
AG-363-P08	sag_1378	Prochlorococcus	Low light adapted (LL)	unclassified	85.14																												sag_1378_00967	putative c-type cytochrome biogenesis protein CcdA	MVFGGGLLTSLSACSISLLPVTVAFLAGFERQISPWRKSLEFCTGIICSLIFLGSLSGLIGRIYGEVPNLVSTMVALLAIAMGLNLLGFIKFPLPTGPEAIWWQQKVPPSLAPIATGMAFGVAASPCTTPVLAVLLGWIAETGSPLIGVILLASFGIGQTLPLMLAGTIAASIPSLLSTRRIGQWIPALSGVVFLMTGLLSLLSRWI*	0.7	SWC-10	BATS	BATS252	AE0926	BATS	1025200410	100	31.07	−64.17	40005	NASW	2667527318	n/a
AG-409-J19	sag_1389	Prochlorococcus	Low light adapted (LL)	unclassified	83.97																																SWC-13	GEOTRACES	GA02(L2)	PE321	35	634604	100	9.55	−50.47	6/28/2010	NATR	2716884749	n/a
AG-409-G20	sag_1390	Prochlorococcus	Low light adapted (LL)	unclassified	83.83																																SWC-13	GEOTRACES	GA02(L2)	PE321	35	634604	100	9.55	−50.47	6/28/2010	NATR	2716884743	n/a
AG-409-M05	sag_1396	Prochlorococcus	Low light adapted (LL)	unclassified	82.07	sag_1396_00042	MNARSRNDKGLIDKPLFLSPKIRFNKIRGLSLNQLKNEEGFTLVELIVVVMMIGILSSIAIPQFMSAADKAKQKEASAIVASMIKAATAYQTEYGNLPQDASDLSEYARFQACTHGDVDDEGGSVCKGSIPESVQGQETEFFSSSGHYFVQLRRLEDGGDCSANPDAGVCDIFQVLANPNGRTFDTNGSGVAGCYNPTMSVAVVEERSSKDTDGDPATGEPPGKGIKDWKTC*	5e-09									sag_1396_00030	putative protein secretion protein for export	VDYKYIHNPKLRGLMEKARIRRKVKVTNSDSDSENENQIIQKKMENVLPVKNKRVRKRQKAKISILKTYVDQKIKERKEYLEGDMGGLRAKKQIVKPKSMEGRRVKAPPTKDLAVATKQLASMIRTGLPLLEALKIISETSENTSIQYSFNEIALGISQGSTMSEMLDKYPEVFNEMYRALVSAGETAGLLPDTLDRQAKLLESLAKIKGHIKSALAYPIAIATLTTVVIFLMMIFVIPIFVEIYDQSGADLPAITQMLVDFSELLKSVAFYLKAIPTGFAIYWLYRYISSKPIVLWWYDKTLLKLPITKDLVTKSCLANFSRTLSSLNSAGVPILEALSIAKRTISNRVFGRIIDKMHSDIQSGNPIYRVLDQEPVIPIMFTSMFRIGEETGELSQMI…	6e-68	sag_1396_00037	putative protein secretion protein for export	VSKRKPHSIPFCILGITSLAGLLTNNAINPSLAVNARTNSVLIANNSERNQNSFNTENYDSSQYQIVNPNLLDIKGPDVSLIFKKTQAKEIFEYLAKIANYGFVYVKNNPTNKETEATQRLITLTLNNVTYKKAFNALLLASGLQAKLHNNVLYVGPNVRDTVFTSRSSGVYQLNQISASSAADYLANLGASVTKTYTITTTVTSGVSQSQAVQGGSTSSTSTDQSETSVKVYGATIGPLVGLIATTDERLQTVTMVGEKDLIDLASLFLRRLDKRQKQVALSVRVLDVNLSDSDTFAQDWGLTFEGGSPFIVGAGGIIRTAFGRFVPDLTMQGDPVKGPGRAYPTKNDKINDFFGTLQASVIKGSTKILASPTLLLSESSGAAGDGSSIGRKFGNEGF…	3e-83	sag_1396_00032	putative protein secretion protein for export	MQLDDIESFLTPELCEEAGIITINVDDELIDLGAMNPDYVKVKQVVKKIKNDFQLQVNLKQITSLEWENWFESVQSKGTNKSQKDLEKKSLDEFNRTQSSTLKDIDEVQNQNRNYNNIENESDNILERSVQPKDNSDAEETGLDFYDQSDDQEFQPISNNLDIEEEQDEEFDIDLADEENDEALIRLAQANIGDDSDIENDRFFGEELTASKDPVIAGVASILSKCFTLKGSDIHAEPLEDRLRIRYRIDGVLKEAFAFPKSHVNPIVSRIKIMSKLDISEKRLPQDGRIRCLLRGRRSDFRVSTLPGKWGEKVVLRALESDSSVLNLSKLITETDELNLIREMSGSPYGIVIVVGPTGSGKSTTLYSILSELNTPGVNISTVEDPVEYTLDGIHQVQV…	1e-102									SWC-13	GEOTRACES	GA02(L2)	PE321	35	634604	100	9.55	−50.47	6/28/2010	NATR	2716884394	n/a
AG-402-N21	sag_1408	Prochlorococcus	Low light adapted (LL)	unclassified	79.8																																SWC-08	HOT	HOT216	KOK0917	ALOHA	2160201214	100	23.75	−158	39914	NPTG	2667527276	n/a
AG-363-N20	sag_1420	Prochlorococcus	Low light adapted (LL)	unclassified	77.85																																SWC-10	BATS	BATS252	AE0926	BATS	1025200410	100	31.07	−64.17	40005	NASW	2667527311	n/a
AG-363-O06	sag_1421	Prochlorococcus	Low light adapted (LL)	unclassified	77.58																																SWC-10	BATS	BATS252	AE0926	BATS	1025200410	100	31.07	−64.17	40005	NASW	2667527312	n/a
AG-363-O15	sag_1426	Prochlorococcus	Low light adapted (LL)	unclassified	77.12																																SWC-10	BATS	BATS252	AE0926	BATS	1025200410	100	31.07	−64.17	40005	NASW	2667527313	n/a
AG-363-B04	sag_1432	Prochlorococcus	Low light adapted (LL)	unclassified	75.68																																SWC-10	BATS	BATS252	AE0926	BATS	1025200410	100	31.07	−64.17	40005	NASW	2667527360	n/a
AG-679-C18	sag_1447	Synechococcus	n/a	5.1A-I	87.57	sag_1447_01691	MPKREKALGRAMVLRRILRLFKEILRNPFPNPRSTESWLGTLRGKQKPPSNMTNLKSKRSMTVSISRAPKNALEKGFTLVELMIVIVIVGILSAIALPNFLNNTTKAKATEAKTKMSAILKEAHAEYQLDGKVSTAATAAAAQAAQNDSDNFTYAALANGTNIIDVTASANSEAAGGDGSLASAAGGNPIRGCVELNTGKVEISSSFTSTAPTCL*	8e-17	sag_1447_01694	pili subunit superfamily protein	MKNKESGFTLIEMLVALAVLGVVTTTTAPIISRSRWQGEVDRYALLLESGLYQLRAKLATNKTSCKIDFPAAFKFFPPEDVVEFNQNSANNSTKFMCCDSVISELTSDPDCENGYAGDQISNLTGRARDNLRLAQIESTPASRAVVVATSNKDFGFTPPGMTANSGTLTFLICHNRSISGNNCLPKQNRINMRCVQIDGTGAIANGTWQVTTSSSPVSTGSCNISR*	2e-19					sag_1447_00266	protein transport protein HofC	MVSFTATYTSITGQPRTVKIKASDALSARRLLRRRGIKADDLRQDKGKNKAKAALNSGSNASVGWLSMDLGEAFQKPPGVKEKAIWASKLAALVDAGVPIVRSLDLMATQQKLPMFKKALTSVGLEVNQGTAMAAAMRQWPKVFDQLTIAMVEAGEAGGVLDESLKRLAKLLEDNARLQNQIKGALGYPIAVLVIAILVFLGMTIFLIPTFAGIFEDLGAELPLFTQLMVDLSALLRSSASLVFAGMLLVAAWMIGRYYNTHNGRRVLDKLMLKLPLFGDLIMKTATAQFCRIFSSLTRAGVPILMSLEISSETAGNSIISDAILESRTMVQEGVLLSTALTRQKVLPDMALSMLSIGEETGEMDRMLSKVADFYEDEVSASVKALTSMLEPAMIVVVG…	0	sag_1447_00123	putative protein secretion protein for export	MAGSSGCGSIPSAHTFCDPGLGMPSRLSRLIPLALLGSLAFAECDVVFGLGGSGSLRAQSQGSLNMRLRRGNGGVALVIEGVGLQPQLQQRLNGQIWEGRLLTQGAPGVRNGQVRLSDAATGIQSASLVGSGSEYALKVVPSNGQALKEPLVSADGRDLILEFPGLVAMPVLQSGRLDLTTPGRVPQTQYAPPLRPRAVAPPLGDMAVGTMILQNRSYVNVSGPPVTLTLNNAPAKDALMALARLGGYGFVYVADSADSDVDSAAASSTGSVSMAFQNESYARALNGVLLASGLQGKLDGRTLLVGSAVSAKTFGPQVSKVYRLNQATATSAADYLASLGAEISKVNTTQLTSQETVSTGTPANNAANVSASTSILTSVETYGSAVGPLRGLTGTTDSR…	0	sag_1447_00264	putative protein secretion protein for export	MPLPPALPAKLISAVELAAGESLLQSGKVLDHETWQQLQALPIHVTEDGLTVAIASSSDRDNRESIKQVLRSHGYICKLVLANAADLKRILETGLGEFDSEPNQQLISDTAESLLEGFDVEGIFNTDPDEAQIKNNSTSSLNNNLSGSDQSPIVTLVDRILIKALEMNASDIHVEPQQSGLQIRLRKDGVLTNLTQPLPTKLIPAITSRLKIMADLDIAERRQAQDGRIRRNHNGRTVDFRVNSLPSRYGEKICLRLLDSQSTQLGLDKLISNPTTLDLVRTLGSKPFGMILVTGPTGSGKSTTLYSLLAERNEPGINISTVEDPIEYTLPGITQCQVNRDKGFDFSTALRAFMRQDPDVLLVGETRDQETAKTAIEAALTGHLVLTTLHCNDAPSAIA…	0	sag_1447_02329	phospholipase D domain-containing protein	VFCLLSSGCSRPGKVLGEQITELELPTDIEVAFNHRSENRYQSPLSDQWRNGDNLEQILIDAIESAESEIVVAVQELSLPSIAKSLVGASNRGVAVKVILENNYSTPWSQLHELELDTHERQRLKHLRALADQDKNGVLSPREKRNSDALLILQEASIPWIDDTEDGSKGSGLMHHKFVVIDSQRVITGSANFTNSGMHGDARATRTRGNVNHLLSIKSPTLAAVFKDEFAQMWGDGPGGSNDSRFGRDKDSQTLKTVKVGSAKIEVLFPPHSKTIQGHGLDVIQDQLGSAQKTIDLALFVFSAQQLTAKLAERISAGVKIRLLADPGFASRSFSEVLDLLGVALPDRFCKFEAGNQPLITPLKGVGAPRLARGDKLHHKFAVIDNKRVITGSFNWSPS…	1e-176					SWC-29	SCOPE	GRADIENTS(1.0)	KOK1606	6	10600207	60	32.7	−158	4/24/2016	NPPF	2716884671	n/a
AG-670-B23	sag_1448	Synechococcus	n/a	5.1A-II	86.46	sag_1448_00195	MMVQVKKKSMSALQTYLSSPRTRQILSRKPGEQGFSLIELVIVVAVLAVLAAIAIPAFQNLAEDGRKAAAKSSLAQIYKECEVSKMQTGTAAHTALSAAVSGVNYTGGAVTTACTATATGTTTGGAVFAVNLATGEKTGTW*	2e-05					sag_1448_00754	prepilin peptidase dependent protein	MESAQFKERELNIKKSRINGFTLIELVVVIAVLAILAAIGLPYILCFVNSSKAQAAIYELKSARKQCILDQYTGGVSGFIAKNLAGYSIQSDGQGSCPSAARGELFRAIPSDGAMPAFSLNPASNKIFYSFKGSYGDDISSCINSICSTSDQAQEAQINGCDDSVLTISATDSSTIRDQKDAATQICSYMNAVVQYHDKYGNNPTLPDDLSEFVGVYGKGNEQPSGYRKWTSPDGKYEIALGEDGDHASSESNPNNPEGGGGFVSYMTALPINKDGSYRDDGLAVYSCYNLETGTSSTTMVSDPGSDISPGKIVMCR*	0.5	sag_1448_00199	putative protein secretion protein for export	MIQYGNSKTLRNSGNSQTENTRQTPRIQTKNQPPAAKLKVPQKDLLVFFRQLSVILESGVALAQGMLLIAENMTNAKLANCVQTIAFRLNAGEELSSSLRLYPKVFEPIAIGLIEAGEAGGILEQVLDRIALLLEERAKIRGQIIGALIYPSLVFLLAVSVSLGLLIFIVPKFKDMFDKMGAELPALTSFMLNLSKLVTSPTFAIGAPLTIAIGIYLFRSYYSTKQGRMLVDTYLLKIPLFGDLLLRSEMAGMCDTLSTLVNSGIPIVDGMNRCISASSNELIRQTLRRAILLVTQGQELNYSMGRSDVFPKLVISMIKIGEETGQLSFMLEKLAVFYKREVEATVSSLTKAMEPAVIFVVAGIVGTIVISLYLPMFSLITEMGK*	1e-70	sag_1448_00213	protein involved in utilization of DNA as a carbo...	MLGLAGQGVVESLFLERAVLAQATSQVSLKLRKEPNHIDVMLAGIGDSARVQQERSTHTSWRGEISRSDAESSTQDVAQQVAMPEIGLASVRLRGSGSSYQLEVTTVAGTVLPKPQILATGDDLVLRFSGIAGAVPTRKTGSFDLRRPARIPQRVSAPPLRSRAVAPPLGDMAVGSMLINHQSFIQASGPPVTLTLNNAPAKDALMSLARLGGYGFVFVADTDIDVDTLTTSGGDSSEYPVTMAFRSERYDRALNSVLMASGLQGRLDGGILFVGTAVSAKSFGPQMSKVFRLNQVAAEAASRYLGNLGAMIQIANTSITTSRDSETSGTSSTSSESSTSTTTETSVVDTYGSGIGPLLGLVGTTDSRLNTITLVGEPSLINIAQSYLKQIDLRRRQVA…	1e-169	sag_1448_00197	protein involved in plasmid replication	VQPNTLEIRKLIDEIFALQWCRENIVVPLGKERNQATGSEKLTVAIGNFSYLGTIGDVIKTRVANAGLECQFIEKPAHEIQALLDKATQERLISGESDALDGIEFSDDAVLDALKGVEDDNAAQGFDFDFDDSDEQIIEEQALDLSTEMLGSKIQQAAAKILIHAARSGVSDIHVEPRREEYKVRVRRDGVMQSYVSMPRSAGIKFTACLKNMAQMDIAERRQSQDGKIRRRFEGQTMEFRCATAPGKFGEKMVMRFLNSNSDMLSLDTLISNEIVRQDLRSIINEANGIIIVSGPTGSGKSTTLASALREKDTGELNIVTAEDPIEYDLGGNIQQFPVIRAKGQTFSNLLRTFLRQDPDVILIGETRDPETAESSMDAAETGHLVFTTLHANSAASSL…	3e-87	sag_1448_02382	Phospholipase D/Transphosphatidylase	LNRLADNNGDGTRSPDEAFRGDALALLKAAQIPLIDDTEDGSSCSGLMHHKFLVIDQTTVITGSANLTSSCLHGDAGRTSSRGNVNHLLLFNSSELALVSRNEFTEMWGDGPDGEQDSRFNLQEASGSVQTVQVGKI*	6e-34	sag_1448_00337	ComEC/Rec2-related protein	MVLLLFVFLAGAQPSVVRAVLMAAMALLIGESGHHSLPVGVLVLTLSGMLLFRPAWVLSIGFQLSAAATAGLTLMAPRLEQAVQAFLPDRCQGLAAALSIPTAALLWTLPLQLLHFGAMPLYALLANLLVAALLAPLTLLAMLSALLVLMGPAAVLPVLLWPVHQLAGLVMAIATWISHWPGPHCSEEVHS*	1e-53	SWC-26	SCOPE	GRADIENTS(1.0)	KOK1606	4	10400223	5	28.14	−158	4/22/2016	NPTG	2716884610	n/a
AG-673-D02	sag_1449	Synechococcus	n/a	5.1B-VII	86.21	sag_1449_00430	MTTLNSRLQLAMLNRKRRRNVLEKGFTLVELMIVIVIVGILSAVALPNFLNQTTKAKTTEAKTLSSAYLKQYHAESMVGSSEADAFAASDCPTATDNFSFDCSTAKSITASGTGDLTGVLTMTVDSNGKIDETENTIASN*	3e-25					sag_1449_00422	pili subunit superfamily protein	MRRVSAGFSLVELMITVAVVGIIASLAVPSSTSDRDQLQLDAAARRLQLGLERARLVARRTQQACGISLGSEAWLEPEQPDLPGELAPCSGIGLALQEALEQVPIRVQTNLPTVIRVSANGLLLDGGTTVISHERVERSLCLVVSLPLGVSRVGIYQGALPALGEAPRSTVCRPRIQEG*	2e-53	sag_1449_01012	putative protein secretion protein for export	MATFTATYTSATGQERTLTVKANDVATAKRQLRRRGIKATELRASETGSGRNRKKETSAKANETSGGSLLSIDLGEAFQKPPGVKEKAVWASKLAALVDAGVPIVRSLDLMATQQKLPMFKKALTAVGVEVNQGTAMGAAMRQWPKVFDQLTVAMVEAGEAGGVLDESLKRLAKLLEDNARLQNQIKGALGYPVAVLVIAILVFLGMTIFLIPTFAGIFEDLGAELPLFTQLMVDLSKLLRSSAALVFAGALLVAVWLFNRYYATDKGRRVVDRLMLKVPLFGDLIMKTATAQFCRIFSSLTRAGVPILMALDISSETAGNSIISDAILDSRALVQEGVLLSTALTRQKVLPDMALSMLSIGEETGEMDQMLSKVADFYEDEVSASVKALTSMLEPAMI…	0					sag_1449_01014	putative protein secretion protein for export	VSDDRRHLELELLLQRTIPGELVSADAPSLLQELKAKGFDPVRHAAFAECLTELLSKNVGVNDEVAAQEPAITERSQRSNAAAATNSQTSALESSESESVAKTATSYLKDFTVDGVLEADPDEKAEDSTGPQDLESGLNDAERSPVIDLVDRILMQALELGASDIHVEPQQAGLQLRFRQDGVLQSQIETLPSRLVPAVTSRFKIMADLDIAERRLPQDGRIRRRFQNRTVDFRVNSLPSRYGEKIVLRLLDSSATQLGLDKLISNAEALQLVRTLGSKPFGMILVTGPTGSGKSTTLYSLLAERNEPGINISTVEDPIEYALPGITQCQVNREKGFDFSQALRAFMRQDPDVLLVGETRDLETAKTAIEAALTGHLVLTTLHCNDAPSAIARLDEMGV…	0	sag_1449_00849	Phospholipase D/Transphosphatidylase	MVDGGTLPAAETQQVLNRLLKHVHRLGLLPLLTPVLLGCSQAGQVVGAGMPDLPLPQNFQLHFNHRDSGRYRNPLNGDWRNGDNLEEQLIKQINAANEEVLMAIQELTLPQMANALIRAKHRGVRVQVVLENNYSKPWSEQHPSDLSAHSRRRQQRLQRLADSNRDGRLTAEERLAGDAIALLKRAGIPMIDDSEDGSRGSGLMHHKFVVVDRSLVITGSANFTSSGIHGDAGASRSRGNINHLLSIRSSELAGLFRAEFEQMWGDGPGGEQNSQFGRGKDNRGLKAVRVNGITVHVLFAPHSKKSPEHGLILIREQLAAARRSIDMALFVFSDQSLTNVLAEKINAGIDIRLLADPSFASRSFSEVLDLLGVELPDRFCKLEADNRPLISPLQTVGTP…	0	sag_1449_00399	hypothetical protein	MKPVFSAGLLLFMACMGATSVRSPVQLLSLVALLVGGLVAWGRASHWPRKVMAGLALMLCLVCARCGTGVMPKPQPGDPSLFIPRDGTSLAVRLVGRIHADGAVTNGRCLSLLDVSSVNGQFSRGRTELTIDPCTTPLLTGSWLELEGELRRPQPGSHPLLPLGDERLALQRTWSRLRTDAMHVLRQDWTPLADARRTIAERFADLAGEQSGGLLAALVLGAAQVSLPQSLREGFRVAGLSHALAASGFHLSVLLGSALACTRTLPPALRLASGSGAMALFLVLAGAQPSVVRAVLMGAAALLIRESGHRSRQLGVLLVTLVLMLLVHPAWGRSVGFQLSAAATAGLVISAGPLEQWMVQNWPQPLHRLAPALSIPLAALFWTLPLQLLYFGAAPLYAL…	0	SWC-27	SCOPE	GRADIENTS(1.0)	KOK1606	4	10400206	90	28.14	−158	4/22/2016	NPTG	2716884257	n/a
AG-670-A05	sag_1450	Synechococcus	n/a	5.1A-III	81.39												sag_1450_00030	pili biogenesis protein	MVQEGVLLRTALIRQQVLADVALNVLVIGEKSGEMDKMLSKVADFYEDKVGAMVNALTSKVQPPMIAEVVVVVRSILLAKYLPMFTVFDQIQRAAWQWTGRRASHWSSSAGS*	4e-27					sag_1450_00029	putative protein secretion protein for export	VTSRFKILANLEIAERRQAQDGRNRRRYRDRVVDFKVNTLPSHFGEKVCLRLLDSSATQLGLDKLIFNPTTL*	4e-23	sag_1450_01861	Phospholipase D/Transphosphatidylase	VITGSFNWRPSAAYINDETLLVIHSPQLAKHFTREMDRLWDSAELGITPHIQRKLDRQRIKCGDGVERG*	3e-23	sag_1450_01765	ComEC/Rec2-related protein	MLLVHAAWTRSIGFQLSAAATAGLILTAPEQELWWSERLPARLGWQAPALAVPLAAMAWTLPSQLLHFVSAPFFALVANLLATPLLAPLTLSAMGLALASLVLLAAGLQLLAWPVAQLAALLIAMVRWISHWPAARLLTGHPQPWVLIWLVIGLLPWLLPDGALWRRIGPAPIVMAVLVQGRVQLADGVVAVQSCRQK*	7e-52	SWC-26	SCOPE	GRADIENTS(1.0)	KOK1606	4	10400223	5	28.14	−158	4/22/2016	NPTG	2716884608	n/a
AG-679-B05	sag_1451	Synechococcus	n/a	CDR2	81.1																				sag_1451_00774	putative transporter	MIDWINRNETRHILTIEDPVEFVHKSRRSLIRHREVGMHTLKFHNALRAALREDPDVILVGEIRDQETLSTALEAARTGHLVFGTLHTNSAVKTVDRVLGMYSPEQQERVRRSMAESLLGVIAQGMIRSTDGRRAAFHDILINTAACKDYIQRGSLDEVEETIERSGFDGMVTINQSLQKLVEEDLVDAEQAVAMSLKPNELAQALRGRG*	2e-15	sag_1451_01250	cardiolipin synthase 2	LRPIPLFLALTLCCGCSQQGRLLGAPAPDLENAVGIDVEFNHLHGSRYQSPLTDEWRNGDDLEQLLIGAIDAAEQSVQMAVQELTLPRVAVALIRAQRRGVRVQIVLENTYSTPWSEQQVSHLPKHQRHRWNRLNRLADANGDGITIPDEAHQGDAVALLKEARVPLIDDTEDGSRGSGLMHHKFVILDQAVVITGSANFTSSGIHGDADVTKSRGNVNHLLRLNSAELANIYRVEFEQLWGDGPGGEKNSRFGRGKHSSGVQRTRVGNSEVEVLFTPHSKHDPNNGLNWISTLLSSAKQHIDMALFVFSAQQLADVLQVRAEAGVKIRLLADRSFANRFYSEVLDLLGVALPDRNCKLEQGNQPFEIPLHGVGTPRLARGDKLHHKFAVIDNKTVITG…	1e-160					SWC-29	SCOPE	GRADIENTS(1.0)	KOK1606	6	10600207	60	32.7	−158	4/24/2016	NPPF	2716884670	n/a
AG-676-A21	sag_1452	Synechococcus	n/a	5.1B-VII	78.46	sag_1452_01027	MLNLSAQDVLNPFTTNQLIMTTLNSRLQLTMLKHKRSKNALQKGFTLIELLVVVVILGVLSSVALPQLFGARDSADRNASFASTLAMAKECSTALLIDTPIPNQPVYIDTKLVDVTLGAAGSAPCVGTFVNLEPQGADPGELCINDPATTTANDYCEVEVKASGDQEGTWS*	6e-14	sag_1452_01023	pili subunit superfamily protein	MKNKANGFTLIEMVVALSLLSIATAATVPTIARNRWQKDVDGYAIKLESGLLDLKAKLGKQKTSCEIEFPTAYSFQTPENLIEFSQQSSGNTTTMQCCNSEISQLTNDPDCSDGAPGYSLSALTGRDQDNLRMVQFESTPESKSVRVAVSTTKFGLTPPGTTLNAEQITFLICHERSLSPNNSATCITDQNQLNIRCVQIDGTGEVTSGIWKLEQPTSPIRSGSCTTT*	3e-21	sag_1452_01032	pili subunit superfamily protein	MLGSSLSNSMCLLLWFPAQGWAFEQGPIRVHTNLPDVIRVSANGLLLDGGTTVISHERVARSLCLVVSLPLGVSRVGVYEGELLELGEAPRSALCRPRVQEG*	9e-22	sag_1452_00629	putative protein secretion protein for export	MATFTATYTSATGQKRTLTLKANDVATAKRQLRRRGIKATELRASETGSGRNRKKETSAKADGTSGGSLLSIDLGEAFQKPPGVKEKAVWASKLAVLVDAGVPIVRSLDLMTTQQKLPMFKKALTAVGTEVNQGTAMGTAMRQWPKVFDQLTVAMVEAGEAGGVLDESLKRLAKLLEDNARLQNQIKGALGYPVAVLVIAILVFLGMTIFLIPTFAGIFEDLGAELPLFTQVMVDLSELLRSSAALLFAGGLLVAVWLFSRYYATDKGRRVVDRLMLKVPLFGDLIMKTATAQFCRIFSSLSRAGVPILMALEISSETAGNSIISDAILDSRALVQEGVLLSTALTRQKVLPDMALSMLSIGEETGEMDQMLSKVADFYEDEVSASVKALTSMLEPAMI…	0	sag_1452_01768	putative protein secretion protein for export	MPFPPSRLTALLLVAGLSVVEVGLLDSSVRSGSRAVLAQGAISLGIRRGQGGVEVVVQGVGAQPVLQQRFNGQVWEGRLKTKGTPELSNGRHQLSDPASGLKRVTIRGSGQAYELEVVPQPGMTLQEPVVSADGRNLILQFPGLVAGPMLQTGRLDLNTPGVVPQARYAPPLRPRAVAPPLGDMAVGTMVLQNRSFVNVSGPPVTLTLNNAPAKDALMALARLGGYGFVFVADPTAGGTADAQAVEGDSQGGSVSMAFQGESYARALNGVLLASGLQGKLDGRTLLVGRTAASKTFGPQISKVIRLNQVSARGAAEYLGNLGATVNFTNTVTITSGQTDSEGNADISNTASQESSQLTSTESFGASAGPLRGLVLTTDSRLQTVTLVGDSSLVQVAENY…	0	sag_1452_00627	putative protein secretion protein for export	VLLVGETRDLETAKTAIEAALTGHLVLTTLHCNDAPSAIARLDEMGVEPFMVSASLIGIVSQRLLRRVCPQCRIAYRPDPEELGRFGLMASNEADVSFFRANHHEGQADPCPMCQGSGYKGRVGVYEVLRMNEALATTVAKGATTDMVRQLALEGGMKTLLGYSLDLVREGHTTLEEVGRMVLTDSGLESERRARALSTLTCSGCGGGLQEGWLECPYCLTPRH*	1e-114	sag_1452_00524	Phospholipase D/Transphosphatidylase	MVDGGTLPAAETQQVLNRLLKHVHRLGLLPLLTPVLLGCSQAGQVVGAGMPDLPLPQNFQLHFNHRDSGRYRNPLNGDWRNGDNLEEQLIKQINAANEEVLMAIQELTLPQMANALIRAKHRGVRVQVVLENNYSKPWSEQHPSDLSAHSRRRQQRLQRLADSNRDGRLTAEERLAGDAIALLKRAGIPMIDDSEDGSRGSGLMHHKFVVVDRSLVITGSANFTSSGMHGDAGASRSRGNINHLLSIRSSELAGLFRAEFEQMWGDGPGGEQNSQFGRGKDNRGLKAVRVNGITVHVLFAPHSKKSPEHGLILIREQLAAARRSIDMALFVFSDQSLTNVLAEKINAGIDIRLLADPSFASRSFSEVLDLLGVELPDRFCKLEADNRPLISPLQTVGTP…	1e-170	sag_1452_01055	hypothetical protein	MKPVFSAGLLLFMACMGATSVRSPVQWLSLVALLVGGLVAWGRASHWPRKVMAGLALMLCLVSARCGTGVTPQPQPGDPSLFIPRDGMSLAVRLVGRIHADGAVTNGRCRSLLDVSSLNGQFSRGRTELTIDPCMTPLLTGSWLELEGELRRPQPGSHPLLARGDERLALQRTWSRLRTDAMHVLRQDWTPLADARRTIAERFADPAGEQSGGLLAALVLGAAQVSLPQSLREGFRVAGLSHALAASGFHLSVLLGSALACTRSLPPALRLASGSGAMALFLVLAGAQPSVVRAVLMGAAALLIRESGHRSRPLGVLLVTLVLMLLVHPAWGRSVGFQLSAAATAGLVISAGPLEQWMVQNWPQPLHRLAPALSIPLAALFWTLPLQLLYFGAAPLYAL…	1e-161	SWC-28	SCOPE	GRADIENTS(1.0)	KOK1606	6	10600223	5	32.7	−158	4/24/2016	NPPF	2716884667	n/a
AG-673-F03	sag_1453	Synechococcus	n/a	5.1B-VII	77.9												sag_1453_00642	putative protein secretion protein for export	VSEDRRHLELELELLLQRSIPGKLGIADEPVLLEELETMGFDPVRHAALADSLTQLLSKKSAVSDEAPHGEPAIAEPSQRSNAVVVTNSQTSAPEGSETESVAETAISYLKDFTVDGVLEADADEKDADSSKPQDLESGLNDAERSPVIDLVDRILMQALELGASDIHVEPQQARLQLRFRQDGVLLSTALTRQKVLPDMALSMLSIGEETGEMYRMLSKVADFYEDEVSASVKALTSMLEPAMIVVVGGIVDSILLAMYLPMFSVFDQIQ*	2e-38					sag_1453_00642	putative protein secretion protein for export	VSEDRRHLELELELLLQRSIPGKLGIADEPVLLEELETMGFDPVRHAALADSLTQLLSKKSAVSDEAPHGEPAIAEPSQRSNAVVVTNSQTSAPEGSETESVAETAISYLKDFTVDGVLEADADEKDADSSKPQDLESGLNDAERSPVIDLVDRILMQALELGASDIHVEPQQARLQLRFRQDGVLLSTALTRQKVLPDMALSMLSIGEETGEMYRMLSKVADFYEDEVSASVKALTSMLEPAMIVVVGGIVDSILLAMYLPMFSVFDQIQ*	3e-44					sag_1453_01812	hypothetical protein	MKPVFSAGLLLFMACMGATSVRSPVQWLSLVALLVGGLVAWGRASHWPRKVMAGLALMLCLVSARCGTGVIPQPQPGDPSLFIPRDGTPLAVRLVGRIHADGAVTNGRCRSLLDVSSLNGQFSRGRTELTIDPCTTPLLTGSWLELEGELRRPQPGSHPLLARGDERLALQRTWSRLRADAMHVLRQDWTPLADARRTIAERFTDLAGEQSGGLLAALVLGAAQVSLPQSLREGFWVAGLSHALAASGFHLSVLLGSALACTRTLPAALRLAAGSGAMALFLAHAGAQPSLVRAVLMGAAALLIRESGHRSRPLGVLLVTLVLMLLVHPAWGPSVGFQLSAAATAGLVISAGPLEQWIVQNWPQPLQRLAPALSIPLAALFWTLPLQLLYFGAAPLYAL…	1e-143	SWC-27	SCOPE	GRADIENTS(1.0)	KOK1606	4	10400206	90	28.14	−158	4/22/2016	NPTG	2716884618	n/a
AG-686-B21	sag_1454	Synechococcus	n/a	5.1A-IV	75.48	sag_1454_00613	MSLLKAYLSRPSTKRALNRKPGQDGFSLIELVVVVAVLAILSAIAIPQFSQLSDDARLNSAKSILANMYKECEFNKARTGTGFHTAQTNGTPNGVFWDADAEIALQNGTGCDGRATAKMGTDQAGAAGCIISMNMADGTTSYDNAASSPADDSADWEDNFPANASDCT*	1e-05									sag_1454_00617	putative protein secretion protein for export	MATYGAPKHNSSRHDSRTDNQNKASAQRLKANQILPGKLTVPQKDLLVFFRQLSVILQSGVALAQGLVLIAENMTNQKLAACVQRIARRLNAGDELSECLKEYPKVFAPITIGLIEAGETGGILDEVLERIAQLLEDQAKIRGQIIGALVYPALVFILAITISLALLIFIVPKFKTMFDGMGADLPALTSFMLMLSNAVTSIWFAIGAPIMVFAGIYLFRSIYSTSAGRLTIDRNIFKIPLFGDLILRSEMASMCDTMATLVNAGIPIVEGLERCVSASSNELIRRTISRGINLVIQGQELNYALNSGQVFPKLVVSMIKIGEETGQLSFMLEKLAVFYKREVESTVSALTKAMEPAVIFVVAAIVGTIVISLYLPMFSLITNMGG*	1e-68					sag_1454_00615	protein involved in plasmid replication	MQSPTQTRELVDKYFSLQWCRENIVVPIGIEKSPSDGTQKFTIAIGNFSYLGTIGDFIKKRITNAGYECQFIEKPANEIQSLLDKAAEQRLISGEGLETFEFSDDEVIAALQDADEDGNSQGFDFDFDDSDEQIIEDESLDLSAEMLGTKIQQAAAKILIHSTRSGVSDIHIEPRQDDYKVRVRKDGVMQNYVSMPRTAGIKLTACLKNMAQMDIAERRQSQDGKIKRRFEGNSMEFRCATAPGKYGEKMVLRILNSNAEMLSLDTLISNEKVRTEFRSILNEANGIIIVSGPTGSGKSTTLASALREKDSGELNIVTAEDPIEYDLGGNIQQFPVIRAKGQTFANLLRTFLRQDPDVILIGETRDPETAESSMDAAETGHLVFTTLHANSAASSLTRL…	6e-83					sag_1454_01473	ComEC/Rec2-related protein	MGLAVMALPYSLLVVLAWHVQQLAGLLIALVHWISHWPAAQLLTGHPQPWVVCHWSLV*	2e-09	SWC-31	SCOPE	GRADIENTS(1.0)	KOK1606	9	10900207	65	36.57	−158	4/27/2016	NPPF	2716884631	n/a
[truncated: 31 more columns]
