# Supplementary material for: Pili allow dominant marine cyanobacteria to avoid sinking and evade predation
Source: Nat Commun. 2021 Mar 25;12:1857. doi: 10.1038/s41467-021-22152-w (PMC7994388; doi:10.1038/s41467-021-22152-w)
Supplement: Supplementary file 5 — Supplementary Data 2 [file 41467_2021_22152_MOESM5_ESM.xlsx]

## Sheet: Sheet 1
Supplementary Data 2. Sinking rate of wild type and pili mutant strains of Synechococcus sp. WH7803
Exp name	Number of different objects tracked (does not account for the filter in the distribution of displacements	avg TRACK frame-2-frame displacement, x-direction (pxl/frame)	Standard Error of the mean (pxl/frame)	Standard Error (pxl/frame)	avg TRACK frame-2-frame displacement, y-direction (pxl/frame)	Standard Error of the mean (pxl/frame)	Standard Error (pxl/frame)	avg TRACK frame-2-frame displacement along average disp direction (pxl/frame)	Standard Error of the mean (pxl/frame)	Standard Error (pxl/frame)	um/pxl
WILD TYPE
SynWT061219_cells_1fps_300frames_1_2019-12-16-012901	514	0.0099307	0.017924	0.4064	0.090829	0.018475	0.4189	0.091371	0.018469	0.4187	0.364285
SynWT061219_cells_1fps_120frames_1_2019-12-16-004821	223	-0.034971	0.025851	0.386	0.0052749	0.027589	0.412	0.035367	0.025891	0.3866
SynWT061219_cells_1fps_120frames_3_2019-12-16-005511	232	0.016617	0.026937	0.4103	-0.1574	0.026269	0.4001	0.15827	0.026276	0.4002
SynWT061219_cells_1fps_120frames_4_2019-12-16-010116	291	0.011587	0.023444	0.3999	0.033079	0.023095	0.394	0.035049	0.023134	0.3946
SynWT061219_cells_1fps_120frames_5_2019-12-16-010436	265	0.031302	0.024125	0.3927	-0.090125	0.023859	0.3884	0.095407	0.023888	0.3889
SynWT061219_cells_1fps_120frames_6_2019-12-16-010818	314	-0.029821	0.021911	0.3883	-0.11731	0.022205	0.3935	0.12104	0.022187	0.3932
SynWT061219_cells_1fps_120frames_7_2019-12-16-011206	275	0.049472	0.02384	0.3953	-0.013171	0.023395	0.388	0.051195	0.023811	0.3949
SynWT061219_cells_1fps_120frames_8_2019-12-16-011548	297	0.014054	0.022151	0.3817	-0.051867	0.022762	0.3923	0.053737	0.022721	0.3916
SynWT061219_cells_1fps_120frames_9_2019-12-16-012046	203	-0.0042362	0.018969	0.2703	-0.028918	0.018221	0.2596	0.029227	0.018237	0.2598
mean					-0.0244	0.008	\sqrt(\sum_i n_i^2\sigma_i^2)/(sum_i n_i)
					these are averages weighted based on the N tracks in column B	these are std of the mean weighted based on the N tracks in column B
mm/day (24h)					-0.767972	0.251794
PILI MUTANT
SynPili061219_cells_1fps_120frames_1_2019-12-15-222815	41	0.030856	0.049015	0.3138	0.018493	0.050204	0.3215	0.035973	0.049332	0.3159	0.364285
SynPili061219_cells_1fps_120frames_3_2019-12-15-223847	70	-0.0134	0.032091	0.2685	0.38764	0.033747	0.2823	0.38787	0.033745	0.2823
SynPili061219_cells_1fps_120frames_4_2019-12-15-224402	80	0.054658	0.030289	0.2709	0.25813	0.030799	0.2755	0.26386	0.030777	0.2753
SynPili061219_cells_1fps_120frames_5_2019-12-15-224856	90	0.010257	0.029901	0.2837	0.18926	0.031444	0.2983	0.18954	0.031439	0.2983
SynPili061219_cells_1fps_120frames_6_2019-12-15-225312	85	-0.059607	0.031839	0.2935	0.60682	0.032935	0.3036	0.60974	0.032924	0.3035
SynPili061219_cells_1fps_120frames_7_2019-12-15-230227	73	-0.065979	0.033274	0.2843	0.14253	0.033819	0.2889	0.15706	0.033723	0.2881
mean					0.267	0.014	\sqrt(\sum_i n_i^2\sigma_i^2)/(sum_i n_i)
					these are averages weighted based on the N tracks in column B	these are std of the mean weighted based on the N tracks in column B
mm/day (24h)					8.40363	0.44064
