# Supplementary material for: Pili allow dominant marine cyanobacteria to avoid sinking and evade predation
Source: Nat Commun. 2021 Mar 25;12:1857. doi: 10.1038/s41467-021-22152-w (PMC7994388; doi:10.1038/s41467-021-22152-w)
Supplement: Supplementary file 7 — Supplementary Data 4 [file 41467_2021_22152_MOESM7_ESM.xlsx]

## Sheet: Exoproteome Pro MIT9313
Supplementary Data 4. Exoproteome quantification and comparative proteomic analysis of Prochlorococcus sp. MIT9313 under different conditions.
	Culture media 1: PCR-S11 with no vitamins added
	Culture media 2: Pro99
	Fold change and q-value was calculated using a two-sided Student's T-test with a permutation-based false discovery rate of 0.01 and 250 randomizations
			Relative abundance amongst the different conditions (%)
			Media 1		Media 2								Fold change between conditions Media 2 and Media 1
			Low light / High temp.		High light / High temp.		High light / Low temp.		Low light / High temp.		Low light / Low temp.		HLHT Media 2 vs Media 1		HLLT Media 2 vs Media 1		LLHT Media 2 vs Media 1		LLLT Media 2 vs Media 1															Peptides											MS/MS counts
Protein ID	UniProt ID	Fasta headers	A	B	A	B	A	B	A	B	A	B	q-value	Fold change (log2)	q-value	Fold change (log2)	q-value	Fold change (log2)	q-value	Fold change (log2)	Peptides	Razor + unique peptides	Unique peptides	Sequence coverage [%]	Mol. weight [kDa]	Q-value	Score	Intensity	MS/MS count	Peptide counts (all)	Peptide counts (razor+unique)	Peptide counts (unique)	Number of proteins	Media 1_B	Media 1_A	Media 2_HLHTA	Media 2_HLHTB	Media 2_HLLTA	Media 2_HLLTB	Media 2_LLHTA	Media 2_LLHTB	Media 2_LLLTA	Media 2_LLLTB	Sequence length	Media 1_B	Media 1_A	Media 2_HLHTA	Media 2_HLHTB	Media 2_HLLTA
PMT_0263	Q7V8R8	tr|Q7V8R8|Q7V8R8_PROMM Possible pilin OS=Prochlorococcus marinus (strain MIT 9313) OX=74547 GN=PMT_0263 PE=4 SV=1	0	0	0.169984	0.216516	0.103768	0.13694	0.109743	0.163345	0.340612	0.297549	0.038	4.92328	0	4.23679	0.111111	4.40436	0	5.65397	2	2	2	18.1	17.169	0	72.414	10983000	8	2	2	2	1	0	0	1	1	2	2	1	1	1	2	166	0	0	1	1	1
PMT_0006	Q7V9E3	tr|Q7V9E3|Q7V9E3_PROMM Uncharacterized protein OS=Prochlorococcus marinus (strain MIT 9313) OX=74547 GN=PMT_0006 PE=4 SV=1	0.0682433	0.157683	0.0225989	0	0.0808334	0.10323	0.0928291	0	0.413368	0.0919899	0.027027	-2.43894	0.613275	-0.183451	0.226526	-2.64391	0.533189	0.910594	5	5	5	21.5	32.556	0	124.35	13115000	11	5	5	5	1	1	1	1	1	4	5	1	0	1	1	297	0	0	0	1	3
PMT_0028	Q7V9C2	tr|Q7V9C2|Q7V9C2_PROMM Glyceraldehyde-3-phosphate dehydrogenase OS=Prochlorococcus marinus (strain MIT 9313) OX=74547 GN=gap2 PE=3 SV=1	0	0	0	0	0.0901456	0.0892392	0	0	0	0	1	0	0	3.55857	1	0	1	0	6	6	6	20.5	40.493	0	40.418	13670000	15	6	6	6	1	0	0	0	0	6	6	0	0	0	0	376	0	0	0	0	7
PMT_0032	Q7TV85	tr|Q7TV85|Q7TV85_PROMM Biotin carboxyl carrier protein of acetyl-CoA carboxylase OS=Prochlorococcus marinus (strain MIT 9313) OX=74547 GN=accB PE=4 SV=1	0	0	0	0.160286	0.092374	0.138612	0.177965	0	0	0	0.377189	1.57885	0	3.72577	0.4915	1.75243	1	0	2	2	2	18.9	17.628	0	25.21	8754100	4	2	2	2	1	0	0	0	1	1	2	1	0	0	0	164	0	0	0	0	1
PMT_0038	Q7TV82	tr|Q7TV82|Q7TV82_PROMM Possible Penicillin amidase OS=Prochlorococcus marinus (strain MIT 9313) OX=74547 GN=PMT_0038 PE=4 SV=1	1.56795	0.498851	0.345488	0.548599	0.141516	0.112329	0.25568	0	0.672007	0.81046	0.355582	-1.02252	0	-2.81036	0.128471	-3.96975	0.824771	-0.261102	2	2	2	11.5	15.703	0	4.3641	13583000	12	2	2	2	1	2	1	2	1	2	2	1	0	1	2	148	0	0	1	2	2
PMT_0043	Q7V9B1	tr|Q7V9B1|Q7V9B1_PROMM Soluble hydrogenase small subunit OS=Prochlorococcus marinus (strain MIT 9313) OX=74547 GN=DHSS PE=3 SV=1	0	0	0.38721	0.13366	1.37546	1.41319	0.173102	0.0896952	0	0.102526	0.0253333	5.44252	0	8.05804	0.0909091	4.57404	0.197067	2.305	19	19	19	53.1	41.006	0	323.31	221850000	76	19	19	19	1	0	0	7	3	18	19	3	2	1	4	382	0	0	3	2	34
PMT_0050	Q7V9A4	tr|Q7V9A4|Q7V9A4_PROMM Sulfolipid (UDP-sulfoquinovose) biosynthesis protein OS=Prochlorococcus marinus (strain MIT 9313) OX=74547 GN=sqdB PE=4 SV=1	0.187057	0	0	0	0	0	0	0	0	0	0.247067	-2.42698	0.0382056	-2.84531	0.297356	-2.57078	0.433829	-1.75363	2	2	2	9.3	44.267	0	7.2603	224070	3	2	2	2	1	2	1	0	0	0	0	0	0	0	0	398	2	1	0	0	0
PMT_0057	Q7V997	tr|Q7V997|Q7V997_PROMM Possible amidase enhancer OS=Prochlorococcus marinus (strain MIT 9313) OX=74547 GN=PMT_0057 PE=4 SV=1	0	0	0	0	0.0137246	0.0136007	0	0	0	0	1	0	0.0955862	0.827092	1	0	1	0	2	2	2	5.8	57.701	0	25.993	2968800	3	2	2	2	1	0	0	0	0	2	2	0	0	0	0	536	0	0	0	0	1
PMT_0063	Q7V991	sp|Q7V991|TIG_PROMM Trigger factor OS=Prochlorococcus marinus (strain MIT 9313) OX=74547 GN=tig PE=3 SV=1	0	0	0	0	0	0.00440676	0	0	0	0	1	0	0.506978	-0.26175	1	0	1	0	1	1	1	2.3	52.86	0	4.8395	530290	1	1	1	1	1	0	0	0	0	0	1	0	0	0	0	479	0	0	0	0	0
PMT_0065	Q7V990	sp|Q7V990|DAPA_PROMM 4-hydroxy-tetrahydrodipicolinate synthase OS=Prochlorococcus marinus (strain MIT 9313) OX=74547 GN=dapA PE=3 SV=1	0	0	0	0	0.0347929	0.0513726	0	0	0	0	1	0	0	2.72624	1	0	1	0	3	3	3	14.9	31.387	0	19.423	5522200	6	3	3	3	1	0	0	0	0	2	3	0	0	0	0	302	0	0	0	0	1
PMT_0081	Q7V977	sp|Q7V977|RISB_PROMM 6.7-dimethyl-8-ribityllumazine synthase OS=Prochlorococcus marinus (strain MIT 9313) OX=74547 GN=ribH PE=3 SV=1	0	0	0	0	0.052659	0.0484419	0	0	0	0	1	0	0	3.31597	1	0	1	0	1	1	1	13.3	17.382	0	3.5239	3351400	2	1	1	1	1	0	0	0	0	1	1	0	0	0	0	165	0	0	0	0	0
PMT_0088	Q7V970	tr|Q7V970|Q7V970_PROMM Possible protease OS=Prochlorococcus marinus (strain MIT 9313) OX=74547 GN=PMT_0088 PE=4 SV=1	0.34493	0.233924	0	0.0581239	0	0	0.0668525	0.0615653	0	0.0417591	0.0277778	-3.42391	0	-4.7678	0.037037	-2.14655	0.03125	-4.44807	1	1	1	3.1	39.474	0	4.8707	1480700	4	1	1	1	1	1	1	0	1	0	0	1	1	0	1	356	1	1	0	1	0
PMT_0090	Q7V968	tr|Q7V968|Q7V968_PROMM Uncharacterized protein OS=Prochlorococcus marinus (strain MIT 9313) OX=74547 GN=PMT_0090 PE=4 SV=1	0.11041	0	0.0628614	0	0.0438549	0.0345962	0.463797	0.119858	0.206453	0.214188	0.895911	0.174057	0.317774	1.04378	0.101581	3.64144	0.109636	3.47638	4	4	4	7	79.48	0	27.387	21312000	12	4	4	4	1	1	0	1	0	4	3	2	1	1	1	798	0	0	1	0	4
PMT_0113	Q7V946	tr|Q7V946|Q7V946_PROMM dTDP-4-dehydrorhamnose 3.5-epimerase OS=Prochlorococcus marinus (strain MIT 9313) OX=74547 GN=rfbC PE=3 SV=1	0	0	0	0	0.0305999	0.0244793	0	0	0	0	1	0	0	1.79325	1	0	1	0	1	1	1	7.3	22.774	0	7.8732	2230600	2	1	1	1	1	0	0	0	0	1	1	0	0	0	0	205	0	0	0	0	1
PMT_0138	Q7V926	sp|Q7V926|SAHH_PROMM Adenosylhomocysteinase OS=Prochlorococcus marinus (strain MIT 9313) OX=74547 GN=ahcY PE=3 SV=1	0	0	0	0.0384687	2.84811	2.87293	0.0418953	0	0.0399547	0.0651401	0.753379	0.284822	0	7.59548	0.8136	-0.345155	0.101581	1.78632	20	20	20	42.6	51.747	0	323.31	554310000	67	20	20	20	1	0	0	0	1	20	20	1	0	1	2	476	0	0	0	0	31
PMT_0141	Q7V923	tr|Q7V923|Q7V923_PROMM Single-stranded DNA-binding protein OS=Prochlorococcus marinus (strain MIT 9313) OX=74547 GN=ssb PE=3 SV=1	0	0	0	0	0	0	0	0	0	0	1	0	1	0	1	0	1	0	1	1	1	7.8	14.151	0	7.1983	0	1	1	1	1	1	0	0	0	0	1	0	0	0	0	0	128	0	0	0	0	1
PMT_0142	Q7V922	tr|Q7V922|Q7V922_PROMM Rod shape determining protein OS=Prochlorococcus marinus (strain MIT 9313) OX=74547 GN=mreB PE=4 SV=1	0.408418	0	0	0	0	0	0	0	0	0	0.171472	-3.18011	0.0396893	-3.46489	0.185143	-3.01235	0.181961	-3.23558	1	1	1	5.1	37.181	0	2.5512	430230	1	1	1	1	1	1	0	0	0	0	0	0	0	0	0	350	1	0	0	0	0
PMT_0148	Q7V917	tr|Q7V917|Q7V917_PROMM Uncharacterized protein OS=Prochlorococcus marinus (strain MIT 9313) OX=74547 GN=PMT_0148 PE=4 SV=1	0	0	0	0	0	0	0	0	0	0	1	0	1	0	1	0	1	0	1	1	1	14.9	9.9443	0	3.8449	0	1	1	1	1	1	0	0	0	0	0	1	0	0	0	0	87	0	0	0	0	0
PMT_0182	Q7V8Y9	tr|Q7V8Y9|Q7V8Y9_PROMM Possible RND family outer membrane efflux protein OS=Prochlorococcus marinus (strain MIT 9313) OX=74547 GN=PMT_0182 PE=4 SV=1	0	0	0.0204274	0.0292542	0.0197629	0.00662268	0	0.0331035	0.0388903	0	0.0674872	1.88661	0.211648	0.791177	0.168	1.53917	0.258831	1.4617	3	3	3	7.3	63.444	0	12.187	3451100	4	3	3	3	1	0	0	1	1	2	1	0	1	1	0	579	0	0	0	1	1
PMT_0193	Q7V8X9	tr|Q7V8X9|Q7V8X9_PROMM Sodium:alanine symporter family OS=Prochlorococcus marinus (strain MIT 9313) OX=74547 GN=PMT_0193 PE=3 SV=1	0	0	0	0	0.0367559	0.0222447	0	0	0	0	1	0	0.0210909	1.31877	1	0	1	0	1	1	1	5.6	48.409	0	13.521	5229900	2	1	1	1	1	0	0	0	0	1	1	0	0	0	0	464	0	0	0	0	1
PMT_0218	Q7V8V5	tr|Q7V8V5|Q7V8V5_PROMM Uncharacterized protein OS=Prochlorococcus marinus (strain MIT 9313) OX=74547 GN=PMT_0218 PE=4 SV=1	0.303487	0	0.496841	0.405206	0.0231352	0.0112048	0	0	0	0	0.16176	2.49073	0.067964	-2.30982	0.118054	-3.17353	0.0864	-3.46784	1	1	1	11.5	11.605	0.0054054	2.1101	2393300	2	1	1	1	1	1	0	1	1	1	1	0	0	0	0	104	0	0	0	0	1
PMT_0221	Q7V8V3	tr|Q7V8V3|Q7V8V3_PROMM NHL repeat OS=Prochlorococcus marinus (strain MIT 9313) OX=74547 GN=PMT_0221 PE=4 SV=1	0	0	0	0	0.00734241	0.0032329	0	0	0	0	1	0	0.207675	-0.785975	1	0	1	0	1	1	1	1.7	70.506	0	5.2866	1297000	2	1	1	1	1	0	0	0	0	1	1	0	0	0	0	666	0	0	0	0	1
PMT_0224	Q7V8V1	tr|Q7V8V1|Q7V8V1_PROMM Cysteine synthase OS=Prochlorococcus marinus (strain MIT 9313) OX=74547 GN=cysK1 PE=3 SV=1	0.629837	0.453871	0.920777	0.605757	2.85605	2.72909	1.46782	1.20866	1.09871	0.630473	0.406321	0.482165	0	2.38452	0.112	1.31684	0.526556	0.638456	24	24	24	87.5	34.756	0	323.31	391470000	92	24	24	24	1	3	2	8	8	23	24	11	8	5	7	328	1	0	2	3	34
PMT_0226	Q7TV61	tr|Q7TV61|Q7TV61_PROMM Putative Cystathionine gamma-synthase OS=Prochlorococcus marinus (strain MIT 9313) OX=74547 GN=metB PE=3 SV=1	0	0	0	0	0.00698913	0.00843669	0	0	0	0	1	0	0.829787	-0.0526724	1	0	1	0	1	1	1	4.1	41.885	0	8.9711	1244800	2	1	1	1	1	0	0	0	0	1	1	0	0	0	0	389	0	0	0	0	1
PMT_0284	Q7V8Q0	tr|Q7V8Q0|Q7V8Q0_PROMM Possible porin OS=Prochlorococcus marinus (strain MIT 9313) OX=74547 GN=som PE=3 SV=1	0	0	2.33808	1.77664	1.4457	1.0336	1.657	2.09524	1.66791	1.85185	0	8.0065	0	7.26899	0	7.8771	0	7.79277	24	16	16	51.5	57.956	0	323.31	333910000	97	24	16	16	1	5	3	18	15	22	20	14	13	11	14	536	0	0	11	11	23
PMT_0287	Q7V8P8	tr|Q7V8P8|Q7V8P8_PROMM Putative iron ABC transporter. substrate binding protein OS=Prochlorococcus marinus (strain MIT 9313) OX=74547 GN=futA1.sfuA PE=4 SV=1	0	0	2.49482	4.16473	6.32097	7.2696	3.2937	2.60021	5.52471	1.84015	0.0325714	8.34303	0	9.41546	0.166667	8.20362	0	8.32731	39	39	39	76.9	36.971	0	323.31	1034400000	204	39	39	39	1	0	0	21	24	39	38	18	14	16	19	342	0	0	20	21	55
PMT_0313	Q7V8M5	sp|Q7V8M5|ILVC_PROMM Ketol-acid reductoisomerase (NADP(+)) OS=Prochlorococcus marinus (strain MIT 9313) OX=74547 GN=ilvC PE=3 SV=1	0	0	0.0524213	0.125757	1.79664	1.46823	0.0468295	0.0599028	0.0759625	0.137343	0.0294118	2.81099	0	7.13318	0.0357143	2.19465	0.0198261	3.14213	24	24	24	66.2	35.676	0	323.31	216240000	79	24	24	24	1	0	0	3	2	22	24	1	1	1	4	331	0	0	1	1	34
PMT_0319	Q7TV47	tr|Q7TV47|Q7TV47_PROMM Cell division protein FtsZ OS=Prochlorococcus marinus (strain MIT 9313) OX=74547 GN=ftsZ PE=3 SV=1	0	0	0	0	0.00602735	0.00712989	0	0	0	0	1	0	0.132231	-0.970017	1	0	1	0	1	1	1	4.1	40.615	0	3.6175	1053800	1	1	1	1	1	0	0	0	0	1	1	0	0	0	0	387	0	0	0	0	0
PMT_0335	Q7V8K8	tr|Q7V8K8|Q7V8K8_PROMM Dihydrolipoyl dehydrogenase OS=Prochlorococcus marinus (strain MIT 9313) OX=74547 GN=lpdA PE=3 SV=1	0	0	0.266163	0.197844	1.23959	1.15574	0.279326	0.453015	0	0.148606	0.0285	5.04177	0	7.4247	0.142857	5.67419	0.122043	2.66978	29	29	29	62.8	51.95	0	323.31	243320000	98	29	29	29	1	0	0	4	3	26	28	4	6	0	6	489	0	0	2	4	40
PMT_0340	Q7V8K4	tr|Q7V8K4|Q7V8K4_PROMM Putative nickel-containing superoxide dismutase (NISOD) OS=Prochlorococcus marinus (strain MIT 9313) OX=74547 GN=PMT_0340 PE=4 SV=1	0	0	0	0	0.0276538	0.0280488	0	0	0	0	1	0	0.00597802	2.45884	1	0	1	0	1	1	1	15.3	17.348	0	5.2238	1777600	1	1	1	1	1	0	0	0	0	1	1	0	0	0	0	157	0	0	0	0	0
PMT_0418	Q7V8D6	tr|Q7V8D6|Q7V8D6_PROMM ABC transporter. substrate binding protein. possibly Mn OS=Prochlorococcus marinus (strain MIT 9313) OX=74547 GN=PMT_0418 PE=3 SV=1	0	0	0	0	0.144022	0.165378	0	0	0	0	1	0	0	4.40856	1	0	1	0	6	6	6	23.1	36.769	0	73.206	21250000	13	6	6	6	1	0	0	0	0	4	6	0	0	0	0	333	0	0	0	0	4
PMT_0419	Q7TTH6	sp|Q7TTH6|PSBA_PROMM Photosystem II protein D1 OS=Prochlorococcus marinus (strain MIT 9313) OX=74547 GN=psbA1 PE=3 SV=1	0	0	0	0	0	0	0	0	0	0	1	0	1	0	1	0	1	0	1	1	1	3.4	39.412	0.0056818	2.4864	0	1	1	1	1	1	1	0	0	0	0	0	0	0	0	0	358	1	0	0	0	0
PMT_0421	Q7V8D4	tr|Q7V8D4|Q7V8D4_PROMM Uncharacterized protein OS=Prochlorococcus marinus (strain MIT 9313) OX=74547 GN=PMT_0421 PE=4 SV=1	3.77526	4.15739	6.59008	12.1156	0.00495815	1.69973	12.8061	6.9416	9.82536	14.6709	0.173527	1.17342	0.0159175	-5.43146	0.182	1.25089	0.027027	1.59957	2	2	2	9	22.246	0	2.5736	247290000	3	2	2	2	1	2	2	2	2	1	1	2	2	2	2	200	1	0	1	0	0
PMT_0443	Q7V8B6	tr|Q7V8B6|Q7V8B6_PROMM Conserved hypothetical OS=Prochlorococcus marinus (strain MIT 9313) OX=74547 GN=PMT_0443 PE=4 SV=1	0	0.0918384	0.424353	0.449731	0.467274	0.327434	0.424495	0.583879	0.142191	0.450288	0.0285714	3.32486	0	3.16543	0.0384615	3.5134	0.0886154	2.53703	8	8	8	23.9	28.251	0	149.65	47300000	27	8	8	8	1	0	1	5	4	8	8	4	4	1	5	255	0	0	3	2	8
PMT_0445	Q7V8B4	sp|Q7V8B4|DCUP_PROMM Uroporphyrinogen decarboxylase OS=Prochlorococcus marinus (strain MIT 9313) OX=74547 GN=hemE PE=3 SV=1	0	0	0	0	0.0481992	0.0854571	0	0	0	0	1	0	0.00578723	2.73322	1	0	1	0	6	6	6	20.5	38.932	0	33.353	10180000	9	6	6	6	1	0	0	0	0	4	6	0	0	0	0	352	0	0	0	0	2
PMT_0464	Q7V899	tr|Q7V899|Q7V899_PROMM Uncharacterized protein OS=Prochlorococcus marinus (strain MIT 9313) OX=74547 GN=PMT_0464 PE=4 SV=1	1.13315	0	0	0	0.715866	0.510123	0	5.64828	0	0	0.387765	-2.77192	0.110169	3.69215	0.596732	2.11115	0.714633	-1.3769	4	4	4	35.8	12.922	0	75.921	33341000	8	4	4	4	1	1	0	0	0	4	3	0	1	0	0	123	0	0	0	0	4
PMT_0470	Q7V894	tr|Q7V894|Q7V894_PROMM Probable glutathione reductase (NADPH) OS=Prochlorococcus marinus (strain MIT 9313) OX=74547 GN=gshR PE=3 SV=1	0	0	0.0928576	0	0.33575	0.326439	0	0.0792629	0.139352	0.0449704	0.376623	0.947575	0	4.04225	0.759169	0.41465	0.0822857	1.97804	12	12	12	31.8	48.406	0	306.31	62323000	39	12	12	12	1	0	0	2	1	12	12	0	1	2	1	453	0	0	2	1	15
PMT_0499	Q7V870	tr|Q7V870|Q7V870_PROMM Ferritin OS=Prochlorococcus marinus (strain MIT 9313) OX=74547 GN=PMT_0499 PE=3 SV=1	0	0	0.0803041	0	0.0854379	0.093018	0.0964377	0	0	0	0.374904	1.01088	0	2.47748	0.599123	0.745714	1	0	2	2	2	19.8	21.245	0	24.591	7467700	3	2	2	2	1	0	0	1	0	2	2	1	0	0	0	192	0	0	0	0	1
PMT_0508	Q7V862	tr|Q7V862|Q7V862_PROMM Phosphate-binding protein OS=Prochlorococcus marinus (strain MIT 9313) OX=74547 GN=PMT_0508 PE=3 SV=1	0	0	0	0	0	0.0583349	0	0	0.0687949	0	1	0	0.00591304	1.74368	1	0	0.25575	1.45489	12	2	2	51.1	34.001	0	8.4388	4917400	3	12	2	2	1	0	0	3	3	9	12	3	0	5	5	327	0	0	0	0	1
PMT_0512	Q7V859	tr|Q7V859|Q7V859_PROMM Uncharacterized protein OS=Prochlorococcus marinus (strain MIT 9313) OX=74547 GN=PMT_0512 PE=4 SV=1	0	0	0	0	0	0.0254002	0	0	0	0	1	0	0.225841	0.6338	1	0	1	0	2	2	2	16.4	21.388	0	10.458	1282600	2	2	2	2	1	0	0	0	0	0	2	0	0	0	0	201	0	0	0	0	0
PMT_0537	Q7V836	tr|Q7V836|Q7V836_PROMM Fructose-1.6-bisphosphate aldolase OS=Prochlorococcus marinus (strain MIT 9313) OX=74547 GN=cbbA.cfxA.fbaA.fda PE=3 SV=1	1.85793	1.40344	0	0	0.0568362	0.0457929	0	0.0679648	0.204362	0	0	-8.39088	0	-4.98422	0.0625	-5.94688	0.030303	-5.14183	3	3	3	10.4	38.621	0	13.563	10818000	8	3	3	3	1	2	2	0	0	3	3	0	2	2	0	357	2	2	0	0	2
PMT_0555	Q7V819	tr|Q7V819|Q7V819_PROMM ABC transporter substrate binding protein. glycine betaine/proline family OS=Prochlorococcus marinus (strain MIT 9313) OX=74547 GN=PMT_0555 PE=4 SV=1	0	0	0	0.0257822	0.31225	0.289801	0	0	0.0492178	0	0.251254	0.926147	0	4.74697	1	0	0.564907	0.835371	9	9	9	30.8	33.756	0	75.424	36779000	20	9	9	9	1	0	0	0	1	8	8	0	0	1	0	302	0	0	0	0	8
PMT_0566	Q7V810	tr|Q7V810|Q7V810_PROMM Glucose-1-phosphate adenylyltransferase OS=Prochlorococcus marinus (strain MIT 9313) OX=74547 GN=glgC PE=3 SV=1	0.309846	0.0598278	0	0	0.0113416	0.0105858	0.0251301	0	0	0	0.0322581	-4.08112	0	-3.63527	0.112267	-3.36071	0.0253333	-4.90674	3	3	3	8.8	47.8	0	9.1103	2455400	6	3	3	3	1	1	1	0	0	2	2	1	0	0	0	431	4	0	0	0	0
PMT_0568	Q7V808	sp|Q7V808|FBSB_PROMM D-fructose 1.6-bisphosphatase class 2/sedoheptulose 1.7-bisphosphatase OS=Prochlorococcus marinus (strain MIT 9313) OX=74547 GN=PMT_0568 PE=3 SV=1	0	0	0	0	0.0203365	0.0150462	0	0	0	0	1	0	0.111111	1.29735	1	0	1	0	2	2	2	5.4	35.082	0	5.0222	2312700	3	2	2	2	1	0	0	0	0	2	2	0	0	0	0	334	0	0	0	0	1
PMT_0569	Q7V807	tr|Q7V807|Q7V807_PROMM Ribulose-phosphate 3-epimerase OS=Prochlorococcus marinus (strain MIT 9313) OX=74547 GN=cbbE PE=3 SV=1	0.723468	1.12105	1.13519	1.51622	1.88325	1.74602	1.05181	0.446424	0.837342	1.22755	0.403949	0.542784	0.0673571	1.00972	0.63648	-0.394242	0.806605	0.170909	8	8	8	50.2	24.673	0	232.83	185790000	40	8	8	8	1	1	2	5	6	8	7	3	3	3	5	227	1	0	3	4	9
PMT_0600	Q7V7X9	tr|Q7V7X9|Q7V7X9_PROMM Serine:pyruvate/alanine:glyoxylate aminotransferase OS=Prochlorococcus marinus (strain MIT 9313) OX=74547 GN=agt PE=3 SV=1	0	0	0.0830018	0	0.46973	0.416673	0.101474	0	0	0.0618959	0.267048	2.0919	0	6.42139	0.484848	1.66181	0.178759	2.1091	12	12	12	24.1	43.033	0	101.36	71244000	29	12	12	12	1	0	0	2	0	11	12	3	0	0	2	394	0	0	1	0	13
PMT_0601	Q7V7X8	tr|Q7V7X8|Q7V7X8_PROMM Glutamine synthetase OS=Prochlorococcus marinus (strain MIT 9313) OX=74547 GN=glnA PE=3 SV=1	0.0763275	0.0793968	0.264046	0	0.367676	0.341232	1.37007	0.130627	0.444955	0.151129	0.488095	-1.00525	0	2.18588	0.156766	2.4421	0.117333	1.736	10	10	10	28.3	52.688	0	68.625	78475000	33	10	10	10	1	1	1	4	1	10	10	7	2	3	3	473	0	0	2	1	9
PMT_0635	Q7V7U8	tr|Q7V7U8|Q7V7U8_PROMM Putative SOS mutagenesis protein UmuD OS=Prochlorococcus marinus (strain MIT 9313) OX=74547 GN=PMT_0635 PE=3 SV=1	0	0	0	0	0.180635	0.121775	0.18618	0	0.572876	0	1	0	0	3.55087	0.347148	1.84571	0.814952	0.788703	1	1	1	9.8	18.071	0.0053763	2.0887	10395000	4	1	1	1	1	0	1	0	0	1	1	1	0	1	0	164	0	1	0	0	1
PMT_0642	Q7V7U1	tr|Q7V7U1|Q7V7U1_PROMM Uncharacterized protein OS=Prochlorococcus marinus (strain MIT 9313) OX=74547 GN=PMT_0642 PE=4 SV=1	0	0	0.3165	0.250973	0.836311	0.483599	0.189541	0.701689	0.2646	0.46552	0	5.24469	0	6.41875	0.0833333	5.6165	0	5.56116	13	13	13	66.9	28.722	0	323.31	75837000	40	13	13	13	1	0	0	4	3	13	12	2	4	3	5	275	0	0	3	2	14
PMT_0714	Q7V7M6	sp|Q7V7M6|G6PI_PROMM Glucose-6-phosphate isomerase OS=Prochlorococcus marinus (strain MIT 9313) OX=74547 GN=pgi PE=3 SV=2	0.336157	0.165064	0	0	0	0	0	0	0	0	0.04	-5.09603	0	-5.23018	0.0555556	-4.68756	0.0325714	-4.03039	1	1	1	2.2	60.928	0	3.561	747710	3	1	1	1	1	1	1	0	0	0	0	0	0	0	0	551	2	1	0	0	0
PMT_0723	Q7V7L8	tr|Q7V7L8|Q7V7L8_PROMM Uncharacterized protein OS=Prochlorococcus marinus (strain MIT 9313) OX=74547 GN=PMT_0723 PE=4 SV=1	0	0	0	0	0.0240568	0.0151384	0	0	0	0	1	0	0.0389333	1.61891	1	0	1	0	1	1	1	6.5	18.202	0	5.5805	1263800	2	1	1	1	1	0	0	0	0	1	1	0	0	0	0	168	0	0	0	0	1
PMT_0728	Q7TV00	tr|Q7TV00|Q7TV00_PROMM Branched-chain-amino-acid aminotransferase OS=Prochlorococcus marinus (strain MIT 9313) OX=74547 GN=ilvE PE=3 SV=1	0	0	0	0	0.016532	0.0303054	0	0	0	0	1	0	0.0404752	1.35211	1	0	1	0	3	3	3	12.7	34.031	0	38.198	3111900	3	3	3	3	1	0	0	0	0	1	3	0	0	0	0	306	0	0	0	0	0
PMT_0754	Q7V7J1	tr|Q7V7J1|Q7V7J1_PROMM Thioredoxin peroxidase OS=Prochlorococcus marinus (strain MIT 9313) OX=74547 GN=tpx PE=4 SV=1	0	0	0.913401	0.925246	1.67268	1.57735	0.504007	0.337089	0.105439	0.374939	0.0304	6.66744	0	7.48866	0.0769231	5.51018	0.019	4.45843	7	7	7	47.5	22.372	0	176.52	140060000	35	7	7	7	1	0	0	5	4	6	7	2	2	1	3	200	0	0	3	1	13
PMT_0776	Q7V7H0	tr|Q7V7H0|Q7V7H0_PROMM Carboxyl-terminal processing protease OS=Prochlorococcus marinus (strain MIT 9313) OX=74547 GN=PMT_0776 PE=3 SV=1	0	0	0.216791	0.337948	0.318917	0.296414	0.136816	0.159763	0.282364	0.291495	0.0217143	5.35032	0	5.53417	0.0526316	4.47786	0.0414545	5.43428	15	15	15	30.7	48.731	0	248.09	64393000	35	15	15	15	1	0	0	7	7	15	15	3	3	4	10	453	0	0	2	2	12
PMT_0817	Q7V7D2	sp|Q7V7D2|TPIS_PROMM Triosephosphate isomerase OS=Prochlorococcus marinus (strain MIT 9313) OX=74547 GN=tpiA PE=3 SV=1	1.2647	0	0	0.568738	2.33985	2.12885	0.738346	0.157086	0.295875	0.76918	0.789273	-0.571184	0.02632	4.45053	0.500638	1.73829	0.457127	2.22452	9	9	9	39.5	26.83	0	280.68	226650000	46	9	9	9	1	3	0	0	3	8	9	3	1	2	4	243	2	0	0	3	13
PMT_0821	Q7V7C8	tr|Q7V7C8|Q7V7C8_PROMM Uncharacterized protein OS=Prochlorococcus marinus (strain MIT 9313) OX=74547 GN=PMT_0821 PE=4 SV=1	0	0	0	0	0.229578	0.169645	0	0	0	0	1	0	0	2.8938	1	0	1	0	6	6	6	38.4	25.171	0	51.646	17498000	15	6	6	6	1	0	0	0	0	6	6	0	0	0	0	224	0	0	0	0	7
PMT_0833	Q7V7B6	tr|Q7V7B6|Q7V7B6_PROMM Uncharacterized protein OS=Prochlorococcus marinus (strain MIT 9313) OX=74547 GN=PMT_0833 PE=4 SV=1	0	0	0.442028	0.424338	0.0613055	0.026849	0.15224	0.23719	0	0	0.024	5.77203	0.00572632	2.35587	0.05	4.58354	1	0	1	1	1	6.1	28.564	0.0054348	2.125	8257700	2	1	1	1	1	0	0	1	1	1	1	1	1	0	0	244	0	0	0	1	1
PMT_0851	Q7TUY9	tr|Q7TUY9|Q7TUY9_PROMM Possible phosphoesterase OS=Prochlorococcus marinus (strain MIT 9313) OX=74547 GN=PMT_0851 PE=4 SV=1	0	0	0	0	0.0221905	0.0202811	0	0	0	0	1	0	0.0157551	1.88296	1	0	1	0	2	2	2	9.6	40.539	0	28.08	3112000	5	2	2	2	1	0	0	0	0	1	2	0	0	0	0	365	0	0	0	0	2
PMT_0875	Q7TUY7	tr|Q7TUY7|Q7TUY7_PROMM Putative O-Acetyl homoserine sulfhydrylase OS=Prochlorococcus marinus (strain MIT 9313) OX=74547 GN=cysD PE=3 SV=1	0	0	0	0	0.051793	0.0539948	0	0	0	0	1	0	0	3.74376	1	0	1	0	1	1	1	1.8	47.318	0	3.6362	9535000	2	1	1	1	1	0	0	0	0	1	1	0	0	0	0	442	0	0	0	0	1
PMT_0897	Q7V761	tr|Q7V761|Q7V761_PROMM ABC transporter for amino acids. substrate binding protein OS=Prochlorococcus marinus (strain MIT 9313) OX=74547 GN=PMT_0897 PE=4 SV=1	0	0	0	0	0.0146117	0.0261769	0	0	0	0	1	0	0.00566667	2.05329	1	0	1	0	4	4	4	14.6	37.535	0	14.237	3083600	5	4	4	4	1	0	0	0	0	2	4	0	0	0	0	349	0	0	0	0	1
PMT_0951	Q7V713	tr|Q7V713|Q7V713_PROMM Uncharacterized protein OS=Prochlorococcus marinus (strain MIT 9313) OX=74547 GN=PMT_0951 PE=4 SV=1	0	0	0	0	0.264159	0.239748	0	0	0	0	1	0	0	5.42145	1	0	1	0	1	1	1	13.5	10.99	0	5.0143	9703000	6	1	1	1	1	0	0	0	0	1	1	0	0	0	0	96	0	0	0	0	3
PMT_0964	Q7V709	tr|Q7V709|Q7V709_PROMM Uncharacterized protein OS=Prochlorococcus marinus (strain MIT 9313) OX=74547 GN=PMT_0964 PE=4 SV=1	0	0	0	0	0.0675583	0.0872896	0	0	0	0	1	0	0	4.76412	1	0	1	0	1	1	1	13.6	12.57	0	10.635	3561200	2	1	1	1	1	0	0	0	0	1	1	0	0	0	0	110	0	0	0	0	1
PMT_0993	Q7V6Y4	tr|Q7V6Y4|Q7V6Y4_PROMM Phosphate-binding protein OS=Prochlorococcus marinus (strain MIT 9313) OX=74547 GN=PMT_0993 PE=3 SV=1	0	0.171486	0.267096	0.756025	1.08413	1.10071	0.759229	0.142709	1.31979	0.848366	0.0805455	2.74326	0	4.02478	0.158836	2.29417	0.0333333	3.97883	14	14	4	60.6	34.296	0	323.31	162360000	57	14	14	4	1	0	1	4	6	11	14	4	1	6	7	330	0	1	3	3	15
PMT_1004	Q7V6X7	tr|Q7V6X7|Q7V6X7_PROMM Uncharacterized protein OS=Prochlorococcus marinus (strain MIT 9313) OX=74547 GN=PMT_1004 PE=4 SV=1	0	0	0.0408566	0	0.309777	0.351568	0.0664487	0	0	0.0628909	0.4046	0.968252	0	4.95261	0.477612	1.25204	0.780488	0.577507	3	3	3	18.5	15.711	0	63.97	20247000	12	3	3	3	1	0	0	1	0	3	3	1	0	0	1	146	0	0	0	0	5
PMT_1052	Q7V6U1	tr|Q7V6U1|Q7V6U1_PROMM Probable aminopeptidase N OS=Prochlorococcus marinus (strain MIT 9313) OX=74547 GN=pepN PE=4 SV=1	8.64398	18.4626	3.5028	1.86641	0.418948	0.311705	5.87995	3.95718	5.91601	1.8941	0.0658	-2.30473	0	-5.12757	0.178286	-1.38898	0.124696	-1.91605	2	2	2	4.6	97.813	0	3.8884	385340000	11	2	2	2	1	2	2	2	2	2	2	2	2	2	2	872	2	1	2	0	1
PMT_1061	Q7V6T3	tr|Q7V6T3|Q7V6T3_PROMM ClpC OS=Prochlorococcus marinus (strain MIT 9313) OX=74547 GN=clpC PE=3 SV=1	0.199272	0	0	0	0	0	0	0	0	0	0.2785	-2.13086	0.239628	-1.2487	0.17472	-2.7602	0.181895	-2.5795	2	2	2	3.5	94.782	0	5.6798	515190	2	2	2	2	1	2	0	0	0	0	0	0	0	0	0	859	2	0	0	0	0
PMT_1093	Q7V6Q3	tr|Q7V6Q3|Q7V6Q3_PROMM Uncharacterized protein OS=Prochlorococcus marinus (strain MIT 9313) OX=74547 GN=PMT_1093 PE=4 SV=1	0.71043	0	1.36671	2.40825	2.30832	1.95549	2.15071	1.06803	1.31377	2.35132	0.0787556	4.66873	0.00604444	4.89657	0.1092	4.40926	0.0842927	4.62297	15	15	15	57.9	18.74	0	189.75	176090000	79	15	15	15	1	1	0	6	7	15	15	6	5	3	7	178	0	0	6	6	22
PMT_1098	Q7V6P8	tr|Q7V6P8|Q7V6P8_PROMM Possible cAMP phosphodiesterases class-II OS=Prochlorococcus marinus (strain MIT 9313) OX=74547 GN=PMT_1098 PE=4 SV=1	1.31981	0	1.55681	1.58813	0.983919	1.00431	1.56873	1.36964	1.13185	1.98546	0.158588	4.16733	0.0837565	3.50578	0.16483	4.06607	0.181926	4.09845	8	8	8	48.2	14.691	0	205.53	74147000	30	8	8	8	1	1	0	5	5	6	7	5	4	3	5	141	1	0	3	4	5
PMT_1101	Q7TUW1	tr|Q7TUW1|Q7TUW1_PROMM Ferredoxin--NADP reductase OS=Prochlorococcus marinus (strain MIT 9313) OX=74547 GN=petH PE=3 SV=1	0	0	0.764418	0.695303	6.22845	4.61775	0.632659	0.841749	1.6063	1.31625	0.0456	6.17325	0	9.05221	0.1088	6.17466	0	7.16927	29	29	29	62.8	40.896	0	323.31	801880000	164	29	29	29	1	0	0	6	7	29	28	7	7	9	11	366	0	0	3	3	69
PMT_1122	Q7V6N1	tr|Q7V6N1|Q7V6N1_PROMM Uncharacterized protein OS=Prochlorococcus marinus (strain MIT 9313) OX=74547 GN=PMT_1122 PE=3 SV=1	0	0	0.0065152	0	0	0.00211174	0	0	0	0.0181747	0.367263	-0.567292	0.038566	-1.56697	1	0	1	-0.0147872	1	1	1	1.3	59.536	0	3.8738	507990	2	1	1	1	1	0	0	1	0	0	1	0	0	0	1	522	0	0	0	0	0
PMT_1126	Q7V6M7	tr|Q7V6M7|Q7V6M7_PROMM Putative IMP dehydrogenase OS=Prochlorococcus marinus (strain MIT 9313) OX=74547 GN=guaB PE=4 SV=1	0	0	0	0	0.0698815	0.0687327	0	0	0	0	1	0	0	3.2742	1	0	1	0	4	4	4	10.6	40.499	0	21.918	10864000	10	4	4	4	1	0	0	0	0	4	4	0	0	0	0	387	0	0	0	0	5
PMT_1127	Q7V6M6	tr|Q7V6M6|Q7V6M6_PROMM Thioredoxin OS=Prochlorococcus marinus (strain MIT 9313) OX=74547 GN=trxA PE=3 SV=1	0	0	0	0	0.0438336	0.0358616	0	0	0	0	1	0	0	2.49312	1	0	1	0	2	2	2	21.5	11.592	0	82.838	1689200	3	2	2	2	1	0	0	0	0	1	2	0	0	0	0	107	0	0	0	0	1
PMT_1134	Q7V6M0	tr|Q7V6M0|Q7V6M0_PROMM Uncharacterized protein OS=Prochlorococcus marinus (strain MIT 9313) OX=74547 GN=PMT_1134 PE=4 SV=1	0	0	0	0	0.0119171	0.0117232	0	0	0	0	1	0	0.0513333	1.05869	1	0	1	0	1	1	1	3.4	50.744	0	2.5984	2259800	1	1	1	1	1	0	0	0	0	1	1	0	0	0	0	472	0	0	0	0	0
PMT_1192	Q7V6H0	tr|Q7V6H0|Q7V6H0_PROMM Putative multidrug efflux ABC transporter OS=Prochlorococcus marinus (strain MIT 9313) OX=74547 GN=PMT_1192 PE=4 SV=1	0	0	0.0239814	0	0	0	0	0.024458	0	0	0.803865	-0.183087	1	0	0.782051	0.26388	1	0	1	1	1	1.5	66.54	0	2.5691	333090	3	1	1	1	1	0	0	1	0	0	0	0	1	1	0	598	0	0	0	0	0
PMT_1205	Q7V6F8	sp|Q7V6F8|RBL_PROMM Ribulose bisphosphate carboxylase large chain OS=Prochlorococcus marinus (strain MIT 9313) OX=74547 GN=cbbL PE=3 SV=1	2.23431	1.01251	0	0	0.0113009	0.00750966	0	0.0923182	0.126015	0.0270036	0	-7.3309	0	-7.35111	0.04	-6.19721	0.0217143	-4.68841	4	4	4	9.8	52.572	0	56.07	6642100	7	4	4	4	1	3	2	0	0	2	2	0	2	2	1	470	2	2	0	0	1
PMT_1206	Q7V6F7	sp|Q7V6F7|CCMK_PROMM Carbon dioxide-concentrating mechanism protein CcmK OS=Prochlorococcus marinus (strain MIT 9313) OX=74547 GN=ccmK PE=1 SV=1	4.34803	3.61819	0	0	0.480652	0.497799	0.188351	0	0.646031	0.138787	0	-8.48431	0	-3.01947	0.0454545	-6.50442	0.0357143	-3.7275	5	5	5	67	10.557	0	25.821	23463000	11	NaN	NaN	NaN	2	2	2	0	0	4	5	1	0	2	2	103	2	1	0	0	4
PMT_1214	Q7V6F0	tr|Q7V6F0|Q7V6F0_PROMM Putative sulfate transporter OS=Prochlorococcus marinus (strain MIT 9313) OX=74547 GN=PMT_1214 PE=3 SV=1	0	0	0.0195113	0	0.112862	0.0993536	0	0	0.052705	0.0201804	0.413561	0.753293	0	4.27283	1	0	0.0285714	2.57374	4	4	4	7.5	59.689	0	33.999	24878000	10	4	4	4	1	0	0	1	0	4	4	0	0	1	1	573	0	0	0	0	5
PMT_1248	Q7V6B8	sp|Q7V6B8|TAL_PROMM Transaldolase OS=Prochlorococcus marinus (strain MIT 9313) OX=74547 GN=tal PE=3 SV=1	0	0	0	0	0.139658	0.0544384	0	0	0	0	1	0	0	2.99187	1	0	1	0	4	4	4	12.8	42.358	0	104	13755000	12	4	4	4	1	0	0	0	0	4	4	0	0	0	0	390	0	0	0	0	6
PMT_1296	Q7V677	sp|Q7V677|GSA_PROMM Glutamate-1-semialdehyde 2.1-aminomutase OS=Prochlorococcus marinus (strain MIT 9313) OX=74547 GN=hemL PE=3 SV=1	2.34791	1.52461	0.674582	0.222817	0.541596	0.515963	0.270117	0.785576	0.17441	0.222016	0.0824186	-2.28691	0	-1.8396	0.1248	-2.03817	0.0304	-3.26526	13	13	13	31.1	45.517	0	206.55	107370000	52	13	13	13	1	7	6	8	4	13	12	6	6	3	5	428	5	3	6	3	14
PMT_1297	Q7V676	tr|Q7V676|Q7V676_PROMM Uncharacterized protein OS=Prochlorococcus marinus (strain MIT 9313) OX=74547 GN=PMT_1297 PE=4 SV=1	0.0393942	0	0.0964124	0.0813239	0.489657	0.36399	0.0780117	0.0503984	0.575763	0.262409	0.0770435	2.50301	0	4.75632	0.171294	2.00509	0.01824	4.63714	19	19	19	33.6	63.846	0	323.31	106100000	54	19	19	19	1	1	0	3	2	19	18	2	1	5	10	592	0	0	1	1	22
PMT_1305	Q7V669	tr|Q7V669|Q7V669_PROMM Methionine aminopeptidase OS=Prochlorococcus marinus (strain MIT 9313) OX=74547 GN=map PE=3 SV=1	0	0	0	0	0.0599783	0.0956213	0.0413935	0	0	0	1	0	0	2.89145	0.492	0.864059	1	0	5	5	5	30.1	30.21	0	59.811	9393500	7	5	5	5	1	0	0	0	0	4	5	1	0	0	0	279	0	0	0	0	1
PMT_1330	Q7V647	sp|Q7V647|ISPD_PROMM 2-C-methyl-D-erythritol 4-phosphate cytidylyltransferase OS=Prochlorococcus marinus (strain MIT 9313) OX=74547 GN=ispD PE=3 SV=1	0	0	0	0	0.0244135	0.0180822	0	0	0	0	1	0	0.301576	0.376417	1	0	1	0	1	1	1	8.4	23.735	0	22.844	1871400	2	1	1	1	1	0	0	0	0	1	1	0	0	0	0	225	0	0	0	0	1
PMT_1334	Q7V643	sp|Q7V643|CH601_PROMM 60 kDa chaperonin 1 OS=Prochlorococcus marinus (strain MIT 9313) OX=74547 GN=groL1 PE=3 SV=1	0	0	0	0	0	0.00240886	0	0	0	0	1	0	0	-2.46945	1	0	1	0	2	2	2	5.7	59.389	0	3.8894	342520	1	2	2	2	1	0	0	0	0	0	2	0	0	0	0	566	0	0	0	0	0
PMT_1366	Q7V615	tr|Q7V615|Q7V615_PROMM Chorismate mutase AroH OS=Prochlorococcus marinus (strain MIT 9313) OX=74547 GN=tyrA PE=4 SV=1	0	0	0	0.0840303	0.0311082	0.0447561	0	0	0	0	0.0263158	3.1324	0	3.16804	1	0	1	0	1	1	1	8.6	13.962	0	2.7456	2234100	3	1	1	1	1	0	0	0	1	1	1	0	0	0	0	128	0	0	0	0	1
PMT_1367	Q7V614	tr|Q7V614|Q7V614_PROMM Uncharacterized protein OS=Prochlorococcus marinus (strain MIT 9313) OX=74547 GN=PMT_1367 PE=4 SV=1	0	0	0.218272	0.285305	0.167874	0.186391	0.217749	0.182834	0.243691	0.184692	0.037037	4.79893	0	4.30246	0.0434783	4.47621	0.0228	4.5647	4	4	4	23	22.018	0	12.274	17449000	10	4	4	4	1	1	0	1	1	2	3	1	1	1	1	196	1	0	1	1	1
PMT_1377	Q7V606	sp|Q7V606|PNP_PROMM Polyribonucleotide nucleotidyltransferase OS=Prochlorococcus marinus (strain MIT 9313) OX=74547 GN=pnp PE=3 SV=1	0	0	0	0	0.0150001	0.0152604	0	0	0	0	1	0	0.260885	0.508206	1	0	1	0	3	3	3	6.5	78.163	0	16.792	4448700	3	3	3	3	1	0	0	0	0	3	3	0	0	0	0	723	0	0	0	0	1
PMT_1393	Q7V5Z0	tr|Q7V5Z0|Q7V5Z0_PROMM Uncharacterized protein OS=Prochlorococcus marinus (strain MIT 9313) OX=74547 GN=PMT_1393 PE=4 SV=1	0	0	0	0.0966785	0.0506042	0.0368785	0	0	0	0.0616061	0.168296	2.08857	0	2.45028	1	0	0.185143	1.78725	2	2	2	18.8	18.329	0	6.5525	3366400	3	2	2	2	1	0	0	0	1	2	2	0	0	0	1	170	0	0	0	0	2
PMT_1395	Q7V5Y9	tr|Q7V5Y9|Q7V5Y9_PROMM Bacterial DNA-binding protein OS=Prochlorococcus marinus (strain MIT 9313) OX=74547 GN=PMT_1395 PE=3 SV=1	0	0	0.111589	0	0.323493	0.197255	0	0.136148	0	0.15209	0.37216	1.63423	0	5.61859	0.126194	3.19732	0.130833	2.84713	4	4	4	37.4	9.8263	0	17.707	9554800	8	4	4	4	1	0	0	1	0	4	4	0	1	0	2	91	0	0	0	0	4
PMT_1413	Q7V5X2	tr|Q7V5X2|Q7V5X2_PROMM Chloroplast outer envelope membrane protein homolog OS=Prochlorococcus marinus (strain MIT 9313) OX=74547 GN=PMT_1413 PE=4 SV=1	0.0486959	0	0.270836	0.371881	0.176733	0.174005	0.326687	0.172355	0.336781	0.348591	0.030303	4.07271	0.00655422	3.21693	0.0689655	3.65323	0.037037	4.18325	12	12	12	23	82.96	0	181.92	71779000	48	12	12	12	1	1	0	7	9	11	12	8	3	5	9	762	0	0	4	4	12
PMT_1429	Q7TUS8	tr|Q7TUS8|Q7TUS8_PROMM 2Fe-2S Ferredoxin:Ferredoxin OS=Prochlorococcus marinus (strain MIT 9313) OX=74547 GN=petF PE=4 SV=1	17.9979	16.0717	16.4557	24.242	25.1307	30.2862	16.8329	21.8773	11.5334	17.5685	0.627907	0.231873	0.129882	0.697882	0.772152	0.174183	0.75763	-0.256769	5	5	5	50.5	10.652	0	314.28	1279500000	83	5	5	5	1	3	4	5	5	5	5	4	3	4	4	99	4	5	9	6	15
PMT_1449	Q7TUS4	sp|Q7TUS4|CH602_PROMM 60 kDa chaperonin 2 OS=Prochlorococcus marinus (strain MIT 9313) OX=74547 GN=groL2 PE=3 SV=1	2.66708	1.45999	0	0	0.0525859	0.0394973	0	0	0.166702	0.0725676	0	-6.79504	0	-5.43625	0.181333	-8.39849	0.0285	-4.1652	11	11	11	27.4	57.396	0	73.673	17060000	27	11	11	11	1	3	2	1	1	7	8	0	0	3	3	544	7	3	1	1	5
PMT_1450	Q7TUS3	sp|Q7TUS3|CH10_PROMM 10 kDa chaperonin OS=Prochlorococcus marinus (strain MIT 9313) OX=74547 GN=groS PE=3 SV=1	0	0	0.0831287	0.105673	0.133109	0.257498	0	0	0	0	0.03125	3.53251	0	4.51458	1	0	1	0	5	5	5	68	10.889	0	42.276	9118500	9	5	5	5	1	0	0	1	1	4	5	0	0	0	0	103	0	0	0	0	3
PMT_1451	Q7V5U2	sp|Q7V5U2|ATPB_PROMM ATP synthase subunit beta OS=Prochlorococcus marinus (strain MIT 9313) OX=74547 GN=atpD PE=3 SV=1	1.93328	1.52976	0.0222606	0.0246942	0.00991881	0.0138944	0.102318	0.0401392	0	0.0792413	0	-6.1967	0	-7.19466	0.0714286	-4.74603	0.024	-6.43874	4	4	4	11.3	52.136	0	22.402	8490800	11	4	4	4	1	2	2	1	1	2	3	2	1	0	2	488	5	4	0	0	0
PMT_1493	Q7V5Q5	tr|Q7V5Q5|Q7V5Q5_PROMM Putative diaminopelargonic acid synthase OS=Prochlorococcus marinus (strain MIT 9313) OX=74547 GN=BioA PE=3 SV=1	0	0	0	0	0.00490903	0.00416173	0	0	0	0	1	0	0.0709474	-1.0744	1	0	1	0	1	1	1	3.8	47.879	0	12.171	797610	2	1	1	1	1	0	0	0	0	1	1	0	0	0	0	442	0	0	0	0	1
PMT_1505	Q7V5P3	sp|Q7V5P3|RPOC2_PROMM DNA-directed RNA polymerase subunit beta OS=Prochlorococcus marinus (strain MIT 9313) OX=74547 GN=rpoC2 PE=3 SV=1	0	0	0	0.0398006	0.0229458	0.0148343	0.0123201	0	0.032434	0.0189093	0.384615	1.10577	0.159475	1.2252	0.865854	-0.181252	0.231742	1.64992	3	3	3	3.7	149.54	0	10.101	11772000	2	3	3	3	1	0	0	0	2	3	2	1	0	1	1	1374	0	0	0	0	1
PMT_1511	Q7V5N8	sp|Q7V5N8|RPIA_PROMM Ribose-5-phosphate isomerase A OS=Prochlorococcus marinus (strain MIT 9313) OX=74547 GN=rpiA PE=3 SV=1	6.04845	7.10713	8.83288	10.5147	0.892953	0.497249	9.61246	13.47	2.02023	0	0.384457	0.555695	0	-3.29857	0.336267	0.795373	0.0646316	-5.69629	3	3	3	16	24.978	0	9.9981	189680000	4	3	3	3	1	1	1	1	1	3	2	1	1	1	0	238	0	0	0	0	2
PMT_1513	Q7V5N7	tr|Q7V5N7|Q7V5N7_PROMM Uncharacterized protein OS=Prochlorococcus marinus (strain MIT 9313) OX=74547 GN=PMT_1513 PE=4 SV=1	0	0	0	0.0797047	0.0295751	0.0259483	0.208642	0	0.22627	0.112578	0.504847	0.694796	0.227654	0.738506	0.686737	0.784088	0.0322581	3.26491	1	1	1	3.9	35.922	0	46.347	5798900	3	1	1	1	1	0	0	0	1	1	1	1	0	1	1	330	0	0	0	0	1
PMT_1514	Q7TUR5	tr|Q7TUR5|Q7TUR5_PROMM Possible Neuromedin U OS=Prochlorococcus marinus (strain MIT 9313) OX=74547 GN=PMT_1514 PE=4 SV=1	0	0	0	0.0860088	0.0320278	0.0451653	0	0	0	0.0311552	0.1685	1.90927	0	1.9362	1	0	0.417739	0.906091	3	3	3	12.3	36	0	31.379	6090400	4	3	3	3	1	0	0	0	1	2	3	0	0	0	1	333	0	0	0	0	1
PMT_1515	Q7V5N6	tr|Q7V5N6|Q7V5N6_PROMM Sulfatase OS=Prochlorococcus marinus (strain MIT 9313) OX=74547 GN=PMT_1515 PE=4 SV=1	0.291007	0.166562	0.0294403	0.149692	0.288554	0.193573	0.0890927	0	0.173827	0.116778	0.197517	-1.72963	0.744743	0.102303	0.121333	-2.72284	0.540493	-0.627847	17	17	17	25.7	87.435	0	133.18	79663000	44	17	17	17	1	2	1	2	8	16	16	4	0	4	7	786	0	0	0	2	19
PMT_1517	Q7V5N4	tr|Q7V5N4|Q7V5N4_PROMM Possible ABC transporter. solute binding protein OS=Prochlorococcus marinus (strain MIT 9313) OX=74547 GN=PMT_1517 PE=4 SV=1	3.09691	3.07555	2.9592	3.33564	5.67189	6.02972	2.81272	2.22874	8.57074	4.07912	0.918066	0.0257473	0.0393077	0.922124	0.597189	-0.301737	0.36097	0.938003	16	16	16	71.9	31.284	0	323.31	807490000	133	16	16	16	1	4	3	10	11	15	16	7	7	8	10	302	4	3	9	11	33
PMT_1521	Q7V5N1	tr|Q7V5N1|Q7V5N1_PROMM Uncharacterized protein OS=Prochlorococcus marinus (strain MIT 9313) OX=74547 GN=PMT_1521 PE=4 SV=1	0.803443	0.670812	1.00423	1.18412	3.02261	2.58719	1.12572	0.871544	1.86712	1.14715	0.382145	0.570832	0	1.92947	0.5	0.432125	0.228063	0.995311	33	32	32	64.5	56.266	0	323.31	610650000	156	33	32	32	1	4	4	13	12	32	31	11	7	10	13	507	2	2	10	9	49
PMT_1522	Q7V5N0	tr|Q7V5N0|Q7V5N0_PROMM Uncharacterized protein OS=Prochlorococcus marinus (strain MIT 9313) OX=74547 GN=PMT_1522 PE=4 SV=1	0.403567	0.470878	1.35177	1.13394	3.47464	3.28885	1.55369	0.8758	2.70557	1.2639	0.0735238	1.50595	0	2.95507	0.104	1.42003	0.0277778	2.08476	42	42	41	70.6	57.783	0	323.31	766220000	218	42	42	41	1	3	2	19	15	40	41	14	10	14	16	523	2	1	16	10	70
PMT_1523	Q7V5M9	tr|Q7V5M9|Q7V5M9_PROMM Uncharacterized protein OS=Prochlorococcus marinus (strain MIT 9313) OX=74547 GN=PMT_1523 PE=4 SV=1	3.65651	3.94097	1.33684	1.4718	0.645248	0.427261	0.903678	0	0.944529	0.600757	0.0641951	-1.4363	0	-2.85395	0.12225	-5.48308	0.0344828	-2.33325	7	7	7	62.4	17.056	0	86.419	46961000	36	7	7	7	1	4	4	5	6	6	7	5	0	3	3	157	3	4	3	6	6
PMT_1526	Q7V5M6	tr|Q7V5M6|Q7V5M6_PROMM Transcription termination/antitermination protein NusA OS=Prochlorococcus marinus (strain MIT 9313) OX=74547 GN=nusA PE=3 SV=1	0.136073	0	0	0	0.028038	0.0179388	0	0	0	0	0.315515	-1.68664	0.319463	-0.799828	0.114947	-3.14279	0.188509	-2.30792	3	3	3	7.9	54.286	0	18.664	4459100	5	3	3	3	1	1	0	0	0	2	2	0	0	0	0	482	1	0	0	0	3
PMT_1536	Q7V5L7	tr|Q7V5L7|Q7V5L7_PROMM Conserved hypothetical OS=Prochlorococcus marinus (strain MIT 9313) OX=74547 GN=PMT_1536 PE=4 SV=1	1.88879	1.54867	0	0	0	0	0	0	0	0	0	-8.58568	0	-8.57004	0	-8.34668	0	-8.61824	1	1	1	9.7	13.116	0	4.3338	1106600	1	1	1	1	1	1	1	0	0	0	0	0	0	0	0	124	1	0	0	0	0
PMT_1551	Q7V5K3	tr|Q7V5K3|Q7V5K3_PROMM Putative thioredoxin reductase OS=Prochlorococcus marinus (strain MIT 9313) OX=74547 GN=PMT_1551 PE=4 SV=1	0	0	0	0	0.215516	0.151851	0	0	0	0	1	0	0	4.90697	1	0	1	0	7	7	7	31.5	34.052	0	128.12	22656000	11	7	7	7	1	0	0	0	0	6	7	0	0	0	0	317	0	0	0	0	5
PMT_1569	Q7TUQ8	tr|Q7TUQ8|Q7TUQ8_PROMM Acid phosphatase OS=Prochlorococcus marinus (strain MIT 9313) OX=74547 GN=phoN PE=3 SV=1	0	0	0	0	0.0410779	0.0348331	0	0	0	0.0416264	1	0	0	1.97914	1	0	0.577789	0.797092	2	2	2	7.6	31.304	0	39.596	4579800	4	2	2	2	1	0	0	0	0	2	2	0	0	0	1	289	0	0	0	0	2
PMT_1600	Q7V5G0	tr|Q7V5G0|Q7V5G0_PROMM Uncharacterized protein OS=Prochlorococcus marinus (strain MIT 9313) OX=74547 GN=PMT_1600 PE=4 SV=1	0.389048	0.419481	1.01184	0.659573	0.85887	0.660467	0.76524	1.11623	1.45616	1.10119	0.191439	1.01595	0.0667611	0.898687	0.151644	1.19396	0.0294118	1.64827	9	9	9	41.8	25.71	0	136.45	87782000	55	9	9	9	1	2	1	6	4	9	9	5	4	5	6	237	2	0	6	5	11
PMT_1612	Q7V5F0	tr|Q7V5F0|Q7V5F0_PROMM Conserved hypothetical OS=Prochlorococcus marinus (strain MIT 9313) OX=74547 GN=PMT_1612 PE=4 SV=1	0	0	0	0	0.0275261	0.0354799	0	0	0	0.0634699	1	0	0.00611236	1.651	1	0	0.810729	0.423164	2	2	2	19.3	14.853	0	18.353	1931200	4	2	2	2	1	0	0	0	0	2	2	0	0	0	1	135	0	0	0	0	1
PMT_1619	Q7TUQ6	tr|Q7TUQ6|Q7TUQ6_PROMM Possible Protein phosphatase 2C OS=Prochlorococcus marinus (strain MIT 9313) OX=74547 GN=PMT_1619 PE=4 SV=1	0.941188	0	0.554247	1.19571	0.300543	0.537254	1.33375	0.594445	0.663129	2.4616	0.253806	3.02437	0.209677	2.00579	0.232	3.15369	0.178462	3.67461	9	9	9	43.8	25.307	0	226.09	65088000	45	9	9	9	1	2	1	4	4	7	8	7	2	3	7	235	1	1	4	5	7
PMT_1636	Q7V5C8	tr|Q7V5C8|Q7V5C8_PROMM Possible serine protease OS=Prochlorococcus marinus (strain MIT 9313) OX=74547 GN=PMT_1636 PE=4 SV=1	2.23932	2.42599	0.66787	1.12121	0.986745	0.963149	1.15637	0.743081	4.48065	1.22869	0.0754043	-1.42947	0.00618182	-1.25753	0.106537	-1.33022	0.993888	0.00959611	16	16	16	57.2	40.509	0	303.94	196790000	69	16	16	16	1	10	7	8	8	16	13	8	7	11	10	395	2	3	4	4	17
PMT_1665	Q7V5A7	tr|Q7V5A7|Q7V5A7_PROMM Photosystem II CP47 reaction center protein OS=Prochlorococcus marinus (strain MIT 9313) OX=74547 GN=psbB PE=3 SV=1	0.410655	0	0	0	0	0	0	0	0	0	0.257967	-2.85057	0.0600367	-3.19862	0.341548	-2.39983	0.590338	-1.31342	1	1	1	2.5	56.163	0	3.1534	630340	3	1	1	1	1	1	1	0	0	0	0	0	0	0	0	510	2	1	0	0	0
PMT_1670	Q7V5A2	sp|Q7V5A2|METK_PROMM S-adenosylmethionine synthase OS=Prochlorococcus marinus (strain MIT 9313) OX=74547 GN=metK PE=3 SV=1	0.191693	0	0.288264	0.218882	1.84415	1.6989	0.339696	0.355185	0.212945	0.226638	0.155538	3.15669	0	5.97362	0.134364	3.62432	0.192678	2.96335	15	15	15	23.6	44.971	0	323.31	306480000	57	15	15	15	1	2	0	4	3	15	14	4	3	3	4	419	2	0	3	1	21
PMT_1703	Q7V571	tr|Q7V571|Q7V571_PROMM Putative ribonuclease D OS=Prochlorococcus marinus (strain MIT 9313) OX=74547 GN=rnd PE=4 SV=1	0	0	0	0	0.0198701	0.0208625	0	0	0	0	1	0	0.133333	1.23629	1	0	1	0	1	1	1	4.7	24.02	0	3.4067	1779100	2	1	1	1	1	0	0	0	0	1	1	0	0	0	0	214	0	0	0	0	1
PMT_1719	Q7V555	tr|Q7V555|Q7V555_PROMM Molybdopterin biosynthesis protein OS=Prochlorococcus marinus (strain MIT 9313) OX=74547 GN=moeB PE=4 SV=1	0	0	0.139008	0.225305	0.0298543	0.0227017	0	0.0722102	0	0.0451529	0.0268235	4.29098	0.0064	1.5259	0.132364	2.176	0.392239	1.18347	1	1	1	4.4	44.182	0.0056497	2.4071	7262000	3	1	1	1	1	0	0	1	1	1	1	0	1	0	1	409	0	0	0	1	1
PMT_1764	Q7V516	tr|Q7V516|Q7V516_PROMM Uncharacterized protein OS=Prochlorococcus marinus (strain MIT 9313) OX=74547 GN=PMT_1764 PE=4 SV=1	0	0	0	0	0.0109368	0.0172931	0	0	0	0	1	0	0.988587	0.00292683	1	0	1	0	2	2	2	7.5	32.725	0	3.7444	1780500	2	2	2	2	1	0	0	0	0	1	2	0	0	0	0	295	0	0	0	0	0
PMT_1782	Q7V500	sp|Q7V500|EFTU_PROMM Elongation factor Tu OS=Prochlorococcus marinus (strain MIT 9313) OX=74547 GN=tuf PE=3 SV=1	0.645542	0.43376	0	0	0.18544	0.0892587	0	0	0	0.0123253	0	-6.24712	0.00647619	-2.04019	0.136	-6.23238	0	-6.1857	8	8	8	25.3	43.635	0	47.52	21613000	14	8	8	8	1	1	1	0	0	7	7	0	0	0	1	399	1	0	0	0	7
PMT_1787	Q7V4Z6	tr|Q7V4Z6|Q7V4Z6_PROMM Uncharacterized protein OS=Prochlorococcus marinus (strain MIT 9313) OX=74547 GN=PMT_1787 PE=4 SV=1	0	0	0	0	0.0238629	0.0223546	0	0	0	0	1	0	0.00625287	1.50295	1	0	1	0	1	1	1	7.7	21.244	0	10.409	1805200	2	1	1	1	1	0	0	0	0	1	1	0	0	0	0	194	0	0	0	0	1
PMT_1791	Q7V4Z3	sp|Q7V4Z3|DAPAT_PROMM LL-diaminopimelate aminotransferase OS=Prochlorococcus marinus (strain MIT 9313) OX=74547 GN=dapL PE=3 SV=2	0	0	0.0586904	0.0946504	0.448777	0.348999	0.0871416	0.0426771	0.0827805	0.0839509	0.0198261	3.89564	0	6.30431	0.047619	3.60619	0.0456	4.05719	14	14	14	38	44.798	0	203.4	66368000	32	14	14	14	1	0	0	3	4	13	13	2	1	1	4	408	0	0	1	1	14
PMT_1800	Q7V4Y4	tr|Q7V4Y4|Q7V4Y4_PROMM Photosystem II manganese-stabilizing protein OS=Prochlorococcus marinus (strain MIT 9313) OX=74547 GN=psbO PE=4 SV=1	0	0	0	0	0.00749097	0.00481445	0	0	0	0	1	0	0.0594909	-1.03949	1	0	1	0	1	1	1	3.2	29.192	0	2.8647	660590	2	1	1	1	1	0	0	0	0	1	1	0	0	0	0	279	0	0	0	0	1
PMT_1804	Q7V4Y0	tr|Q7V4Y0|Q7V4Y0_PROMM Uncharacterized protein OS=Prochlorococcus marinus (strain MIT 9313) OX=74547 GN=PMT_1804 PE=4 SV=1	0	0	0	0	0.0374344	0.0258662	0	0	0	0	1	0	0	2.29425	1	0	1	0	1	1	1	12.1	7.4535	0	3.0482	810870	1	1	1	1	1	0	0	0	0	1	1	0	0	0	0	66	0	0	0	0	0
PMT_1836	Q7V4V3	tr|Q7V4V3|Q7V4V3_PROMM Sec-independent protein translocase protein TatA OS=Prochlorococcus marinus (strain MIT 9313) OX=74547 GN=tatA PE=3 SV=1	0.333486	0	0.388344	0.371239	0.0552933	0.0229515	0.298576	0	0	0.142024	0.178571	3.32468	0.905239	-0.0892448	0.958361	-0.14087	0.905011	-0.345866	1	1	1	7.7	9.8291	0	3.4079	3069800	7	1	1	1	1	1	0	1	1	1	1	1	1	0	1	91	0	0	1	1	1
PMT_1841	Q7V4U8	tr|Q7V4U8|Q7V4U8_PROMM Uncharacterized protein OS=Prochlorococcus marinus (strain MIT 9313) OX=74547 GN=PMT_1841 PE=4 SV=1	0	0	0	0	0.00611681	0.00611537	0	0	0	0	1	0	0.258708	-0.669596	1	0	1	0	1	1	1	1.3	114.13	0.0054645	2.1581	2549100	1	1	1	1	1	0	0	0	0	1	1	0	0	0	0	1027	0	0	0	0	0
PMT_1847	Q7V4U3	sp|Q7V4U3|GLYA_PROMM Serine hydroxymethyltransferase OS=Prochlorococcus marinus (strain MIT 9313) OX=74547 GN=glyA PE=3 SV=1	0	0	0	0	0.015711	0.0150203	0	0	0	0	1	0	0	2.1295	1	0	1	0	2	2	2	6.5	46.383	0	12.277	2660800	3	2	2	2	1	0	0	0	0	2	2	0	0	0	0	429	0	0	0	0	1
PMT_1874	Q7V4S1	tr|Q7V4S1|Q7V4S1_PROMM Conserved hypothetical OS=Prochlorococcus marinus (strain MIT 9313) OX=74547 GN=PMT_1874 PE=4 SV=1	5.35364	7.24272	0.400416	0.945733	0.431843	0.496363	1.04721	0.546556	3.94445	0.790435	0.0344828	-3.33899	0	-3.7495	0.0416667	-3.04103	0.185358	-1.81825	11	11	11	58	25.744	0	82.672	69978000	46	11	11	11	1	6	7	4	6	9	11	6	3	8	6	238	5	7	2	3	5
PMT_1881	Q7V4R5	tr|Q7V4R5|Q7V4R5_PROMM Enoyl-[acyl-carrier-protein] reductase [NADH] OS=Prochlorococcus marinus (strain MIT 9313) OX=74547 GN=fabI PE=3 SV=1	0	0	0	0	0.032759	0.0199884	0	0	0	0	1	0	0	2.04611	1	0	1	0	2	2	2	8.8	27.471	0	6.8327	2622600	3	2	2	2	1	0	0	0	0	2	2	0	0	0	0	260	0	0	0	0	1
PMT_1942	Q7V4K9	tr|Q7V4K9|Q7V4K9_PROMM Uncharacterized protein OS=Prochlorococcus marinus (strain MIT 9313) OX=74547 GN=PMT_1942 PE=4 SV=1	0	0	0	0	0.0172938	0.00990418	0	0	0	0	1	0	0.342044	0.590806	1	0	1	0	1	1	1	3.7	33.445	0	5.6513	1538300	1	1	1	1	1	0	0	0	0	1	1	0	0	0	0	298	0	0	0	0	0
PMT_1957	Q7V4J4	tr|Q7V4J4|Q7V4J4_PROMM Transketolase OS=Prochlorococcus marinus (strain MIT 9313) OX=74547 GN=cbbT PE=3 SV=1	0	0	0	0	0.0955995	0.0690495	0.0180231	0	0	0	1	0	0	3.57705	0.483938	0.7849	1	0	8	8	8	19.9	72.362	0	134.87	21602000	17	8	8	8	1	0	0	0	0	8	8	1	0	0	0	669	0	0	0	0	9
PMT_1978	Q7V4H3	tr|Q7V4H3|Q7V4H3_PROMM Cysteine synthase OS=Prochlorococcus marinus (strain MIT 9313) OX=74547 GN=cysK2 PE=3 SV=1	0	0	0	0	0.0367897	0.0292273	0	0	0	0	1	0	0	2.3249	1	0	1	0	3	3	3	14.9	33.724	0	15.083	4195800	4	3	3	3	1	0	0	0	0	3	3	0	0	0	0	322	0	0	0	0	1
PMT_1979	Q7V4H2	tr|Q7V4H2|Q7V4H2_PROMM Possible porin OS=Prochlorococcus marinus (strain MIT 9313) OX=74547 GN=som PE=3 SV=1	12.3364	13.3071	21.4713	13.5952	6.75453	6.25074	18.0617	19.3494	23.2113	32.1557	0.433735	0.415193	0.0400784	-0.979548	0.460317	0.545047	0.1656	1.09239	26	26	18	40.7	62.195	0	323.31	2470300000	246	NaN	NaN	NaN	4	9	5	19	19	23	20	17	16	11	18	580	12	8	32	30	33
PMT_1986	Q7V4G6	sp|Q7V4G6|Y1986_PROMM UPF0367 protein PMT_1986 OS=Prochlorococcus marinus (strain MIT 9313) OX=74547 GN=PMT_1986 PE=3 SV=1	0	0	0.153707	0.442914	0.428085	0.467076	0.259253	0.221642	0	0.166987	0.0384615	4.00658	0	4.78376	0.125	3.88428	0.7614	0.722686	4	4	4	25	11.075	0	148.94	20014000	10	4	4	4	1	0	0	1	2	4	4	1	1	0	2	100	0	0	0	1	3
PMT_2068	Q7V495	tr|Q7V495|Q7V495_PROMM Uncharacterized protein OS=Prochlorococcus marinus (strain MIT 9313) OX=74547 GN=PMT_2068 PE=4 SV=1	0	0	0.076049	0	0.0956061	0.0628681	0	0	0	0.123745	0.379042	1.3005	0	3.06737	1	0	0.642154	1.10214	3	3	3	19.2	24.919	0	123.67	8369300	7	3	3	3	1	0	0	1	0	3	3	0	0	0	2	245	0	0	1	0	3
PMT_2069	Q7V494	tr|Q7V494|Q7V494_PROMM Aminotransferase OS=Prochlorococcus marinus (strain MIT 9313) OX=74547 GN=hisC PE=3 SV=1	0	0	0	0	0.0104383	0.00780437	0	0	0	0	1	0	0.237937	0.482608	1	0	1	0	2	2	2	7.1	41.125	0	5.5576	1354700	2	2	2	2	1	0	0	0	0	1	2	0	0	0	0	379	0	0	0	0	1
PMT_2102	Q7V465	tr|Q7V465|Q7V465_PROMM Uncharacterized protein OS=Prochlorococcus marinus (strain MIT 9313) OX=74547 GN=PMT_2102 PE=4 SV=1	0	0	0.130589	0.185325	0.210662	0.264295	0.108118	0.085877	0	0.17169	0.0228	4.13217	0	4.73316	0.0588235	3.44109	0.386471	1.88266	8	8	8	48.2	26.486	0	97.159	26897000	23	8	8	8	1	0	0	2	2	5	8	2	1	0	2	247	0	0	1	2	5
PMT_2138	Q7V433	tr|Q7V433|Q7V433_PROMM Uncharacterized protein OS=Prochlorococcus marinus (strain MIT 9313) OX=74547 GN=PMT_2138 PE=4 SV=1	0	0	0	0.027789	0.032006	0.0234331	0	0	0	0.0232771	0.165061	1.54538	0.00632558	2.05782	1	0	0.16898	1.50323	3	3	3	7.8	72.355	0	29.006	7790500	3	3	3	3	1	0	0	0	1	2	3	0	0	0	1	665	0	0	0	0	1
PMT_2147	Q7V426	tr|Q7V426|Q7V426_PROMM Uncharacterized protein OS=Prochlorococcus marinus (strain MIT 9313) OX=74547 GN=PMT_2147 PE=4 SV=1	0	0	0	0	0.0123514	0.0115476	0	0	0	0	1	0	0.465941	-0.299843	1	0	1	0	1	1	1	9.8	28.534	0	13.513	1270000	1	1	1	1	1	0	0	0	0	1	1	0	0	0	0	264	0	0	0	0	0
PMT_2148	Q7V425	sp|Q7V425|NDK_PROMM Nucleoside diphosphate kinase OS=Prochlorococcus marinus (strain MIT 9313) OX=74547 GN=ndk PE=3 SV=1	0	0	0.0769144	0.0568902	0.581925	0.537425	0.196596	0	0	0	0.019	3.30886	0	6.38852	0.148348	2.83899	1	0	9	9	9	50	16.632	0	74.899	34822000	19	9	9	9	1	0	0	1	1	8	9	1	0	0	0	152	0	0	0	0	10
PMT_2157	Q7V419	sp|Q7V419|SYA_PROMM Alanine--tRNA ligase OS=Prochlorococcus marinus (strain MIT 9313) OX=74547 GN=alaS PE=3 SV=1	0.228925	0.238628	0.0468036	0.0218944	0	0.00143317	0.469708	0.042631	0.0429483	0.013189	0.0333333	-2.86816	0	-7.15663	0.601111	-0.723949	0.0384615	-3.29578	2	2	2	1.9	96.491	0.0054945	2.1616	6849000	2	2	2	2	1	1	2	1	1	0	1	1	1	1	1	892	0	1	0	0	0
PMT_2161	Q7V416	tr|Q7V416|Q7V416_PROMM Possible Tripartite transporter component (TRAP-T family). substrate binding protein OS=Prochlorococcus marinus (strain MIT 9313) OX=74547 GN=PMT_2161 PE=3 SV=1	0	0	0	0	0.0995528	0.105192	0	0	0	0	1	0	0	3.87409	1	0	1	0	7	7	7	28.3	40.706	0	44.065	15640000	9	7	7	7	1	0	0	0	0	6	6	0	0	0	0	374	0	0	0	0	4
PMT_2170	Q7TUJ2	sp|Q7TUJ2|GCSH_PROMM Glycine cleavage system H protein OS=Prochlorococcus marinus (strain MIT 9313) OX=74547 GN=gcvH PE=3 SV=1	0	0	0	0	0.145543	0.144412	0	0	0	0	1	0	0	4.07027	1	0	1	0	2	2	2	18.9	14.395	0	20.51	7759200	5	2	2	2	1	0	0	0	0	2	2	0	0	0	0	132	0	0	0	0	2
PMT_2177	Q7TUJ1	sp|Q7TUJ1|MNMG_PROMM tRNA uridine 5-carboxymethylaminomethyl modification enzyme MnmG OS=Prochlorococcus marinus (strain MIT 9313) OX=74547 GN=mnmG PE=3 SV=1	0	0	0	0.0283705	0.0241148	0.0249189	0	0	0	0.0629809	0.304985	1.34746	0	2.18765	1	0	0.193836	1.99564	2	2	2	6.6	71.499	0	2.6196	7567200	1	2	2	2	1	0	0	0	1	2	2	0	0	0	2	653	0	0	0	0	1
PMT_2203	Q7V3Y3	tr|Q7V3Y3|Q7V3Y3_PROMM ABC transporter. substrate binding protein. possibly Mn OS=Prochlorococcus marinus (strain MIT 9313) OX=74547 GN=PMT_2203 PE=3 SV=1	0	0	0.0543418	0.0539197	0.0500276	0.0436919	0	0	0.117311	0.0884884	0.0357143	2.9849	0	2.7735	1	0	0.038	3.89734	4	4	4	18.7	34.297	0	19.267	7441300	8	4	4	4	1	0	0	1	1	2	4	0	0	1	2	326	0	0	0	1	2
PMT_2204	Q7V3Y2	tr|Q7V3Y2|Q7V3Y2_PROMM Uncharacterized protein OS=Prochlorococcus marinus (strain MIT 9313) OX=74547 GN=PMT_2204 PE=4 SV=1	0	0	0	0	0.00695359	0.010034	0	0	0.185673	0.109379	1	0	0.66377	0.135736	1	0	0.0350769	4.22835	2	2	2	6.2	40.672	0	5.3859	2430500	4	2	2	2	1	0	0	0	0	1	1	0	0	1	2	369	0	0	0	0	0
PMT_2229	Q7V3V9	tr|Q7V3V9|Q7V3V9_PROMM Putative urea ABC transporter. substrate binding protein OS=Prochlorococcus marinus (strain MIT 9313) OX=74547 GN=urtA PE=4 SV=1	0	0	0.221562	0.290711	0.664644	0.619661	0.470142	0	0.0866898	0.52481	0.0414545	4.92625	0	6.26463	0.161778	3.07157	0.0207273	4.67546	17	17	17	56.6	47.028	0	323.31	121270000	54	17	17	17	1	0	0	5	4	16	17	4	0	1	7	431	0	0	1	1	21
PMT_2255	Q7V3T5	sp|Q7V3T5|DNAK2_PROMM Chaperone protein dnaK2 OS=Prochlorococcus marinus (strain MIT 9313) OX=74547 GN=dnaK2 PE=3 SV=1	0.421566	0.170805	0	0	0.00270971	0	0	0	0	0	0.0207273	-4.75896	0	-6.27677	0.0666667	-4.94146	0.0506667	-5.05324	1	1	1	2.7	67.762	0	10.237	1296500	3	1	1	1	1	1	1	0	0	1	0	0	0	0	0	634	3	0	0	0	0
PMT_2350	B9ERH2	tr|B9ERH2|B9ERH2_PROMM Uncharacterized protein OS=Prochlorococcus marinus (strain MIT 9313) OX=74547 GN=PMT_2350 PE=4 SV=1	0.623239	1.26295	0	0	0	0	0	0	0	0	0.0350769	-6.51726	0	-6.89939	0.1	-6.64409	0	-6.65958	1	1	1	18.8	7.1362	0.005618	2.3277	289120	2	1	1	1	1	1	1	0	0	0	0	0	0	0	0	64	1	1	0	0	0
PMT_2720	B9ESA3	tr|B9ESA3|B9ESA3_PROMM Uncharacterized protein OS=Prochlorococcus marinus (strain MIT 9313) OX=74547 GN=PMT_2720 PE=4 SV=1	3.97328	5.24476	15.128	4.5653	1.91	0.40362	4.04583	6.26776	0.520745	0.638151	0.373778	0.864326	0.00584946	-2.37828	0.820444	0.14159	0.0268235	-2.98529	1	1	1	22.4	7.7081	0.0055866	2.2939	57024000	7	1	1	1	1	1	1	1	1	1	1	1	1	1	1	67	1	0	2	1	0
[truncated: 21 more columns]
