# Supplementary material for: Pili allow dominant marine cyanobacteria to avoid sinking and evade predation
Source: Nat Commun. 2021 Mar 25;12:1857. doi: 10.1038/s41467-021-22152-w (PMC7994388; doi:10.1038/s41467-021-22152-w)
Supplement: Supplementary file 16 — Source Data [file 41467_2021_22152_MOESM16_ESM.xlsx]

## Sheet: Fig 3
Source Data for Fig 3 (TARA metagenomic and metatranscriptomic data)
						Prochlorococcus		Synechococcus
Depth	Filter size	Biome	Region	Province	TARA station	Metagenome	Metatranscriptome	Metagenome	Metatranscriptome
DCM	0.22-1.6µm	Westerlies	NAO	NAST-E	TARA_004_DCM_0.22-1.6	6.11001e-06		7.93623e-07
SRF	0.22-1.6µm	Westerlies	NAO	NAST-E	TARA_004_SRF_0.22-1.6	1.32763e-05		2.22176e-06
DCM	0.22-1.6µm	Westerlies	MS	MEDI	TARA_007_DCM_0.22-1.6	4.0282e-06		1.65848e-06
SRF	0.22-1.6µm	Westerlies	MS	MEDI	TARA_007_SRF_0.22-1.6	5.56922e-07		2.17027e-06
DCM	0.22-1.6µm	Westerlies	MS	MEDI	TARA_009_DCM_0.22-1.6	1.93599e-06		3.4317e-07
SRF	0.22-1.6µm	Westerlies	MS	MEDI	TARA_009_SRF_0.22-1.6	7.38245e-07		2.72447e-06
SRF	0.22-1.6µm	Westerlies	MS	MEDI	TARA_011_SRF_0.22-1.6		3.9546e-06		0.000249276
SRF	0.22-1.6µm	Westerlies	MS	MEDI	TARA_015_SRF_0.22-1.6		4.24799e-06		0.000253416
SRF	0.22-1.6µm	Westerlies	MS	MEDI	TARA_016_SRF_0.22-1.6		2.41306e-06		6.40691e-05
DCM	0.22-1.6µm	Westerlies	MS	MEDI	TARA_018_DCM_0.22-1.6	8.34697e-06		2.45634e-06
SRF	0.22-1.6µm	Westerlies	MS	MEDI	TARA_018_SRF_0.22-1.6	8.03489e-06		1.71041e-06
SRF	0.22-1.6µm	Westerlies	MS	MEDI	TARA_018_SRF_0.22-1.6		5.67885e-06		0.000549749
SRF	0.22-1.6µm	Westerlies	MS	MEDI	TARA_019_SRF_0.22-1.6		7.71008e-06		8.67636e-06
DCM	0.22-1.6µm	Westerlies	MS	MEDI	TARA_022_DCM_0.22-1.6		2.31017e-06		0.000259612
DCM	0.22-1.6µm	Westerlies	MS	MEDI	TARA_023_DCM_0.22-1.6	3.15648e-06		2.48851e-06
SRF	0.22-1.6µm	Westerlies	MS	MEDI	TARA_023_SRF_0.22-1.6	5.77397e-07		1.75779e-06
DCM	0.22-1.6µm	Westerlies	MS	MEDI	TARA_025_DCM_0.22-1.6	7.57315e-06		1.41028e-06
DCM	0.22-1.6µm	Westerlies	MS	MEDI	TARA_025_DCM_0.22-1.6		2.17267e-05		4.34668e-05
SRF	0.22-1.6µm	Westerlies	MS	MEDI	TARA_025_SRF_0.22-1.6	2.12989e-06		8.20978e-06
DCM	0.22-1.6µm	Westerlies	MS	MEDI	TARA_030_DCM_0.22-1.6	2.45294e-06		2.04255e-06
SRF	0.22-1.6µm	Westerlies	MS	MEDI	TARA_030_SRF_0.22-1.6	3.15154e-07		3.11395e-07
SRF	0.22-1.6µm	Coastal	RS	REDS	TARA_031_SRF_0.22-1.6	4.54235e-05		1.70397e-06
SRF	0.22-1.6µm	Coastal	RS	REDS	TARA_031_SRF_0.22-1.6		4.33685e-05		4.29669e-06
DCM	0.22-1.6µm	Coastal	RS	REDS	TARA_032_DCM_0.22-1.6	3.98388e-06		1.65698e-07
SRF	0.22-1.6µm	Coastal	RS	REDS	TARA_032_SRF_0.22-1.6	3.71612e-05		1.33585e-06
SRF	0.22-1.6µm	Coastal	RS	REDS	TARA_032_SRF_0.22-1.6		2.67544e-05		8.09442e-07
SRF	0.22-1.6µm	Coastal	RS	REDS	TARA_033_SRF_0.22-1.6	1.39631e-05		2.34406e-06
SRF	0.22-1.6µm	Coastal	RS	REDS	TARA_033_SRF_0.22-1.6		5.37445e-06		2.04326e-06
DCM	0.22-1.6µm	Coastal	RS	REDS	TARA_034_DCM_0.22-1.6	5.75577e-07		2.46646e-08
SRF	0.22-1.6µm	Coastal	RS	REDS	TARA_034_SRF_0.22-1.6	6.63392e-06		1.29552e-06
DCM	0.22-1.6µm	Coastal	IO	ARAB	TARA_036_DCM_0.22-1.6	8.32281e-07		2.13182e-06
SRF	0.22-1.6µm	Coastal	IO	ARAB	TARA_036_SRF_0.22-1.6	9.72515e-07		1.79966e-06
MES	0.22-1.6µm	Coastal	IO	ARAB	TARA_037_MES_0.22-1.6	0		0
MES	0.22-1.6µm	Coastal	IO	ARAB	TARA_037_MES_0.22-1.6		0		1.1719e-06
DCM	0.22-1.6µm	Trades	IO	MONS	TARA_038_DCM_0.22-1.6	1.14619e-05		6.10201e-06
MES	0.22-1.6µm	Trades	IO	MONS	TARA_038_MES_0.22-1.6	1.08094e-08		0
MES	0.22-1.6µm	Trades	IO	MONS	TARA_038_MES_0.22-1.6		3.71455e-08		1.0667e-07
SRF	0.22-1.6µm	Trades	IO	MONS	TARA_038_SRF_0.22-1.6	1.07718e-05		2.57922e-06
DCM	0.22-1.6µm	Trades	IO	MONS	TARA_039_DCM_0.22-1.6	1.04629e-05		1.92739e-06
DCM	0.22-1.6µm	Trades	IO	MONS	TARA_039_DCM_0.22-1.6		6.33983e-05		7.62402e-05
MES	0.22-1.6µm	Trades	IO	MONS	TARA_039_MES_0.22-1.6	1.34456e-08		0
MES	0.22-1.6µm	Trades	IO	MONS	TARA_039_MES_0.22-1.6		0		2.43628e-08
SRF	0.22-1.6µm	Trades	IO	MONS	TARA_039_SRF_0.22-1.6		1.98139e-05		8.35099e-06
MES	0.22-1.6µm	Trades	IO	MONS	TARA_040_MES_0.22-1.6		0		0
SRF	0.22-1.6µm	Trades	IO	MONS	TARA_040_SRF_0.22-1.6		2.91409e-05		3.54921e-06
DCM	0.22-1.6µm	Trades	IO	MONS	TARA_041_DCM_0.22-1.6	3.01017e-06		2.78497e-08
DCM	0.22-1.6µm	Trades	IO	MONS	TARA_041_DCM_0.22-1.6		2.42871e-06		3.98827e-07
SRF	0.22-1.6µm	Trades	IO	MONS	TARA_041_SRF_0.22-1.6	2.54839e-05		8.63041e-07
SRF	0.22-1.6µm	Trades	IO	MONS	TARA_041_SRF_0.22-1.6		4.40066e-05		7.93005e-07
DCM	0.22-1.6µm	Trades	IO	MONS	TARA_042_DCM_0.22-1.6	2.93855e-06		7.10308e-08
DCM	0.22-1.6µm	Trades	IO	MONS	TARA_042_DCM_0.22-1.6		3.54881e-06		1.53761e-06
SRF	0.22-1.6µm	Trades	IO	MONS	TARA_042_SRF_0.22-1.6	1.73945e-05		5.77087e-07
SRF	0.22-1.6µm	Trades	IO	MONS	TARA_042_SRF_0.22-1.6		4.4312e-05		6.27878e-07
SRF	0.22-1.6µm	Trades	IO	MONS	TARA_043_SRF_0.22-1.6		1.36308e-05		8.71344e-07
SRF	0.22-1.6µm	Trades	IO	MONS	TARA_044_SRF_0.22-1.6		7.66356e-06		2.47921e-07
SRF	0.22-1.6µm	Trades	IO	MONS	TARA_045_SRF_0.22-1.6	2.80806e-05		9.59568e-07
SRF	0.22-1.6µm	Trades	IO	MONS	TARA_046_SRF_0.22-1.6		1.50671e-05		3.78923e-06
SRF	0.22-1.6µm	Trades	IO	MONS	TARA_047_SRF_0.22-1.6		2.43386e-05		4.75516e-05
SRF	0.22-1.6µm	Trades	IO	ISSG	TARA_048_SRF_0.22-1.6	2.30776e-05		6.69219e-07
SRF	0.22-1.6µm	Trades	IO	ISSG	TARA_049_SRF_0.22-1.6		2.49934e-06		4.52153e-07
SRF	0.22-1.6µm	Trades	IO	ISSG	TARA_050_SRF_0.22-1.6		1.40229e-05		5.69913e-07
SRF	0.22-1.6µm	Trades	IO	ISSG	TARA_051_SRF_0.22-1.6		1.6329e-05		4.715e-07
DCM	0.22-1.6µm	Trades	IO	ISSG	TARA_052_DCM_0.22-1.6	1.95096e-05		1.27524e-06
DCM	0.22-1.6µm	Trades	IO	ISSG	TARA_052_DCM_0.22-1.6		2.03955e-05		1.6955e-06
SRF	0.22-1.6µm	Trades	IO	ISSG	TARA_052_SRF_0.22-1.6	5.90831e-05		3.55566e-06
SRF	0.22-1.6µm	Trades	IO	ISSG	TARA_052_SRF_0.22-1.6		2.49539e-05		1.45564e-06
SRF	0.22-1.6µm	Coastal	IO	EAFR	TARA_053_SRF_0.22-1.6		2.69596e-05		1.14294e-05
SRF	0.22-1.6µm	Coastal	IO	EAFR	TARA_054_SRF_0.22-1.6		8.72904e-06		2.13246e-06
MES	0.22-3µm	Coastal	IO	EAFR	TARA_056_MES_0.22-3	6.89131e-06		3.81923e-07
SRF	0.22-3µm	Coastal	IO	EAFR	TARA_056_SRF_0.22-3	3.0214e-05		1.67066e-06
SRF	0.22-3µm	Coastal	IO	EAFR	TARA_057_SRF_0.22-3	1.86285e-05		3.35838e-06
DCM	0.22-3µm	Coastal	IO	EAFR	TARA_058_DCM_0.22-3	1.52404e-05		1.0438e-06
SRF	0.22-3µm	Coastal	IO	EAFR	TARA_062_SRF_0.22-3	1.8847e-05		1.82529e-06
DCM	0.22-3µm	Coastal	IO	EAFR	TARA_064_DCM_0.22-3	1.54481e-05		3.1915e-06
MES	0.22-3µm	Coastal	IO	EAFR	TARA_064_MES_0.22-3	1.65549e-07		3.72937e-08
SRF	0.22-3µm	Coastal	IO	EAFR	TARA_064_SRF_0.22-3	2.96639e-05		2.32282e-06
DCM	0.22-3µm	Coastal	IO	EAFR	TARA_065_DCM_0.22-3	2.92097e-06		2.10397e-06
MES	0.22-3µm	Coastal	IO	EAFR	TARA_065_MES_0.22-3	1.58225e-07		7.89198e-08
SRF	0.22-3µm	Coastal	IO	EAFR	TARA_065_SRF_0.22-3	3.56364e-06		8.18951e-07
DCM	0.22-3µm	Coastal	SAO	BENG	TARA_066_DCM_0.22-3	8.61059e-07		3.28207e-07
SRF	0.22-3µm	Coastal	SAO	BENG	TARA_066_SRF_0.22-3	7.72886e-07		1.03593e-07
SRF	0.22-3µm	Coastal	SAO	BENG	TARA_067_SRF_0.22-3	1.03002e-07		7.66441e-07
SRF	0.22-3µm	Coastal	SAO	BENG	TARA_067_SRF_0.22-3		3.72582e-08		4.66086e-06
DCM	0.22-3µm	Trades	SAO	SATL	TARA_068_DCM_0.22-3	1.24864e-05		4.42276e-06
DCM	0.22-3µm	Trades	SAO	SATL	TARA_068_DCM_0.22-3		2.02599e-05		1.97467e-05
MES	0.22-3µm	Trades	SAO	SATL	TARA_068_MES_0.22-3	2.67355e-08		4.10421e-08
SRF	0.22-3µm	Trades	SAO	SATL	TARA_068_SRF_0.22-3	1.25894e-05		4.85247e-06
SRF	0.22-3µm	Trades	SAO	SATL	TARA_068_SRF_0.22-3		6.97913e-06		4.22053e-06
MES	0.22-3µm	Trades	SAO	SATL	TARA_070_MES_0.22-3	7.73781e-08		2.31987e-08
MES	0.22-3µm	Trades	SAO	SATL	TARA_070_MES_0.22-3		0		3.78234e-08
SRF	0.22-3µm	Trades	SAO	SATL	TARA_070_SRF_0.22-3	9.31618e-06		1.50921e-06
SRF	0.22-3µm	Trades	SAO	SATL	TARA_070_SRF_0.22-3		2.9197e-06		5.6814e-06
SRF	0.22-3µm	Trades	SAO	ETRA	TARA_071_SRF_0.22-3		2.46974e-05		5.33433e-07
DCM	0.22-3µm	Trades	SAO	SATL	TARA_072_DCM_0.22-3	4.57421e-06		8.32383e-08
DCM	0.22-3µm	Trades	SAO	SATL	TARA_072_DCM_0.22-3		1.49944e-05		1.65534e-07
MES	0.22-3µm	Trades	SAO	SATL	TARA_072_MES_0.22-3	9.47699e-06		8.80715e-07
SRF	0.22-3µm	Trades	SAO	SATL	TARA_072_SRF_0.22-3	1.24581e-05		1.07931e-06
SRF	0.22-3µm	Trades	SAO	SATL	TARA_072_SRF_0.22-3		2.43429e-05		1.31364e-06
DCM	0.22-3µm	Trades	SAO	SATL	TARA_076_DCM_0.22-3	7.09945e-06		4.0409e-07
DCM	0.22-3µm	Trades	SAO	SATL	TARA_076_DCM_0.22-3		1.67024e-05		4.48091e-07
MES	0.22-3µm	Trades	SAO	SATL	TARA_076_MES_0.22-3	1.14673e-07		1.7314e-08
MES	0.22-3µm	Trades	SAO	SATL	TARA_076_MES_0.22-3		0		0
SRF	0.22-3µm	Trades	SAO	SATL	TARA_076_SRF_0.22-3	1.29691e-05		1.66476e-06
SRF	0.22-3µm	Trades	SAO	SATL	TARA_076_SRF_0.22-3		9.41516e-06		1.04479e-06
DCM	0.22-3µm	Trades	SAO	SATL	TARA_078_DCM_0.22-3	1.47539e-05		4.41383e-07
DCM	0.22-3µm	Trades	SAO	SATL	TARA_078_DCM_0.22-3		3.62838e-05		2.1278e-06
MES	0.22-3µm	Trades	SAO	SATL	TARA_078_MES_0.22-3	3.25512e-06		2.31128e-07
SRF	0.22-3µm	Trades	SAO	SATL	TARA_078_SRF_0.22-3	3.08172e-05		3.05745e-06
SRF	0.22-3µm	Trades	SAO	SATL	TARA_078_SRF_0.22-3		2.3654e-05		5.25111e-06
SRF	0.22-3µm	Coastal	SAO	BRAZ	TARA_080_SRF_0.22-3		8.58803e-06		2.27374e-06
DCM	0.22-3µm	Westerlies	SAO	SSTC	TARA_081_DCM_0.22-3		1.08168e-06		2.24717e-06
SRF	0.22-3µm	Westerlies	SAO	SSTC	TARA_081_SRF_0.22-3		1.45317e-07		2.20288e-06
DCM	0.22-3µm	Coastal	SAO	FKLD	TARA_082_DCM_0.22-3	0		1.59121e-08
DCM	0.22-3µm	Coastal	SAO	FKLD	TARA_082_DCM_0.22-3		0		1.52343e-07
SRF	0.22-3µm	Coastal	SAO	FKLD	TARA_082_SRF_0.22-3	0		0
SRF	0.22-3µm	Coastal	SAO	FKLD	TARA_082_SRF_0.22-3		0		2.50306e-07
SRF	0.22-3µm	Coastal	SAO	FKLD	TARA_083_SRF_0.22-3		0		1.48767e-06
SRF	0.22-3µm	Polar	SO	ANTA	TARA_084_SRF_0.22-3	0		0
SRF	0.22-3µm	Polar	SO	ANTA	TARA_084_SRF_0.22-3		0		0
DCM	0.22-3µm	Polar	SO	ANTA	TARA_085_DCM_0.22-3	0		0
DCM	0.22-3µm	Polar	SO	ANTA	TARA_085_DCM_0.22-3		0		7.20167e-08
MES	0.22-3µm	Polar	SO	ANTA	TARA_085_MES_0.22-3	1.23807e-08		7.18163e-09
SRF	0.22-3µm	Polar	SO	ANTA	TARA_085_SRF_0.22-3	0		0
SRF	0.22-3µm	Polar	SO	ANTA	TARA_085_SRF_0.22-3		0		0
DCM	0.22-3µm	Polar	SO	APLR	TARA_086_DCM_0.22-3		0		0
SRF	0.22-3µm	Polar	SO	APLR	TARA_086_SRF_0.22-3		0		0
SRF	0.22-3µm	Polar	SO	APLR	TARA_087_SRF_0.22-3		0		0
SRF	0.22-3µm	Polar	SO	APLR	TARA_088_SRF_0.22-3		0		8.27259e-09
SRF	0.22-3µm	Polar	SO	ANTA	TARA_089_SRF_0.22-3		0		6.27897e-07
SRF	0.22-3µm	Coastal	SPO	CHIL	TARA_090_SRF_0.22-3		1.59695e-05		3.40046e-05
SRF	0.22-3µm	Coastal	SPO	CHIL	TARA_091_SRF_0.22-3		4.11858e-06		7.18868e-05
SRF	0.22-3µm	Coastal	SPO	CHIL	TARA_092_SRF_0.22-3		1.10781e-07		1.78406e-06
DCM	0.22-3µm	Coastal	SPO	CHIL	TARA_093_DCM_0.22-3	4.18754e-07		3.22291e-06
DCM	0.22-3µm	Coastal	SPO	CHIL	TARA_093_DCM_0.22-3		9.24404e-06		2.00897e-05
SRF	0.22-3µm	Coastal	SPO	CHIL	TARA_093_SRF_0.22-3	1.18768e-06		2.75635e-06
SRF	0.22-3µm	Coastal	SPO	CHIL	TARA_093_SRF_0.22-3		2.42574e-06		1.25803e-05
SRF	0.22-3µm	Trades	SPO	SPSG	TARA_094_SRF_0.22-3	4.77047e-06		2.03824e-06
DCM	0.22-3µm	Trades	SPO	SPSG	TARA_096_DCM_0.22-3		4.34443e-05		1.64075e-07
SRF	0.22-3µm	Trades	SPO	SPSG	TARA_096_SRF_0.22-3	2.37554e-07		1.18822e-07
SRF	0.22-3µm	Trades	SPO	SPSG	TARA_096_SRF_0.22-3		8.40427e-08		1.74216e-08
DCM	0.22-3µm	Trades	SPO	SPSG	TARA_097_DCM_0.22-3		3.80121e-05		0
MES	0.22-3µm	Trades	SPO	SPSG	TARA_097_MES_0.22-3		0		0
SRF	0.22-3µm	Trades	SPO	SPSG	TARA_097_SRF_0.22-3		2.50629e-07		2.30043e-07
DCM	0.22-3µm	Trades	SPO	SPSG	TARA_098_DCM_0.22-3	2.35604e-05		1.35401e-06
DCM	0.22-3µm	Trades	SPO	SPSG	TARA_098_DCM_0.22-3		1.14664e-05		5.09454e-07
MES	0.22-3µm	Trades	SPO	SPSG	TARA_098_MES_0.22-3	1.80334e-08		0
MES	0.22-3µm	Trades	SPO	SPSG	TARA_098_MES_0.22-3		0		2.57122e-09
SRF	0.22-3µm	Trades	SPO	SPSG	TARA_098_SRF_0.22-3	1.33438e-06		2.2103e-07
SRF	0.22-3µm	Trades	SPO	SPSG	TARA_098_SRF_0.22-3		7.04031e-07		2.18954e-07
SRF	0.22-3µm	Trades	SPO	SPSG	TARA_099_SRF_0.22-3	1.41668e-05		2.26667e-07
SRF	0.22-3µm	Trades	SPO	SPSG	TARA_099_SRF_0.22-3		2.1506e-05		1.3863e-07
DCM	0.22-3µm	Trades	SPO	SPSG	TARA_100_DCM_0.22-3	1.04399e-05		6.98792e-07
DCM	0.22-3µm	Trades	SPO	SPSG	TARA_100_DCM_0.22-3	1.66838e-06		1.61564e-06
DCM	0.22-3µm	Trades	SPO	SPSG	TARA_100_DCM_0.22-3		1.60602e-05		7.74795e-06
DCM	0.22-3µm	Trades	SPO	SPSG	TARA_100_DCM_0.22-3		7.4645e-06		3.02696e-06
SRF	0.22-3µm	Trades	SPO	SPSG	TARA_100_SRF_0.22-3	2.03723e-05		2.75174e-06
SRF	0.22-3µm	Trades	SPO	SPSG	TARA_100_SRF_0.22-3		3.8546e-05		9.73164e-07
DCM	0.22-3µm	Trades	SPO	PEOD	TARA_102_DCM_0.22-3	3.94977e-06		8.5976e-07
DCM	0.22-3µm	Trades	SPO	PEOD	TARA_102_DCM_0.22-3		1.23629e-05		8.03988e-06
MES	0.22-3µm	Trades	SPO	PEOD	TARA_102_MES_0.22-3	8.66758e-08		7.75823e-08
MES	0.22-3µm	Trades	SPO	PEOD	TARA_102_MES_0.22-3		1.66918e-07		4.11256e-07
SRF	0.22-3µm	Trades	SPO	PEOD	TARA_102_SRF_0.22-3	1.12869e-05		1.24751e-06
SRF	0.22-3µm	Trades	SPO	PEOD	TARA_102_SRF_0.22-3		3.58434e-05		2.79784e-06
DCM	0.22-3µm	Coastal	SPO	CHIL	TARA_106_DCM_0.22-3		1.52108e-05		2.51875e-06
MES	0.22-3µm	Coastal	SPO	CHIL	TARA_106_MES_0.22-3		7.25575e-09		0
SRF	0.22-3µm	Coastal	SPO	CHIL	TARA_106_SRF_0.22-3		6.92554e-06		2.02886e-06
DCM	0.22-3µm	Coastal	NPO	CHIL	TARA_109_DCM_0.22-3	1.99933e-05		1.64623e-06
DCM	0.22-3µm	Coastal	NPO	CHIL	TARA_109_DCM_0.22-3		4.93578e-05		1.01334e-05
MES	0.22-3µm	Coastal	NPO	CHIL	TARA_109_MES_0.22-3	9.92e-08		6.10657e-08
MES	0.22-3µm	Coastal	NPO	CHIL	TARA_109_MES_0.22-3		2.52363e-07		6.99454e-08
SRF	0.22-3µm	Coastal	NPO	CHIL	TARA_109_SRF_0.22-3	1.95011e-05		1.85509e-06
SRF	0.22-3µm	Coastal	NPO	CHIL	TARA_109_SRF_0.22-3		4.7591e-05		6.53102e-06
DCM	0.22-3µm	Trades	SPO	SPSG	TARA_110_DCM_0.22-3	6.06571e-06		4.48936e-07
DCM	0.22-3µm	Trades	SPO	SPSG	TARA_110_DCM_0.22-3		1.0817e-05		5.29831e-06
MES	0.22-3µm	Trades	SPO	SPSG	TARA_110_MES_0.22-3	3.85954e-06		6.5136e-07
MES	0.22-3µm	Trades	SPO	SPSG	TARA_110_MES_0.22-3		0		5.81209e-07
SRF	0.22-3µm	Trades	SPO	SPSG	TARA_110_SRF_0.22-3	1.5695e-05		1.53679e-06
SRF	0.22-3µm	Trades	SPO	SPSG	TARA_110_SRF_0.22-3		1.14658e-05		1.57791e-06
DCM	0.22-3µm	Trades	SPO	SPSG	TARA_111_DCM_0.22-3	1.28633e-05		5.97421e-07
DCM	0.22-3µm	Trades	SPO	SPSG	TARA_111_DCM_0.22-3		1.39353e-05		1.16716e-06
MES	0.22-3µm	Trades	SPO	SPSG	TARA_111_MES_0.22-3	4.00675e-08		0
SRF	0.22-3µm	Trades	SPO	SPSG	TARA_111_SRF_0.22-3	1.68164e-05		1.77595e-06
SRF	0.22-3µm	Trades	SPO	SPSG	TARA_111_SRF_0.22-3		1.10714e-05		1.48441e-06
DCM	0.22-3µm	Trades	SPO	SPSG	TARA_112_DCM_0.22-3	2.46836e-05		7.07827e-07
DCM	0.22-3µm	Trades	SPO	SPSG	TARA_112_DCM_0.22-3		1.8972e-05		4.91105e-08
MES	0.22-3µm	Trades	SPO	SPSG	TARA_112_MES_0.22-3	3.30979e-07		2.37221e-08
SRF	0.22-3µm	Trades	SPO	SPSG	TARA_112_SRF_0.22-3	1.61914e-05		8.03273e-07
SRF	0.22-3µm	Trades	SPO	SPSG	TARA_112_SRF_0.22-3		3.76296e-06		3.30864e-08
SRF	0.22-3µm	Trades	SPO	SPSG	TARA_113_SRF_0.22-3		2.67047e-06		8.85386e-06
DCM	0.22-3µm	Trades	SPO	SPSG	TARA_122_DCM_0.22-3	1.8812e-05		2.57026e-07
DCM	0.22-3µm	Trades	SPO	SPSG	TARA_122_DCM_0.22-3		2.63491e-07		1.69613e-07
MES	0.22-3µm	Trades	SPO	SPSG	TARA_122_MES_0.22-3	5.46294e-06		1.30338e-07
MES	0.22-3µm	Trades	SPO	SPSG	TARA_122_MES_0.22-3		0		9.8983e-08
SRF	0.22-3µm	Trades	SPO	SPSG	TARA_122_SRF_0.22-3	3.04938e-05		1.62603e-06
SRF	0.22-3µm	Trades	SPO	SPSG	TARA_122_SRF_0.22-3		2.7207e-05		1.44286e-06
SRF	0.22-3µm	Trades	SPO	SPSG	TARA_123_SRF_0.22-3	2.51706e-06		4.10102e-06
SRF	0.22-3µm	Trades	SPO	SPSG	TARA_123_SRF_0.22-3		6.42237e-06		4.71745e-06
SRF	0.22-3µm	Trades	SPO	SPSG	TARA_124_SRF_0.22-3	2.2228e-05		1.0362e-05
SRF	0.22-3µm	Trades	SPO	SPSG	TARA_124_SRF_0.22-3		4.70909e-05		7.96277e-06
SRF	0.22-3µm	Trades	SPO	SPSG	TARA_125_SRF_0.22-3	1.53934e-05		4.05867e-06
SRF	0.22-3µm	Trades	SPO	SPSG	TARA_125_SRF_0.22-3		3.55372e-05		2.32918e-05
DCM	0.22-3µm	Trades	SPO	SPSG	TARA_127_DCM_0.22-3		3.88926e-06		2.63425e-07
SRF	0.22-3µm	Trades	SPO	SPSG	TARA_127_SRF_0.22-3		2.69757e-05		2.46031e-06
DCM	0.22-3µm	Trades	SPO	PEOD	TARA_128_DCM_0.22-3	2.37992e-05		1.79612e-06
DCM	0.22-3µm	Trades	SPO	PEOD	TARA_128_DCM_0.22-3		3.19233e-05		7.21544e-06
SRF	0.22-3µm	Trades	SPO	PEOD	TARA_128_SRF_0.22-3	2.59708e-05		1.42748e-06
SRF	0.22-3µm	Trades	SPO	PEOD	TARA_128_SRF_0.22-3		2.96364e-05		1.27241e-06
DCM	0.22-3µm	Trades	NPO	PNEC	TARA_129_DCM_0.22-3		1.38653e-05		1.15454e-06
SRF	0.22-3µm	Trades	NPO	PNEC	TARA_129_SRF_0.22-3		1.2771e-05		9.32124e-07
DCM	0.22-3µm	Trades	NPO	NPTG	TARA_131_DCM_0.22-3		6.65217e-06		3.73238e-07
MES	0.22-3µm	Trades	NPO	NPTG	TARA_131_MES_0.22-3		1.25674e-07		0
SRF	0.22-3µm	Trades	NPO	NPTG	TARA_131_SRF_0.22-3		6.85778e-06		6.71549e-07
DCM	0.22-3µm	Westerlies	NPO	NPST	TARA_132_DCM_0.22-3	8.5001e-06		1.31098e-07
DCM	0.22-3µm	Westerlies	NPO	NPST	TARA_132_DCM_0.22-3		9.51359e-06		1.51124e-07
MES	0.22-3µm	Westerlies	NPO	NPST	TARA_132_MES_0.22-3	1.01406e-07		1.25824e-08
MES	0.22-3µm	Westerlies	NPO	NPST	TARA_132_MES_0.22-3		0		8.51858e-11
SRF	0.22-3µm	Westerlies	NPO	NPST	TARA_132_SRF_0.22-3	1.55743e-05		1.07946e-06
SRF	0.22-3µm	Westerlies	NPO	NPST	TARA_132_SRF_0.22-3		6.52037e-06		6.68877e-07
DCM	0.22-3µm	Westerlies	NPO	NPST	TARA_133_DCM_0.22-3	1.31971e-06		5.70658e-07
DCM	0.22-3µm	Westerlies	NPO	NPST	TARA_133_DCM_0.22-3		8.84933e-06		1.38586e-05
MES	0.22-3µm	Westerlies	NPO	NPST	TARA_133_MES_0.22-3	4.12283e-08		6.33983e-08
SRF	0.22-3µm	Westerlies	NPO	NPST	TARA_133_SRF_0.22-3	7.36943e-06		3.06951e-06
SRF	0.22-3µm	Westerlies	NPO	NPST	TARA_133_SRF_0.22-3		2.72439e-05		1.21838e-05
SRF	0.22-3µm	Coastal	NPO	OCAL	TARA_134_SRF_0.22-3		4.22373e-06		1.54724e-06
DCM	0.22-3µm	Coastal	NPO	OCAL	TARA_135_DCM_0.22-3		4.4065e-06		1.498e-05
SRF	0.22-3µm	Coastal	NPO	OCAL	TARA_135_SRF_0.22-3		6.38973e-06		1.96873e-06
SRF	0.22-3µm	Trades	NPO	NPTG	TARA_136_SRF_0.22-3		4.23462e-05		1.86849e-06
DCM	0.22-3µm	Trades	NPO	PNEC	TARA_137_DCM_0.22-3	2.15549e-06		2.13515e-06
DCM	0.22-3µm	Trades	NPO	PNEC	TARA_137_DCM_0.22-3		1.77722e-06		6.34777e-06
MES	0.22-3µm	Trades	NPO	PNEC	TARA_137_MES_0.22-3	6.13194e-08		7.50547e-07
MES	0.22-3µm	Trades	NPO	PNEC	TARA_137_MES_0.22-3		8.03837e-07		9.09227e-07
SRF	0.22-3µm	Trades	NPO	PNEC	TARA_137_SRF_0.22-3	2.40151e-05		2.27797e-06
SRF	0.22-3µm	Trades	NPO	PNEC	TARA_137_SRF_0.22-3		3.31863e-05		6.27809e-06
DCM	0.22-3µm	Trades	NPO	PNEC	TARA_138_DCM_0.22-3	5.41178e-06		1.10405e-07
DCM	0.22-3µm	Trades	NPO	PNEC	TARA_138_DCM_0.22-3		5.24814e-06		1.72976e-07
MES	0.22-3µm	Trades	NPO	PNEC	TARA_138_MES_0.22-3	3.74905e-08		5.22138e-07
MES	0.22-3µm	Trades	NPO	PNEC	TARA_138_MES_0.22-3		2.71897e-07		1.53033e-06
SRF	0.22-3µm	Trades	NPO	PNEC	TARA_138_SRF_0.22-3	2.77854e-05		1.45428e-06
SRF	0.22-3µm	Trades	NPO	PNEC	TARA_138_SRF_0.22-3		1.71234e-05		3.05231e-06
SRF	0.22-3µm	Trades	NPO	PNEC	TARA_139_SRF_0.22-3		1.22966e-05		3.63993e-06
SRF	0.22-3µm	Coastal	NPO	CAMR	TARA_140_SRF_0.22-3	9.12727e-06		1.04973e-06
SRF	0.22-3µm	Coastal	NPO	CAMR	TARA_140_SRF_0.22-3		1.00779e-05		8.55119e-06
SRF	0.22-3µm	Coastal	NAO	GUIA	TARA_141_SRF_0.22-3	9.43278e-07		6.51813e-06
SRF	0.22-3µm	Coastal	NAO	GUIA	TARA_141_SRF_0.22-3		7.07521e-06		0.000195946
DCM	0.22-3µm	Coastal	NAO	CARB	TARA_142_DCM_0.22-3	5.88744e-06		5.88989e-06
DCM	0.22-3µm	Coastal	NAO	CARB	TARA_142_DCM_0.22-3		6.19902e-05		8.29813e-05
MES	0.22-3µm	Coastal	NAO	CARB	TARA_142_MES_0.22-3	4.22994e-09		2.16679e-08
MES	0.22-3µm	Coastal	NAO	CARB	TARA_142_MES_0.22-3		2.77925e-07		3.5791e-06
SRF	0.22-3µm	Coastal	NAO	CARB	TARA_142_SRF_0.22-3	6.01466e-06		8.67788e-06
SRF	0.22-3µm	Coastal	NAO	CARB	TARA_142_SRF_0.22-3		2.57879e-05		0.000100566
DCM	0.22-3µm	Coastal	NAO	CHSB	TARA_143_DCM_0.22-3		1.31911e-05		8.20572e-05
SRF	0.22-3µm	Coastal	NAO	CHSB	TARA_143_SRF_0.22-3		9.92673e-06		1.22131e-05
SRF	0.22-3µm	Coastal	NAO	CHSB	TARA_144_SRF_0.22-3		7.35772e-06		1.46567e-05
MES	0.22-3µm	Westerlies	NAO	GFST	TARA_145_MES_0.22-3	3.26846e-08		2.60254e-08
MES	0.22-3µm	Westerlies	NAO	GFST	TARA_145_MES_0.22-3		0		0
SRF	0.22-3µm	Westerlies	NAO	GFST	TARA_145_SRF_0.22-3	3.0653e-07		1.55292e-07
SRF	0.22-3µm	Westerlies	NAO	GFST	TARA_145_SRF_0.22-3		7.95316e-06		2.10518e-05
MES	0.22-3µm	Westerlies	NAO	GFST	TARA_146_MES_0.22-3	0		4.20183e-08
SRF	0.22-3µm	Westerlies	NAO	GFST	TARA_146_SRF_0.22-3	1.15096e-06		9.25716e-07
SRF	0.22-3µm	Westerlies	NAO	NAST-W	TARA_147_SRF_0.22-3		5.73032e-06		1.48676e-05
SRF	0.22-3µm	Westerlies	NAO	NAST-W	TARA_148_SRF_0.22-3	2.10087e-06		2.5623e-06
SRF	0.22-3µm	Westerlies	NAO	NAST-W	TARA_148_SRF_0.22-3		4.87883e-06		2.08077e-05
MES	0.22-3µm	Westerlies	NAO	NAST-W	TARA_148b_MES_0.22-3	2.20831e-08		5.56939e-08
MES	0.22-3µm	Westerlies	NAO	NAST-W	TARA_148b_MES_0.22-3		0		2.56913e-07
MES	0.22-3µm	Westerlies	NAO	NAST-W	TARA_149_MES_0.22-3	3.73936e-09		0
MES	0.22-3µm	Westerlies	NAO	NAST-W	TARA_149_MES_0.22-3		1.05738e-07		7.9598e-07
SRF	0.22-3µm	Westerlies	NAO	NAST-W	TARA_149_SRF_0.22-3	1.72848e-06		3.92137e-07
SRF	0.22-3µm	Westerlies	NAO	NAST-W	TARA_149_SRF_0.22-3		6.13989e-06		5.38366e-06
DCM	0.22-3µm	Westerlies	NAO	NAST-W	TARA_150_DCM_0.22-3	9.23467e-06		1.21294e-06
DCM	0.22-3µm	Westerlies	NAO	NAST-W	TARA_150_DCM_0.22-3		3.12025e-05		1.02028e-05
SRF	0.22-3µm	Westerlies	NAO	NAST-W	TARA_150_SRF_0.22-3	1.21465e-05		1.58028e-06
SRF	0.22-3µm	Westerlies	NAO	NAST-W	TARA_150_SRF_0.22-3		1.13808e-05		1.59619e-06
DCM	0.22-3µm	Westerlies	NAO	NAST-E	TARA_151_DCM_0.22-3	2.35506e-06		2.70138e-07
DCM	0.22-3µm	Westerlies	NAO	NAST-E	TARA_151_DCM_0.22-3		3.78654e-06		4.95703e-07
SRF	0.22-3µm	Westerlies	NAO	NAST-E	TARA_151_SRF_0.22-3	8.12694e-06		6.503e-07
SRF	0.22-3µm	Westerlies	NAO	NAST-E	TARA_151_SRF_0.22-3		1.85806e-05		1.1193e-06
MES	0.22-3µm	Westerlies	NAO	NAST-E	TARA_152_MES_0.22-3	4.49683e-08		1.99253e-08
SRF	0.22-3µm	Westerlies	NAO	NAST-E	TARA_152_SRF_0.22-3	6.47057e-06		7.56829e-07
SRF	0.22-3µm	Westerlies	NAO	NAST-E	TARA_152_SRF_0.22-3		9.9793e-06		2.40379e-06
DCM	0.22-3µm	Westerlies	NAO	NADR	TARA_155_DCM_0.22-3	8.9423e-08		2.52425e-08
DCM	0.22-3µm	Westerlies	NAO	NADR	TARA_155_DCM_0.22-3		0		1.9964e-07
MES	0.22-3µm	Westerlies	NAO	NADR	TARA_155_MES_0.22-3	2.64496e-08		1.7396e-08
SRF	0.22-3µm	Westerlies	NAO	NADR	TARA_155_SRF_0.22-3	1.8189e-07		3.54654e-08
SRF	0.22-3µm	Westerlies	NAO	NADR	TARA_155_SRF_0.22-3		8.07585e-08		5.56295e-08
DCM	0.22-3µm	Polar	AO	ARCT	TARA_158_DCM_0.22-3	0		9.30262e-09
DCM	0.22-3µm	Polar	AO	ARCT	TARA_158_DCM_0.22-3		3.84172e-08		9.25096e-09
MES	0.22-3µm	Polar	AO	ARCT	TARA_158_MES_0.22-3	3.77137e-08		1.10861e-07
SRF	0.22-3µm	Polar	AO	ARCT	TARA_158_SRF_0.22-3	0		2.96343e-08
SRF	0.22-3µm	Polar	AO	ARCT	TARA_158_SRF_0.22-3		0		0
MES	0.22-3µm	Polar	AO	BPLR	TARA_163_MES_0.22-3	0		9.16439e-07
MES	0.22-3µm	Polar	AO	BPLR	TARA_163_MES_0.22-3		0		2.66556e-06
SRF	0.22-3µm	Polar	AO	BPLR	TARA_163_SRF_0.22-3	0		4.38305e-08
SRF	0.22-3µm	Polar	AO	BPLR	TARA_163_SRF_0.22-3		0		1.04581e-08
DCM	0.22-3µm	Polar	AO	BPLR	TARA_168_DCM_0.22-3	0		5.14141e-08
DCM	0.22-3µm	Polar	AO	BPLR	TARA_168_DCM_0.22-3		0		1.74341e-07
SRF	0.22-3µm	Polar	AO	BPLR	TARA_168_SRF_0.22-3	0		3.12279e-08
SRF	0.22-3µm	Polar	AO	BPLR	TARA_168_SRF_0.22-3		0		5.47775e-09
DCM	0.22-3µm	Polar	AO	BPLR	TARA_173_DCM_0.22-3	0		5.80706e-08
DCM	0.22-3µm	Polar	AO	BPLR	TARA_173_DCM_0.22-3	0		0
DCM	0.22-3µm	Polar	AO	BPLR	TARA_173_DCM_0.22-3		0		1.32288e-07
SRF	0.22-3µm	Polar	AO	BPLR	TARA_173_SRF_0.22-3	0		7.55245e-09
SRF	0.22-3µm	Polar	AO	BPLR	TARA_173_SRF_0.22-3		0		0
SRF	0.22-3µm	Polar	AO	BPLR	TARA_175_SRF_0.22-3	0		0
SRF	0.22-3µm	Polar	AO	BPLR	TARA_175_SRF_0.22-3		0		0
SRF	0.22-3µm	Polar	AO	BPLR	TARA_178_SRF_0.22-3	0		0
SRF	0.22-3µm	Polar	AO	BPLR	TARA_178_SRF_0.22-3		0		0
DCM	0.22-3µm	Polar	AO	BPLR	TARA_180_DCM_0.22-3	0		7.2795e-09
DCM	0.22-3µm	Polar	AO	BPLR	TARA_180_DCM_0.22-3		0		0
SRF	0.22-3µm	Polar	AO	BPLR	TARA_180_SRF_0.22-3	0		0
SRF	0.22-3µm	Polar	AO	BPLR	TARA_180_SRF_0.22-3		0		0
DCM	0.22-3µm	Polar	AO	BPLR	TARA_188_DCM_0.22-3	0		5.83154e-08
DCM	0.22-3µm	Polar	AO	BPLR	TARA_188_DCM_0.22-3		0		1.50583e-07
SRF	0.22-3µm	Polar	AO	BPLR	TARA_188_SRF_0.22-3	0		1.59687e-09
SRF	0.22-3µm	Polar	AO	BPLR	TARA_188_SRF_0.22-3		0		0
DCM	0.22-3µm	Polar	AO	BPLR	TARA_189_DCM_0.22-3	0		0
DCM	0.22-3µm	Polar	AO	BPLR	TARA_189_DCM_0.22-3		0		0
MES	0.22-3µm	Polar	AO	BPLR	TARA_189_MES_0.22-3	0		3.97776e-07
MES	0.22-3µm	Polar	AO	BPLR	TARA_189_MES_0.22-3		0		1.21304e-07
SRF	0.22-3µm	Polar	AO	BPLR	TARA_189_SRF_0.22-3	0		0
SRF	0.22-3µm	Polar	AO	BPLR	TARA_189_SRF_0.22-3		0		0
SRF	0.22-3µm	Polar	AO	BPLR	TARA_191_SRF_0.22-3	0		0
SRF	0.22-3µm	Polar	AO	BPLR	TARA_191_SRF_0.22-3		0		0
SRF	0.22-3µm	Polar	AO	BPLR	TARA_193_SRF_0.22-3	0		0
SRF	0.22-3µm	Polar	AO	BPLR	TARA_193_SRF_0.22-3		0		0
DCM	0.22-3µm	Polar	AO	BPLR	TARA_194_DCM_0.22-3	0		0
DCM	0.22-3µm	Polar	AO	BPLR	TARA_194_DCM_0.22-3		0		3.85279e-08
SRF	0.22-3µm	Polar	AO	BPLR	TARA_194_SRF_0.22-3	0		0
SRF	0.22-3µm	Polar	AO	BPLR	TARA_194_SRF_0.22-3		0		0
SRF	0.22-3µm	Polar	AO	BPLR	TARA_196_SRF_0.22-3	8.35221e-09		0
SRF	0.22-3µm	Polar	AO	BPLR	TARA_196_SRF_0.22-3		0		0
DCM	0.22-3µm	Polar	AO	BPLR	TARA_201_DCM_0.22-3	0		0
DCM	0.22-3µm	Polar	AO	BPLR	TARA_201_DCM_0.22-3		0		7.82929e-08
MES	0.22-3µm	Polar	AO	BPLR	TARA_201_MES_0.22-3	0		1.61367e-07
SRF	0.22-3µm	Polar	AO	BPLR	TARA_201_SRF_0.22-3	0		0
SRF	0.22-3µm	Polar	AO	BPLR	TARA_201_SRF_0.22-3		0		0
MES	0.22-3µm	Polar	AO	BPLR	TARA_205_MES_0.22-3	0		1.92795e-07
SRF	0.22-3µm	Polar	AO	BPLR	TARA_205_SRF_0.22-3	0		0
SRF	0.22-3µm	Polar	AO	BPLR	TARA_205_SRF_0.22-3		0		6.8969e-09
MES	0.22-3µm	Polar	AO	BPLR	TARA_206_MES_0.22-3	0		2.09829e-07
MES	0.22-3µm	Polar	AO	BPLR	TARA_206_MES_0.22-3		0		4.46356e-07
SRF	0.22-3µm	Polar	AO	BPLR	TARA_206_SRF_0.22-3	0		0
SRF	0.22-3µm	Polar	AO	BPLR	TARA_206_SRF_0.22-3		0		1.65528e-08
SRF	0.22-3µm	Polar	AO	BPLR	TARA_208_SRF_0.22-3	0		4.37184e-09
SRF	0.22-3µm	Polar	AO	BPLR	TARA_208_SRF_0.22-3		0		8.70908e-07
MES	0.22-3µm	Polar	AO	BPLR	TARA_209_MES_0.22-3	0		9.36244e-08
MES	0.22-3µm	Polar	AO	BPLR	TARA_209_MES_0.22-3		0		1.62992e-07
SRF	0.22-3µm	Polar	AO	BPLR	TARA_209_SRF_0.22-3	1.57689e-08		3.18668e-08
SRF	0.22-3µm	Polar	AO	BPLR	TARA_209_SRF_0.22-3		0		3.40869e-07
MES	0.22-3µm	Polar	AO	BPLR	TARA_210_MES_0.22-3	0		2.27323e-07
MES	0.22-3µm	Polar	AO	BPLR	TARA_210_MES_0.22-3		3.95251e-08		0
SRF	0.22-3µm	Polar	AO	BPLR	TARA_210_SRF_0.22-3	0		4.88484e-08
SRF	0.22-3µm	Polar	AO	BPLR	TARA_210_SRF_0.22-3		9.04674e-08		2.9145e-06

## Sheet: Fig S6
Source Data for Fig S6 (nutrient step-gradient)
Fractions of each column was collected and measured by flow cytometry
	Wild type Synechococcus sp. WH7803									Pili mutant Synechococcus sp. WH7803
Fraction	Day 0	Day 0	Day 0	Day 2	Day 2	Day 2	Day 4	Day 4	Day 4	Day 0	Day 0	Day 0	Day 2	Day 2	Day 2	Day 4	Day 4	Day 4
L1	9898000	9683000	10084000	4335000	5081000	5834000	5000	28000	0	8593000	9121000	9181000	91000	248000	687000	25000	18000	5000
L2	343000	290000	121000	3215000	2282000	2750000	34000	55000	19000	431000	256000	220000	1983000	1471000	1259000	8000	10000	12000
L3	0	0	0	1984000	1515000	902000	915000	1372000	1098000	0	0	0	3433000	4057000	4428000	28000	24000	18000
L4	0	0	0	1086000	1284000	889000	6585000	6055000	5920000	0	0	0	2952000	2685000	2289000	63000	63000	57000
L5	0	0	0	889000	1042000	734000	7742000	6658000	8241000	0	0	0	841000	842000	540000	1026000	802000	774000
L6	0	0	0	483000	373000	288000	2822000	2813000	2082000	0	0	0	86000	106000	161000	4418000	5815000	5957000
L7	0	0	0	386000	399000	138000	973000	699000	1085000	0	0	0	527000	312000	401000	9885000	8845000	8745000
